# Supplementary material for: Mapping the sex determination region in the Salix F1 hybrid common parent population confirms a ZW system in six diverse species
Source: G3 (Bethesda). 2022 Mar 25;12(6):jkac071. doi: 10.1093/g3journal/jkac071 (PMC9157088; doi:10.1093/g3journal/jkac071)
Supplement: jkac071_Supplementary_Data [file jkac071_supplementary_data.zip]

Archive with 5 entries (4 files):
- Suppl/
- Suppl/Supplemental_Table_S3_G3-2022-403263.xlsx
- Suppl/Supplemental_Figure_S1_G3-2022-403263.pdf
- Suppl/Supplemental_Table_S1_G3-2022-403263.xlsx
- Suppl/Supplemental_Table_S2_G3-2022-403263.xlsx
