# Supplementary material for: Mapping the sex determination region in the Salix F1 hybrid common parent population confirms a ZW system in six diverse species
Source: G3 (Bethesda). 2022 Mar 25;12(6):jkac071. doi: 10.1093/g3journal/jkac071 (PMC9157088; doi:10.1093/g3journal/jkac071)
Supplement: jkac071_Supplementary_Data [file jkac071_supplementary_data.zip › Suppl/Supplemental_Table_S3_G3-2022-403263.xlsx]

## Sheet: S. purpurea 94001 (12X-421)
MARKER	CHR	POS	LOD		THRESHOLD	3.7
S01_90020	1	0	0.422928
S01_451873	1	12.4748	3.13706
S01_436723	1	13.5861	2.74622
S01_290657	1	14.6974	2.45428
S01_290683	1	18.0357	1.95855
S01_290729	1	19.1469	2.21123
S01_292826	1	20.2582	1.99664
S01_299239	1	22.4819	2.00246
S01_301406	1	23.5932	2.34411
S01_316553	1	25.8169	2.41061
S01_322826	1	26.9282	2.78839
S01_130824	1	30.2665	2.71632
S01_586767	1	32.4902	2.34428
S01_631517	1	33.6015	2.07776
S01_664050	1	34.7128	2.3412
S01_856734	1	35.8241	2.07777
S01_888663	1	36.9354	2.34589
S01_1007808	1	39.159	2.96272
S01_1228421	1	40.2703	2.64861
S01_1285444	1	41.3816	2.34867
S01_1476566	1	42.4929	2.1227
S01_1476584	1	43.6042	2.14624
S01_1476232	1	49.1828	2.45639
S01_1476247	1	50.2941	2.47258
S01_1381510	1	52.5178	2.34332
S01_1452969	1	53.6291	2.07773
S01_1467404	1	54.7404	2.33655
S01_1470284	1	56.9641	1.67834
S01_1471877	1	58.0754	1.98211
S01_1475628	1	59.1866	1.74857
S01_1519888	1	62.5249	2.06222
S01_1581696	1	63.6362	1.81649
S01_1581705	1	64.7475	1.65708
S01_1585402	1	65.8588	1.43674
S01_1587917	1	66.9701	1.56791
S01_1590941	1	75.9545	0.650475
S01_1590961	1	77.0658	0.780994
S01_1591081	1	83.7724	2.32405
S01_1611979	1	85.996	1.74494
S01_1754515	1	89.3343	1.29215
S01_1763936	1	90.4456	1.29965
S01_1842855	1	91.5569	1.50621
S01_1944974	1	92.6682	1.8171
S01_1978477	1	93.7795	2.16309
S01_1996934	1	94.8908	2.43571
S01_2023736	1	97.1145	2.32804
S01_2023869	1	100.453	2.47657
S01_2023924	1	103.791	1.69314
S01_2025778	1	104.902	1.50664
S01_2026755	1	107.126	1.06929
S01_2027002	1	110.464	1.21658
S01_2027136	1	111.576	1.38373
S01_2027140	1	116.032	2.05945
S01_2027188	1	117.143	1.8234
S01_2038822	1	118.254	2.15664
S01_2104490	1	119.366	1.90532
S01_2105497	1	120.477	1.6723
S01_2105711	1	122.701	1.61966
S01_2105888	1	126.039	1.43433
S01_2105944	1	128.263	1.4815
S01_2137214	1	131.601	1.70748
S01_2228814	1	136.057	2.25327
S01_2618414	1	137.168	1.90634
S01_2618412	1	138.28	1.58918
S01_2502286	1	139.391	1.89974
S01_2480124	1	142.729	2.80191
S01_2228879	1	151.714	2.9698
S01_2228878	1	156.17	2.9233
S01_2751271	1	167.469	1.87888
S01_2703204	1	168.581	1.90395
S01_2773455	1	169.692	1.94807
S01_2630682	1	178.676	1.03397
S01_2827778	1	202.564	1.07287
S01_2827780	1	203.676	1.11247
S01_2917505	1	219.764	1.47896
S01_2924248	1	227.606	0.944274
S01_2958149	1	232.062	1.04629
S01_3023574	1	233.173	1.22499
S01_3007642	1	234.285	1.23527
S01_3036031	1	236.508	1.497
S01_3104864	1	238.732	1.03534
S01_3520872	1	239.843	0.815438
S01_3517303	1	240.954	0.819266
S01_3841737	1	244.293	0.532808
S01_3904340	1	245.404	0.658986
S01_3857860	1	246.515	0.494706
S01_3261112	1	248.739	0.768515
S01_3261226	1	250.963	1.08561
S01_3339761	1	252.074	1.32562
S01_3226090	1	255.412	0.994281
S01_3520911	1	256.524	0.979751
S01_3841572	1	257.635	0.813191
S01_4102917	1	258.746	0.66533
S01_4348516	1	260.97	0.659381
S01_4400991	1	263.194	0.376675
S01_4432573	1	264.305	0.461144
S01_4432611	1	265.416	0.320563
S01_4537786	1	266.527	0.247141
S01_4577485	1	267.639	0.168649
S01_4616198	1	268.75	0.0910953
S01_4912182	1	272.088	0.165944
S01_4922488	1	273.2	0.0899031
S01_4949470	1	274.311	0.146289
S01_5030655	1	275.422	0.0885557
S01_5084890	1	276.533	0.0351114
S01_5085188	1	277.645	0.0800917
S01_5085182	1	278.756	0.0729708
S01_5131236	1	284.335	0.234383
S01_5194102	1	295.634	0.001653
S01_5194125	1	298.973	0.00830138
S01_5194139	1	302.311	0.0398941
S01_5241926	1	307.889	0.0178726
S01_5393905	1	311.228	0.0717755
S01_5445870	1	312.339	0.0260306
S01_5511777	1	313.45	0.0726873
S01_5525620	1	314.562	0.0353787
S01_5728112	1	316.785	0.16614
S01_5773792	1	317.897	0.0887223
S01_5804979	1	319.008	0.0351654
S01_5835021	1	320.119	0.0873872
S01_5857486	1	321.23	0.0344201
S01_6063628	1	322.342	0.0103579
S01_6103740	1	324.565	0.0721903
S01_6102762	1	325.677	0.0301515
S01_6102795	1	327.9	0.031109
S01_6206197	1	334.607	0.0421091
S01_6343936	1	335.718	0.0101529
S01_6388658	1	336.83	0.02208
S01_6444824	1	337.941	0.0544716
S01_6444840	1	339.052	0.0349125
S01_6566729	1	340.164	0.0887
S01_6664005	1	341.275	0.165789
S01_6651494	1	345.731	0.44015
S01_6651458	1	346.842	0.429936
S01_6738154	1	355.827	0.0138205
S01_6838091	1	356.938	0.000179998
S01_6999722	1	358.049	0.00507148
S01_6953651	1	359.161	8.54896e-05
S01_6980888	1	361.384	0.000224519
S01_6988990	1	362.496	0.00219723
S01_7208034	1	366.952	0.0614216
S01_7213531	1	368.063	0.0952482
S01_7225010	1	371.401	0.0425678
S01_7332753	1	373.625	0.00342276
S01_7380342	1	376.963	0.0252482
S01_7461699	1	379.187	0.0336507
S01_7610850	1	380.298	0.0105547
S01_7539464	1	384.754	0.0225015
S01_7539880	1	386.978	0.0177651
S01_7693548	1	389.202	0.0154796
S01_7646874	1	390.313	0.00400193
S01_7825255	1	392.537	0.00648958
S01_7924672	1	393.648	0.0204646
S01_7771366	1	394.759	0.0353541
S01_8154866	1	395.871	0.0743186
S01_8307561	1	396.982	0.0533925
S01_8519884	1	398.093	0.116602
S01_8535122	1	400.317	0.248386
S01_8543742	1	401.428	0.339433
S01_9230012	1	402.54	0.248196
S01_10707477	1	403.651	0.249688
S01_9359913	1	405.875	0.252922
S01_8559744	1	408.098	0.336914
S01_8559817	1	409.21	0.24634
S01_8802630	1	410.321	0.170804
S01_8802839	1	411.432	0.246555
S01_8859458	1	412.543	0.336705
S01_8552519	1	414.767	0.176796
S01_8559324	1	419.223	0.319026
S01_8559636	1	420.335	0.405965
S01_10210251	1	427.041	0.0506334
S01_10112311	1	433.748	0.00715554
S01_11239895	1	445.047	0.135269
S01_11254916	1	448.386	0.16085
S01_11255048	1	449.497	0.0900464
S01_11214790	1	450.608	0.167189
S01_11372288	1	451.72	0.106754
S01_11638389	1	452.831	0.192248
S01_12033054	1	453.942	0.303972
S01_12032869	1	455.053	0.255957
S01_12009929	1	456.165	0.177497
S01_11603822	1	457.276	0.216908
S01_11603803	1	459.5	0.20052
S01_11533645	1	460.611	0.113222
S01_12006519	1	462.835	0.0234431
S01_12132215	1	465.058	3.56482e-05
S01_12132198	1	466.17	0.00447442
S01_12103291	1	467.281	0.0163879
S01_12132262	1	469.505	0.0171077
S01_12048631	1	470.616	0.0454809
S01_12159584	1	471.727	0.0236563
S01_12281851	1	472.839	0.0695396
S01_12330066	1	473.95	0.032727
S01_12362347	1	476.174	0.000281348
S01_12362433	1	477.285	0.00820735
S01_12410109	1	480.623	0.0235359
S01_12410130	1	483.961	0.00069072
S01_12410134	1	487.3	0.0173055
S01_12410660	1	494.006	0.0052044
S01_12442333	1	496.23	0.00502465
S01_12703842	1	497.341	0.000185269
S01_12603226	1	498.453	0.0151007
S01_12591375	1	501.791	0.0685482
S01_12559599	1	504.015	0.0878779
S01_13281903	1	511.856	0.0236419
S01_13287797	1	514.08	0.0274794
S01_13384365	1	516.303	0.00332202
S01_13384515	1	519.642	0.1297
S01_13404006	1	520.753	0.198232
S01_13404321	1	521.864	0.282671
S01_13429920	1	524.088	0.258284
S01_13429934	1	525.199	0.182474
S01_13431733	1	527.423	0.188451
S01_13444153	1	529.647	0.187685
S01_13446626	1	535.225	0.306272
S01_13464803	1	536.336	0.20061
S01_13641626	1	537.448	0.284794
S01_13539914	1	538.559	0.342896
S01_13564345	1	539.67	0.258769
S01_13588303	1	540.782	0.209436
S01_13651245	1	543.005	0.415465
S01_13739881	1	544.117	0.314418
S01_13723993	1	545.228	0.232463
S01_13681561	1	547.452	0.140047
S01_13811096	1	549.675	0.195734
S01_13839738	1	558.66	0.0432672
S01_13866498	1	565.366	0.0510297
S01_13917520	1	566.478	0.095299
S01_13917598	1	567.589	0.175713
S01_13933782	1	568.7	0.112294
S01_14009401	1	569.811	0.195194
S01_14148852	1	573.15	0.0337965
S01_14088317	1	574.261	0.0111946
S01_14088191	1	575.372	0.0361096
S01_14084714	1	577.596	0.125702
S01_14084139	1	582.052	0.0572103
S01_14084137	1	583.163	0.0551062
S01_14051791	1	586.502	0.126265
S01_14126533	1	587.613	0.074849
S01_14264385	1	588.724	0.144916
S01_14298256	1	592.063	0.0619435
S01_14300112	1	593.174	0.109617
S01_14456004	1	594.285	0.0493887
S01_14423496	1	595.397	0.0917609
S01_14423465	1	596.508	0.125288
S01_14409004	1	598.731	0.128944
S01_14399470	1	599.843	0.0953017
S01_14301201	1	600.954	0.0984797
S01_14590987	1	605.41	0.0152389
S01_14603074	1	606.522	0.0141885
S01_14397331	1	607.633	0.0310493
S01_14567673	1	608.744	0.00813207
S01_14572155	1	609.855	0.000540434
S01_14619802	1	614.312	0.0360392
S01_14701202	1	617.65	0.0109319
S01_14720810	1	618.761	0.000392888
S01_14801115	1	619.873	0.00422763
S01_14803733	1	620.984	1.88513e-05
S01_14813382	1	622.095	0.00198606
S01_14881985	1	624.319	0.00470561
S01_14882112	1	625.43	0.000468633
S01_14984045	1	626.541	0.0175371
S01_14969396	1	627.653	0.0329213
S01_14958829	1	628.764	0.00920334
S01_14958802	1	629.875	0.00220181
S01_15110116	1	630.987	0.00193926
S01_15176497	1	633.21	0.0145542
S01_15206164	1	634.322	0.0415885
S01_15275952	1	636.545	0.00043305
S01_15550442	1	637.657	0.000642248
S02_3792754	2	0	0.00363797
S02_3792935	2	11.2996	0.0117833
S02_3873355	2	12.4109	0.0344958
S02_3918459	2	13.5222	0.0887269
S02_3927645	2	14.6335	0.167153
S02_3968086	2	15.7448	0.105412
S02_4020660	2	16.8561	0.0577971
S02_4085842	2	17.9674	0.104116
S02_4161728	2	19.0787	0.0449069
S02_4123017	2	20.19	0.0142137
S02_4119237	2	22.4137	0.0102301
S02_4222757	2	26.8699	0.0107594
S02_4264650	2	27.9812	0.0439969
S02_4269727	2	29.0925	0.0161865
S02_4273385	2	30.2038	0.0357621
S02_4285117	2	31.315	0.0108632
S02_4307667	2	32.4263	0.00154154
S02_4392158	2	33.5376	0.00529544
S02_4435608	2	34.6489	0.0330912
S02_4611910	2	36.8726	0.00167516
S02_4664615	2	37.9839	0.0233337
S02_4689757	2	39.0952	0.070946
S02_4797668	2	40.2065	0.143372
S02_4800921	2	41.3178	0.0709493
S02_4827117	2	42.4291	0.0235224
S02_4884740	2	43.5404	0.0107339
S02_4872411	2	46.8787	0.0460934
S02_4867031	2	47.99	0.0280528
S02_4912878	2	52.4462	0.00392076
S02_4920778	2	53.5575	0.000302446
S02_5014646	2	55.7811	0.0203738
S02_6876238	2	69.4447	0.325729
S02_6917772	2	71.6684	0.147294
S02_6970675	2	72.7797	0.216506
S02_7197169	2	75.0034	0.220411
S02_7459274	2	76.1147	0.339476
S02_7518086	2	77.226	0.451918
S02_7517156	2	78.3373	0.609188
S02_7509215	2	80.561	0.457639
S02_7496817	2	89.5453	0.0893508
S02_7496834	2	92.8836	0.109719
S02_7635820	2	97.3398	0.2517
S02_7700942	2	98.4511	0.377093
S02_7801292	2	99.5624	0.490481
S02_7910779	2	100.674	0.618589
S02_7980287	2	101.785	0.754097
S02_8049631	2	107.364	0.304002
S02_8085541	2	114.07	0.0348175
S02_8089143	2	116.294	0.0338093
S02_8089490	2	118.518	0.0313471
S02_8091554	2	119.629	0.00931969
S02_8092112	2	122.967	0.0355223
S02_8092075	2	124.078	0.00847374
S02_8092061	2	125.19	0.000646297
S02_8125487	2	130.768	0.0726025
S02_8084690	2	132.992	0.174489
S02_8053129	2	134.103	0.279935
S02_8140471	2	135.215	0.217532
S02_8254260	2	136.326	0.124368
S02_8277519	2	137.437	0.0720204
S02_8408246	2	138.548	0.143722
S02_8381695	2	139.66	0.100712
S02_8379428	2	141.883	0.0248573
S02_8322734	2	142.995	0.0473986
S02_8444013	2	148.573	0.0217945
S02_8421641	2	149.685	0.0235697
S02_8457691	2	150.796	0.0569744
S02_8634223	2	151.907	0.105414
S02_8705783	2	153.019	0.168774
S02_9069858	2	154.13	0.246205
S02_9233127	2	156.353	0.365384
S02_9214945	2	158.577	0.301067
S02_9150680	2	159.688	0.192374
S02_9150374	2	160.8	0.2465
S02_9138796	2	163.023	0.218934
S02_9138640	2	165.247	0.256395
S02_8718892	2	171.954	0.173232
S02_8716321	2	174.177	0.243999
S02_8709253	2	177.516	0.0259783
S02_8707725	2	179.739	0.0179508
S02_8707688	2	180.851	0.00572938
S02_8707669	2	187.557	0.298931
S02_8858962	2	189.781	0.249509
S02_9313450	2	190.892	0.339462
S02_9357518	2	192.004	0.249461
S02_9418181	2	193.115	0.371163
S02_9469713	2	194.226	0.275567
S02_9469852	2	195.337	0.230128
S02_9591949	2	196.449	0.351141
S02_9669652	2	197.56	0.409721
S02_9718994	2	198.671	0.571039
S02_9985060	2	199.783	0.762879
S02_10565839	2	200.894	0.982038
S02_11836618	2	202.005	0.873201
S02_11833418	2	204.229	0.695212
S02_11827220	2	206.453	0.806914
S02_10979467	2	208.676	1.1578
S02_10979443	2	212.015	0.721936
S02_10955078	2	213.126	0.930786
S02_10937241	2	216.464	1.43777
S02_10898699	2	217.575	1.25003
S02_10750469	2	220.914	1.21502
S02_10225434	2	226.492	0.772991
S02_10219292	2	227.604	0.591111
S02_10073274	2	229.827	0.76795
S02_12216822	2	230.939	0.761923
S02_10390129	2	232.05	0.75786
S02_12253576	2	234.274	0.623864
S02_12332204	2	235.385	0.818721
S02_12381441	2	236.496	0.816339
S02_12483742	2	238.72	0.675961
S02_12530135	2	239.831	0.817788
S02_12564885	2	240.942	0.675123
S02_12609510	2	242.054	0.817643
S02_12640457	2	243.165	0.657016
S02_12766514	2	245.389	0.654123
S02_12744745	2	246.5	0.694988
S02_12776640	2	250.956	0.528078
S02_12806104	2	255.412	0.891344
S02_12806269	2	256.524	1.02008
S02_12806305	2	257.635	0.820907
S02_12823222	2	258.746	0.622446
S02_12910314	2	260.97	0.488179
S02_13163020	2	262.081	0.492149
S02_13204606	2	263.193	0.665423
S02_13486859	2	266.531	0.313243
S02_13547221	2	267.642	0.226078
S02_13650438	2	268.753	0.228462
S02_13561080	2	270.977	0.219471
S02_13703422	2	274.315	0.184316
S02_13703908	2	275.427	0.294923
S02_13709831	2	276.538	0.225002
S02_13830519	2	277.649	0.14272
S02_13767495	2	279.873	0.158628
S02_13962265	2	284.329	0.3188
S02_14186223	2	285.44	0.416694
S02_14288798	2	286.552	0.281662
S02_14352427	2	287.663	0.414228
S02_14437145	2	291.001	0.173316
S02_14437089	2	292.113	0.169376
S02_14511809	2	293.224	0.247147
S02_14652391	2	294.335	0.374914
S02_14753022	2	296.559	0.422804
S02_14759590	2	297.67	0.588278
S02_14792072	2	298.782	0.421028
S02_14806849	2	299.893	0.424565
S02_14847528	2	302.116	0.53375
S02_14960126	2	305.455	0.193155
S02_15031089	2	306.566	0.105202
S02_15093165	2	307.677	0.0442763
S02_15162652	2	308.789	0.0858818
S02_15185266	2	309.9	0.0440509
S02_15216562	2	311.011	0.0760251
S02_15229373	2	312.123	0.130302
S02_15285602	2	313.234	0.0872828
S02_15368862	2	314.345	0.089816
S02_15430272	2	317.683	0.148453
S02_15422875	2	318.795	0.144436
S02_15436868	2	319.906	0.0905635
S02_15436656	2	322.13	0.10417
S02_15436554	2	324.353	0.175093
S02_15581137	2	331.06	0.0268856
S02_15581130	2	332.171	0.0641864
S02_15581091	2	333.283	0.0293467
S02_15696906	2	337.739	0.0218264
S02_15482766	2	338.85	0.0235642
S02_15882798	2	339.961	0.0565474
S02_15790119	2	341.073	0.058185
S02_15777323	2	343.296	0.0245785
S02_15773794	2	344.408	0.00610165
S02_15773603	2	345.519	0.0244061
S02_15962172	2	347.743	0.0162874
S02_16164946	2	348.854	0.0439947
S02_16181892	2	349.965	0.0102332
S02_16305863	2	351.076	0.0339692
S02_16302415	2	352.188	0.0334533
S02_16347228	2	354.411	0.0740147
S02_16395694	2	355.523	0.102712
S02_16395695	2	356.634	0.0553724
S02_16408766	2	357.745	0.0341667
S02_16451941	2	358.857	0.0100092
S02_16431659	2	359.968	0.0101882
S02_16602529	2	362.192	0.000232566
S02_16739055	2	363.303	0.00852002
S02_16789337	2	365.527	0.00865376
S02_16801240	2	366.638	0.00260599
S03_161299	3	0	0.0562798
S03_1025420	3	2.22369	0.024191
S03_1519766	3	3.33498	0.0250039
S03_1613994	3	4.44628	0.00559157
S03_1702787	3	5.55757	0.0334995
S03_1806316	3	6.66886	0.00578354
S03_1914321	3	8.89255	0.0744845
S03_2054177	3	10.0038	0.146001
S03_2134819	3	12.2275	0.146216
S03_2136604	3	13.3388	0.0835142
S03_2176161	3	14.4501	0.137087
S03_2242552	3	20.0287	0.173124
S03_2250217	3	22.2524	0.0444096
S03_2254746	3	23.3637	0.0805657
S03_2283226	3	26.702	0.0447069
S03_3090215	3	32.2806	0.0670004
S03_3751609	3	34.5043	0.0753353
S03_3115153	3	35.6155	0.0731383
S03_4120323	3	36.7268	0.0260318
S03_4121975	3	37.8381	0.0715254
S03_4232111	3	41.1764	0.000246504
S03_4366061	3	42.2877	0.0158277
S03_4536796	3	43.399	0.0560324
S03_4537458	3	44.5103	0.0239279
S03_4591904	3	45.6216	0.0697471
S03_4629424	3	46.7329	0.0238531
S03_4654107	3	47.8442	0.0458824
S03_4657004	3	48.9555	0.023991
S03_4674179	3	51.1792	0.0303221
S03_4763442	3	53.4029	0.0147628
S03_4797701	3	54.5141	0.00188791
S03_4781048	3	58.9704	0.0422879
S03_4781016	3	60.0816	0.010891
S03_4780827	3	66.7882	0.0291393
S03_4780815	3	67.8995	0.00478144
S03_4845779	3	73.4781	0.0216187
S03_4966089	3	74.5894	0.001598
S03_5140441	3	75.7007	0.0019112
S03_5376527	3	77.9244	0.023733
S03_5518246	3	79.0357	0.0707947
S03_5589034	3	80.147	0.123477
S03_5601518	3	81.2583	0.127496
S03_5760708	3	85.7145	0.196408
S03_5829573	3	86.8258	0.30361
S03_5879390	3	87.9371	0.219014
S03_5880578	3	90.1608	0.106871
S03_5880754	3	91.2721	0.168127
S03_5884836	3	93.4957	0.307067
S03_5984206	3	94.607	0.409284
S03_6027953	3	95.7183	0.567589
S03_6106760	3	96.8296	0.447247
S03_6212212	3	97.9409	0.308233
S03_6224758	3	99.0522	0.406018
S03_7789201	3	102.391	0.522014
S03_8970354	3	106.847	0.106577
S03_8990832	3	109.07	0.0898577
S03_9010361	3	110.182	0.146213
S03_9038287	3	111.293	0.0912722
S03_9038317	3	116.872	0.0649309
S03_9035022	3	123.578	0.0479004
S03_9038455	3	124.689	0.104376
S03_9066211	3	125.801	0.0772313
S03_9082035	3	128.024	0.102446
S03_9125042	3	129.136	0.133973
S03_9158914	3	131.359	0.10673
S03_9277652	3	132.471	0.168731
S03_9309464	3	133.582	0.242116
S03_9325669	3	140.289	0.063691
S03_9328294	3	141.4	0.11059
S03_9328970	3	143.624	0.112131
S03_9334197	3	144.735	0.174552
S03_9355660	3	148.073	0.0303807
S03_9358999	3	150.297	0.155779
S03_9370290	3	152.521	0.338207
S03_9379182	3	153.632	0.247184
S03_9379293	3	154.743	0.170227
S03_9423935	3	156.967	0.154435
S03_9465099	3	158.078	0.085364
S03_9470597	3	162.534	0.222602
S03_9501806	3	178.623	0.741194
S03_9501827	3	179.734	0.579149
S03_9501834	3	180.846	0.465253
S03_9534422	3	192.145	0.0632909
S03_9554651	3	195.484	0.128415
S03_9561445	3	197.707	0.148946
S03_9653270	3	198.819	0.220102
S03_9687772	3	199.93	0.128621
S03_9716751	3	201.041	0.0736317
S03_9742877	3	202.152	0.0260185
S03_9766973	3	203.264	0.0660701
S03_9766672	3	212.248	0.0425272
S03_9781090	3	223.548	0.00206264
S03_9940377	3	225.771	0.000381702
S03_10071941	3	231.35	0.0681529
S03_10076368	3	232.461	0.135733
S03_10199780	3	233.573	0.0870399
S03_10112483	3	234.684	0.0616186
S03_10078882	3	238.022	0.138979
S03_10078881	3	239.133	0.175169
S03_10076377	3	240.245	0.106792
S03_10295092	3	243.583	0.0317419
S03_10396649	3	244.694	0.009107
S03_10527154	3	245.806	0.0318398
S03_10595485	3	246.917	0.00877954
S03_10632770	3	248.028	7.15822e-05
S03_10692847	3	249.14	0.00841096
S03_10787084	3	250.251	0.000320086
S03_10845382	3	252.474	0.00198236
S03_10963312	3	254.698	0.0145392
S03_10963376	3	256.922	0.0145493
S03_10990576	3	259.146	0.00164412
S03_11030991	3	265.852	0.0418953
S03_11033430	3	273.694	0.00466114
S03_11048915	3	275.917	0.00246032
S03_11048916	3	277.029	0.0159231
S03_11080873	3	278.14	0.0568325
S03_11410726	3	279.251	0.104002
S03_11650484	3	282.589	0.186405
S03_11661757	3	284.813	0.365508
S03_11685450	3	285.924	0.449579
S03_11745861	3	287.036	0.342575
S03_11864023	3	289.259	0.147161
S03_12058535	3	290.371	0.0899221
S03_12222677	3	291.482	0.167844
S03_12236598	3	292.593	0.171059
S03_12316027	3	295.932	0.0440552
S03_12499193	3	297.043	0.0162469
S03_12598270	3	298.154	0.0438421
S03_12599688	3	299.265	0.0164261
S03_12685707	3	302.604	0.0682494
S03_12691110	3	303.715	0.0328311
S03_12711625	3	307.053	0.0689085
S03_12721421	3	308.165	0.0233072
S03_12869979	3	309.276	0.00158119
S03_12923139	3	310.387	0.00525888
S03_13216408	3	311.498	0.0247515
S03_13247939	3	312.61	0.00571918
S03_13306896	3	314.833	0.086775
S03_13602014	3	315.945	0.0347315
S03_13499394	3	317.056	0.0355234
S03_13734576	3	319.28	0.0628121
S03_14068223	3	320.391	0.120153
S03_14124507	3	321.502	0.0822331
S03_13379288	3	327.081	0.000373293
S03_13384477	3	328.192	0.00371606
S03_13424906	3	331.531	0.142981
S03_13401655	3	338.237	0.295289
S04_44766	4	0	0.124405
S04_34832	4	1.11129	0.166963
S04_34791	4	2.22259	0.104862
S04_26690	4	5.56087	0.0137165
S04_310601	4	8.89916	0.102912
S04_138447	4	10.0105	0.0459791
S04_267186	4	12.2341	0.0900454
S04_193462	4	13.3454	0.0890069
S04_284437	4	14.4567	0.146052
S04_88806	4	15.568	0.08991
S04_456025	4	16.6793	0.168869
S04_571076	4	17.7906	0.273088
S04_597778	4	18.9019	0.192454
S04_722785	4	20.0132	0.153736
S04_730986	4	22.2369	0.18967
S04_783390	4	23.3482	0.231518
S04_825960	4	25.5719	0.234154
S04_825677	4	26.6832	0.322381
S04_825567	4	28.9068	0.276132
S04_919540	4	31.1305	0.303862
S04_938707	4	33.3542	0.14833
S04_946691	4	36.6925	0.283448
S04_1047637	4	37.8038	0.419906
S04_1119922	4	38.9151	0.538631
S04_1134546	4	40.0264	0.669801
S04_1181437	4	43.3647	1.23929
S04_1394702	4	45.5884	1.17213
S04_1569363	4	46.6997	1.36024
S04_1689092	4	47.8109	1.16647
S04_1714458	4	48.9222	0.926821
S04_1925318	4	50.0335	1.09621
S04_1870061	4	51.1448	1.10567
S04_1955028	4	53.3685	1.3685
S04_2045443	4	54.4798	1.57607
S04_2135825	4	55.5911	1.41189
S04_2189903	4	56.7024	1.61966
S04_2209054	4	61.1586	1.51547
S04_2228098	4	63.3823	1.51011
S04_2457395	4	64.4936	1.73535
S04_2275038	4	65.6049	1.89444
S04_2450108	4	66.7162	2.15936
S04_2454179	4	67.8275	1.99498
S04_2512059	4	70.0512	1.43483
S04_2612044	4	71.1625	1.17027
S04_2657254	4	72.2737	0.983532
S04_2758795	4	73.385	0.966216
S04_2616210	4	77.8412	1.27317
S04_2926004	4	93.93	0.751116
S04_2954533	4	100.637	0.942333
S04_2925820	4	101.748	1.09363
S04_2862874	4	103.972	0.861123
S04_3195825	4	105.083	0.862757
S04_3257688	4	106.194	0.713007
S04_3269413	4	108.418	0.684747
S04_3311981	4	109.529	0.772035
S04_3321866	4	111.753	0.750463
S04_3368210	4	112.864	0.664139
S04_3428127	4	113.975	0.808977
S04_3487672	4	116.199	0.656996
S04_3502983	4	118.423	0.80893
S04_3549138	4	119.534	0.662095
S04_3572048	4	120.645	0.558372
S04_3989879	4	122.869	0.450206
S04_3869367	4	126.207	0.522381
S04_3874596	4	127.319	0.526822
S04_3973830	4	128.43	0.523345
S04_3599527	4	130.654	0.538682
S04_3933647	4	132.877	0.665678
S04_4109902	4	133.989	0.865384
S04_4242945	4	135.1	1.09404
S04_4388143	4	136.211	0.930313
S04_4450016	4	140.667	0.899929
S04_4450023	4	141.779	0.703831
S04_4470803	4	144.002	1.02971
S04_4522835	4	146.226	0.709504
S04_4640456	4	148.45	0.387376
S04_4679924	4	149.561	0.289428
S04_4747670	4	154.017	0.575107
S04_4754862	4	157.356	0.708952
S04_4759493	4	159.579	0.709447
S04_4865917	4	162.918	0.566567
S04_5321405	4	164.029	0.410927
S04_5129955	4	166.253	0.200898
S04_5086977	4	170.709	0.132835
S04_5086833	4	177.415	0.0508135
S04_5086793	4	178.527	0.107571
S04_5604335	4	182.983	0.520941
S04_5607060	4	184.094	0.40877
S04_5608760	4	185.205	0.306111
S04_5629357	4	186.317	0.227708
S04_11547302	4	198.791	0.00802721
S04_11567032	4	199.903	4.55141e-06
S04_14435623	4	211.202	0.178619
S04_14441428	4	212.314	0.270597
S04_14512831	4	216.77	0.0878242
S04_14589926	4	221.226	0.0144915
S04_14590043	4	222.337	0.000264235
S04_14696792	4	224.561	0.033202
S04_14711431	4	225.672	0.00559333
S04_14742836	4	226.784	0.0253898
S04_14778838	4	227.895	0.0726641
S04_14811499	4	229.006	0.0345441
S04_14883179	4	231.23	0.00132397
S04_14886616	4	232.341	0.00510986
S04_14990686	4	234.565	0.0589358
S04_15064597	4	235.676	0.0195014
S04_15241084	4	242.383	0.00120205
S04_15299607	4	243.494	0.00159251
S04_15418195	4	252.478	0.000404292
S04_15446128	4	254.702	0.00040185
S04_15504427	4	256.926	0.000496033
S04_15561202	4	258.037	0.0171852
S04_15644114	4	259.148	0.00232006
S04_15682202	4	260.26	0.0172458
S04_15721117	4	261.371	0.00213376
S04_15744301	4	262.482	0.00427054
S04_15734593	4	263.594	0.00421319
S04_15761793	4	265.817	0.0316563
S04_15821352	4	266.929	0.00938085
S04_15866596	4	269.152	0.0557287
S05_488452	5	0	0.0313157
S05_509001	5	12.4748	0.154863
S05_522807	5	15.8131	0.445539
S05_526615	5	19.1513	0.565524
S05_531200	5	20.2626	0.413435
S05_548794	5	22.4863	0.686313
S05_556718	5	23.5976	0.885993
S05_560827	5	25.8213	0.538746
S05_561882	5	32.5279	0.474203
S05_467039	5	46.1915	0.311589
S05_373468	5	49.5298	0.415175
S05_368144	5	51.7535	0.656866
S05_348874	5	52.8648	0.494816
S05_250247	5	57.321	0.32483
S05_250427	5	60.6593	0.370529
S05_630861	5	61.7706	0.277258
S05_1219639	5	62.8818	0.37244
S05_145765	5	63.9931	0.380122
S05_1289465	5	67.3314	0.520811
S05_1290834	5	68.4427	0.52864
S05_923981	5	69.554	0.705591
S05_33232	5	70.6653	0.551217
S05_57603	5	71.7766	0.541297
S05_686996	5	78.4832	0.825214
S05_1290861	5	82.9394	0.657244
S05_1336468	5	84.0507	0.530366
S05_1387750	5	85.162	0.662882
S05_1473273	5	86.2733	0.857586
S05_1504733	5	89.6116	0.484604
S05_1504549	5	90.7229	0.486319
S05_1674900	5	91.8342	0.373611
S05_1667148	5	92.9455	0.276275
S05_1612717	5	94.0568	0.277795
S05_1672715	5	96.2804	0.267795
S05_1535546	5	100.737	0.383956
S05_2053871	5	105.193	0.387419
S05_2094604	5	109.649	0.604596
S05_2106763	5	111.873	0.645143
S05_2202115	5	115.211	0.402722
S05_2204639	5	117.435	0.405198
S05_2112969	5	118.546	0.407167
S05_2252972	5	119.657	0.276404
S05_2316734	5	120.769	0.269198
S05_2468688	5	126.347	0.241527
S05_2468714	5	127.458	0.147247
S05_2520071	5	128.57	0.0897411
S05_2573167	5	129.681	0.147785
S05_2607614	5	130.792	0.236381
S05_2636618	5	131.904	0.352007
S05_2841207	5	138.61	0.0475734
S05_2801782	5	139.722	0.0203428
S05_2730611	5	141.945	0.0921448
S05_2876625	5	144.169	0.223513
S05_3401175	5	145.28	0.338955
S05_3439324	5	146.392	0.222282
S05_3510271	5	147.503	0.148831
S05_3510352	5	148.614	0.203711
S05_3514567	5	150.838	0.424237
S05_3519189	5	151.949	0.343781
S05_3825753	5	153.06	0.486056
S05_3810422	5	154.172	0.483973
S05_3841232	5	157.51	0.67053
S05_3897437	5	159.734	0.491421
S05_3879369	5	160.845	0.615217
S05_3879683	5	163.069	0.596108
S05_3879814	5	164.18	0.4927
S05_3896699	5	166.404	0.295475
S05_3982887	5	170.86	0.354061
S05_3985538	5	173.083	0.243693
S05_3603969	5	174.195	0.339167
S05_3590065	5	175.306	0.224632
S05_3535861	5	177.53	0.127667
S05_3590006	5	178.641	0.1299
S05_3523857	5	179.752	0.216812
S05_4054725	5	185.331	0.0469353
S05_4139687	5	186.442	0.0880665
S05_4282840	5	188.666	0.164604
S05_4313006	5	190.89	0.171359
S05_4174009	5	192.001	0.168148
S05_4434253	5	193.112	0.108915
S05_4531187	5	199.819	0.0375873
S05_4478990	5	204.275	0.0170364
S05_4634737	5	205.386	0.055916
S05_4854091	5	207.61	0.0456366
S05_4967116	5	208.721	0.0888744
S05_5102765	5	209.833	0.166343
S05_5128000	5	210.944	0.0894152
S05_5169679	5	212.055	0.14537
S05_5187481	5	213.166	0.0748869
S05_5185565	5	215.39	0.0735719
S05_5187711	5	218.728	0.0360174
S05_5246115	5	219.84	0.0746453
S05_5378770	5	220.951	0.126581
S05_5393154	5	223.175	0.0338213
S05_5419370	5	224.286	0.00547337
S05_5411632	5	225.397	0.00593793
S05_5420086	5	228.736	0.00244136
S05_5420950	5	232.074	0.00871748
S05_5421116	5	235.412	0.0513345
S05_5428333	5	236.523	0.0252353
S05_5485070	5	237.635	0.00557235
S05_5526031	5	238.746	0.0281542
S05_5553595	5	243.202	0.0377449
S05_5571075	5	248.781	0.0765744
S05_5576704	5	249.892	0.147529
S05_5596451	5	251.003	0.221968
S05_5750642	5	252.115	0.310191
S05_5759940	5	253.226	0.223955
S05_5816208	5	254.337	0.339231
S05_5834936	5	255.449	0.249132
S05_5883253	5	256.56	0.339441
S05_5955079	5	258.784	0.349433
S05_5980235	5	261.007	0.179554
S05_6051739	5	265.463	0.403785
S05_6051769	5	266.575	0.307978
S05_6051890	5	267.686	0.44328
S05_6054258	5	268.797	0.307009
S05_6063152	5	269.909	0.377599
S05_6064380	5	271.02	0.254535
S05_6100413	5	273.244	0.253854
S05_6100604	5	274.355	0.344779
S05_5993403	5	275.466	0.274918
S05_6202573	5	276.578	0.194006
S05_6249037	5	277.689	0.305987
S05_6375114	5	278.8	0.444514
S05_6385339	5	279.911	0.306348
S05_6471544	5	281.023	0.223145
S05_7175625	5	287.729	0.0894865
S05_7245249	5	289.953	0.166424
S05_7369935	5	291.064	0.169285
S05_7567290	5	292.176	0.245725
S05_7931939	5	294.399	0.380771
S05_7829623	5	295.511	0.376107
S05_8394209	5	296.622	0.279855
S05_11959016	5	297.733	0.284126
S05_11765224	5	302.189	0.352609
S05_11641083	5	304.413	0.380333
S05_11271089	5	305.524	0.534298
S05_9223398	5	307.748	0.424467
S05_10946699	5	308.859	0.418343
S05_9254267	5	309.971	0.342575
S05_9277707	5	311.082	0.432803
S05_9406269	5	312.193	0.516179
S05_12048858	5	316.649	0.414403
S05_12135470	5	317.761	0.420962
S05_12186302	5	318.872	0.588267
S05_12421735	5	319.983	0.469035
S05_12442404	5	322.207	0.466197
S05_12880327	5	325.545	0.313275
S05_12740467	5	326.657	0.243447
S05_12740268	5	327.768	0.169699
S05_12738697	5	331.106	0.228982
S05_12482305	5	333.33	0.31844
S05_12892006	5	334.441	0.313965
S05_13031305	5	335.552	0.226983
S05_13094079	5	336.664	0.31551
S05_13323535	5	337.775	0.462142
S05_13441727	5	339.999	0.224214
S05_13511221	5	341.11	0.127613
S05_13511572	5	342.221	0.195215
S05_13558447	5	343.333	0.278907
S05_13777822	5	344.444	0.374815
S05_13931112	5	345.555	0.251054
S05_13948058	5	348.893	0.340026
S05_14285686	5	352.232	0.400996
S05_14293929	5	353.343	0.510908
S05_14346057	5	355.567	0.309814
S05_14422918	5	358.905	0.443813
S05_14422937	5	360.016	0.342265
S05_14446179	5	362.24	0.436657
S05_14472232	5	365.578	0.551816
S05_14495167	5	366.69	0.545534
S05_14444542	5	367.801	0.45024
S05_14580323	5	368.912	0.616648
S05_14553338	5	370.023	0.613512
S05_14580320	5	373.362	0.585571
S05_14753037	5	377.818	0.648116
S05_14774546	5	378.929	0.480229
S05_14786132	5	380.04	0.614254
S05_15038359	5	383.379	0.494662
S05_15046911	5	385.602	0.675213
S05_15131200	5	386.714	0.670382
S05_15294368	5	387.825	0.538284
S05_15330692	5	388.936	0.419016
S05_15355951	5	390.048	0.279096
S05_15357169	5	391.159	0.168846
S05_15448955	5	392.27	0.0913422
S05_15400519	5	398.977	0.0665638
S05_15397813	5	404.555	0.0453216
S05_15695705	5	405.667	0.0858593
S05_15706289	5	407.89	0.0696867
S05_15738279	5	409.002	0.023831
S05_15820948	5	410.113	0.0559997
S05_15788770	5	411.224	0.0233768
S05_15794655	5	412.336	0.00766552
S05_15796197	5	415.674	0.0464455
S05_15796231	5	416.785	0.024117
S05_15951676	5	425.77	0.0394793
S05_15980233	5	427.993	0.051822
S05_16013533	5	429.104	0.0163693
S05_16119216	5	430.216	0.0564325
S05_16097726	5	431.327	0.0584044
S05_16252474	5	434.665	0.0223181
S05_16125696	5	435.777	0.0234988
S05_16125582	5	436.888	0.0676036
S05_16486082	5	442.467	0.0259591
S05_16495175	5	443.578	0.0575007
S05_16523551	5	446.916	0.00928749
S05_16551744	5	448.027	0.000126655
S05_16553021	5	449.139	0.00501761
S05_16660569	5	450.25	0.00142681
S05_16902282	5	451.361	0.00212277
S05_16968209	5	452.473	0.00889001
S05_16995292	5	454.696	0.0171725
S05_17074961	5	455.808	0.0321365
S05_17115093	5	459.146	0.126133
S05_17196496	5	460.257	0.124722
S05_17243977	5	461.368	0.190622
S05_17294913	5	462.48	0.125571
S05_17336331	5	463.591	0.215836
S05_17388431	5	464.702	0.14916
S05_17406885	5	465.814	0.0908152
S05_17432730	5	468.037	0.0722961
S05_17526053	5	469.149	0.143387
S05_17755669	5	470.26	0.0713448
S05_17778851	5	471.371	0.0400593
S05_17798439	5	472.482	0.0802982
S05_17832796	5	475.821	0.30218
S05_17860358	5	478.044	0.195481
S05_17873617	5	479.156	0.193183
S05_17923663	5	480.267	0.302042
S05_17953694	5	483.605	0.236625
S05_18034304	5	485.829	0.216027
S05_18127783	5	486.94	0.125168
S05_17940849	5	489.164	0.0190194
S05_17949273	5	499.301	0.0437496
S06_791519	6	0	0.0640137
S06_791750	6	11.2996	0.0811501
S06_791893	6	13.5233	0.241542
S06_1212267	6	19.1019	0.0635156
S06_1287414	6	20.2132	0.0599373
S06_877177	6	21.3245	0.0183713
S06_759209	6	22.4358	0.0601767
S06_807244	6	23.5471	0.0970664
S06_808182	6	24.6584	0.140569
S06_816261	6	25.7697	0.096545
S06_782730	6	27.9934	0.0631083
S06_733003	6	30.217	0.0177175
S06_298258	6	32.4407	0.000241947
S06_681727	6	34.6644	0.000317121
S06_561457	6	35.7757	0.000400591
S06_668967	6	36.887	0.00054374
S06_57254	6	40.2253	0.000385815
S06_726542	6	46.9319	0.00890332
S06_700666	6	50.2702	0.00242077
S06_700621	6	60.4068	0.00504313
S06_1233464	6	81.5892	0.111754
S06_1247257	6	82.7005	0.0708604
S06_1258918	6	90.542	0.00217228
S06_1268082	6	92.7657	0.00237951
S06_1268132	6	93.877	0.0242869
S06_1330277	6	97.2152	0.0243033
S06_1303213	6	98.3265	0.0255653
S06_1550617	6	99.4378	0.0602818
S06_1597020	6	100.549	0.0970631
S06_1671249	6	101.66	0.158203
S06_1695776	6	102.772	0.110656
S06_1747815	6	103.883	0.0508814
S06_2067736	6	108.339	0.197246
S06_1771778	6	110.563	0.200916
S06_1958661	6	111.674	0.311501
S06_2004142	6	112.785	0.371514
S06_1997931	6	113.897	0.27341
S06_1992284	6	115.008	0.22138
S06_2211001	6	116.119	0.128483
S06_2395657	6	117.231	0.0609506
S06_2332499	6	118.342	0.0596346
S06_2431817	6	120.566	0.126797
S06_2496223	6	121.677	0.0745925
S06_2493730	6	122.788	0.116301
S06_2455978	6	125.012	0.0330191
S06_2450369	6	126.123	0.0156301
S06_2567690	6	131.702	0.0490472
S06_2709016	6	136.158	0.0561796
S06_2730350	6	143.999	0.00731472
S06_2736492	6	152.984	0.0138444
S06_2887003	6	154.095	0.0448116
S06_2970423	6	155.206	0.0875115
S06_2973861	6	156.318	0.0344178
S06_3064499	6	157.429	0.01019
S06_3123555	6	159.653	0.0101888
S06_3123667	6	160.764	0.0343107
S06_3232500	6	161.875	0.0727948
S06_3323866	6	162.987	0.0346024
S06_3306594	6	164.098	0.0322291
S06_3400847	6	168.554	0.00657673
S06_3468421	6	175.261	0.000431921
S06_3476783	6	178.599	3.09386e-06
S06_3468354	6	179.71	0.00534995
S06_3631047	6	180.822	0.0335628
S06_3657556	6	181.933	0.0104321
S06_3699567	6	185.271	0.0481757
S06_3719143	6	186.382	0.107746
S06_3738497	6	187.494	0.0567509
S06_3753404	6	188.605	0.0163931
S06_3984904	6	189.716	0.056037
S06_4016948	6	190.828	0.0235628
S06_4005470	6	191.939	0.0211668
S06_4111300	6	199.78	0.0464403
S06_4158087	6	205.359	0.0686116
S06_4180615	6	206.47	0.0324386
S06_4184239	6	207.581	0.00916587
S06_4439287	6	208.693	0.0433135
S06_4520582	6	209.804	0.0868937
S06_4547646	6	210.915	0.145328
S06_4588197	6	212.027	0.244687
S06_4789163	6	214.25	0.247196
S06_4812909	6	216.474	0.245206
S06_4851802	6	217.585	0.170083
S06_4926323	6	218.697	0.245854
S06_4920126	6	219.808	0.249479
S06_5061926	6	222.032	0.337175
S06_5244599	6	223.143	0.247622
S06_5212469	6	224.254	0.250546
S06_5557608	6	227.592	0.334684
S06_5526568	6	228.704	0.338866
S06_5311736	6	229.815	0.287767
S06_5308136	6	233.153	0.38817
S06_5308109	6	234.265	0.444834
S06_5137373	6	240.971	0.407335
S06_5150225	6	248.813	0.0926376
S06_5150258	6	249.924	0.135681
S06_5608077	6	275.214	0.00709382
S06_5608146	6	285.351	0.141282
S06_5619200	6	287.574	0.0460036
S06_5635514	6	288.686	0.0867266
S06_5635631	6	293.142	0.105082
S06_5663094	6	295.365	0.0890851
S06_5692939	6	297.589	0.106665
S06_5692958	6	298.7	0.168614
S06_5722124	6	300.924	0.405229
S06_5767493	6	302.035	0.30777
S06_5839144	6	303.147	0.406237
S06_5879264	6	304.258	0.27778
S06_5909909	6	305.369	0.403887
S06_5920739	6	307.593	0.194542
S06_6020753	6	308.704	0.302513
S06_6083417	6	309.816	0.192418
S06_6088746	6	310.927	0.123969
S06_6131287	6	312.038	0.0579438
S06_6190184	6	313.15	0.104148
S06_6242401	6	314.261	0.0455797
S06_6261118	6	315.372	0.0762949
S06_6261131	6	316.483	0.0355501
S06_6261257	6	317.595	0.0156898
S06_6208103	6	320.933	0.0910673
S06_6331603	6	322.044	0.0892237
S06_6495873	6	323.156	0.147867
S06_6564442	6	324.267	0.245168
S06_6636159	6	325.378	0.147899
S06_6662991	6	326.489	0.0902797
S06_6661019	6	329.828	0.0785536
S06_6705691	6	334.284	0.0361374
S06_6727114	6	335.395	0.0875216
S06_6816253	6	336.507	0.0448269
S06_6937736	6	337.618	0.0144959
S06_683142	6	347.754	0.256664
S06_700470	6	354.461	0.149817
S06_700547	6	363.445	0.0797711
S06_6910250	6	369.024	0.178004
S06_7155474	6	370.135	0.190936
S06_7325195	6	371.247	0.106481
S06_7328795	6	372.358	0.139327
S06_7352701	6	373.469	0.0687051
S06_7397373	6	374.58	0.0451928
S06_7483114	6	376.804	0.0335798
S06_7570557	6	377.915	0.00580715
S06_7648866	6	380.139	0.0894311
S06_7712920	6	381.25	0.166534
S06_7820830	6	384.589	0.274911
S06_7885191	6	385.7	0.282004
S06_8036690	6	390.156	0.214205
S06_8186289	6	391.267	0.12432
S06_8375540	6	392.379	0.0716348
S06_8535858	6	394.602	0.0322071
S06_8590326	6	396.826	0.00540418
S06_8615084	6	397.937	0.0234291
S06_8753298	6	399.049	0.0707918
S06_8939030	6	400.16	0.124346
S06_8995422	6	401.271	0.216854
S06_9021343	6	402.383	0.214961
S06_9159400	6	404.606	0.125767
S06_9316315	6	405.718	0.190413
S06_12543522	6	406.829	0.10613
S06_10397367	6	407.94	0.103315
S06_9416000	6	410.164	0.045371
S06_9576522	6	412.388	0.0445253
S06_9722942	6	413.499	0.017796
S06_10003190	6	416.837	0.0602845
S06_12661563	6	419.061	0.186283
S06_13334980	6	424.639	0.652969
S06_13263611	6	434.776	0.502991
S06_13263591	6	442.617	0.336409
S06_13233760	6	448.196	0.0602407
S06_13740397	6	449.307	0.122735
S06_13752042	6	450.419	0.0707788
S06_13971261	6	451.53	0.0234042
S06_14941086	6	452.641	0.00443086
S06_15019500	6	453.753	0.000315514
S06_15044169	6	457.091	0.0167388
S06_15271525	6	458.202	0.000398984
S06_15402637	6	459.313	0.00840496
S06_15411558	6	460.425	4.15573e-05
S06_15529968	6	461.536	0.0110404
S06_15558065	6	462.647	0.000399631
S06_15587260	6	463.759	0.00441986
S06_15669196	6	464.87	0.0226807
S06_15802987	6	468.208	0.0855171
S06_15845582	6	470.432	0.0378237
S06_15875692	6	474.888	0.0698244
S06_15871702	6	477.112	0.0699961
S06_15917984	6	478.223	0.033084
S06_15952509	6	479.334	0.070011
S06_16042178	6	480.446	0.033081
S06_16184266	6	481.557	0.0700052
S06_16137087	6	482.668	0.0372822
S06_16140093	6	484.892	0.0370112
S06_16226774	6	490.47	0.00681093
S06_16261225	6	491.582	0.0269468
S06_16393181	6	492.693	0.0560804
S06_16445208	6	493.804	0.0163908
S06_16451501	6	496.028	0.0154052
S06_16487454	6	497.139	0.0018596
S06_16510683	6	500.478	0.0786521
S06_16552934	6	502.701	0.10325
S06_16552938	6	503.813	0.0647336
S06_16696060	6	506.036	0.0561938
S06_16751633	6	507.148	0.0232291
S06_16765534	6	508.259	0.00160171
S06_16774208	6	509.37	0.00217869
S06_16862207	6	510.481	0.0242649
S06_16918638	6	513.82	0.0263709
S06_16880082	6	514.931	0.0256794
S06_16947459	6	516.042	0.0737803
S06_16995869	6	517.154	0.14711
S06_17069487	6	518.265	0.244633
S06_17105879	6	519.376	0.168068
S06_17118907	6	520.488	0.0934669
S06_18136745	6	527.194	0.429084
S06_18226319	6	536.178	0.478267
S06_18234984	6	544.02	0.30503
S06_18236007	6	545.131	0.37788
S06_18245655	6	547.355	0.681841
S06_18155963	6	549.579	0.45005
S06_18250163	6	550.69	0.312546
S06_18315881	6	551.801	0.221799
S06_18347664	6	552.912	0.129188
S06_18357301	6	554.024	0.0624829
S06_18357316	6	555.135	0.129882
S06_18358644	6	556.246	0.223033
S06_18379010	6	557.358	0.341303
S06_18444829	6	558.469	0.449362
S06_18485092	6	559.58	0.341553
S06_18500372	6	560.692	0.249162
S06_18644200	6	561.803	0.341543
S06_18629262	6	562.914	0.449584
S06_18626345	6	565.138	0.487843
S06_18626357	6	566.249	0.496368
S06_18663712	6	571.828	0.25249
S06_18669687	6	572.939	0.340066
S06_18714405	6	575.163	0.572972
S06_18726019	6	576.274	0.418126
S06_18770226	6	577.385	0.311878
S06_18778629	6	578.497	0.223464
S06_18778652	6	579.608	0.22437
S06_18819326	6	581.832	0.130618
S06_18867693	6	582.943	0.19627
S06_18938484	6	586.281	0.127234
S06_18935575	6	589.619	0.168154
S06_19110317	6	596.326	0.0369291
S06_19015978	6	597.437	0.033998
S06_19237199	6	598.549	0.0101854
S06_19361429	6	599.66	0.0343017
S06_19844260	6	600.771	0.0720787
S06_19847807	6	601.882	0.125499
S06_19468862	6	602.994	0.12343
S06_19491210	6	607.45	0.162185
S06_19516036	6	608.561	0.0872386
S06_19524883	6	610.785	0.0185943
S06_19642292	6	611.896	0.0589237
S06_19759465	6	614.12	0.0608078
S07_443687	7	0	0.814192
S07_673424	7	10.1366	0.120958
S07_673646	7	12.3603	0.22117
S07_674813	7	15.6986	0.333685
S07_679599	7	16.8099	0.24624
S07_490992	7	21.2661	0.0829242
S07_518284	7	22.3774	0.0423669
S07_632475	7	23.4887	0.0877036
S07_715084	7	24.6	0.0513608
S07_731261	7	25.7113	0.0488408
S07_670482	7	30.1675	0.143215
S07_670410	7	31.2788	0.146774
S07_950033	7	32.3901	0.0888375
S07_820653	7	33.5014	0.0617225
S07_826981	7	34.6127	0.0292527
S07_829061	7	35.724	0.0464215
S07_1160330	7	44.7083	0.153462
S07_1203774	7	49.1645	0.228103
S07_1233876	7	52.5028	0.0906616
S07_1417909	7	53.6141	0.14629
S07_1538174	7	54.7254	0.0891518
S07_1474433	7	55.8367	0.0768738
S07_1564298	7	74.4261	0.79997
S07_1564454	7	86.9009	0.483088
S07_1603216	7	90.2392	0.309175
S07_1623291	7	91.3505	0.200624
S07_1709951	7	92.4618	0.285199
S07_1725487	7	93.5731	0.380774
S07_1725681	7	94.6844	0.2828
S07_1741106	7	96.9081	0.259434
S07_1779348	7	98.0193	0.178816
S07_1786148	7	99.1306	0.128091
S07_1823216	7	100.242	0.0614516
S07_1832744	7	101.353	0.115982
S07_1914426	7	102.465	0.11333
S07_1915403	7	106.921	0.000628809
S07_2012741	7	109.144	0.0363252
S07_2015236	7	113.601	0.00769154
S07_2282736	7	120.307	0.0159167
S07_2254647	7	121.419	0.0177781
S07_2371285	7	122.53	0.032794
S07_2353473	7	123.641	0.00488874
S07_2345005	7	124.752	0.000456475
S07_2416977	7	125.864	0.0110433
S07_2441070	7	126.975	4.15749e-05
S07_2460764	7	128.086	0.00864238
S07_2698300	7	130.31	0.0853308
S07_2854305	7	131.421	0.0442773
S07_3117062	7	132.533	0.10523
S07_3073070	7	133.644	0.194687
S07_2884861	7	134.755	0.266267
S07_2869073	7	136.979	0.265365
S07_3208565	7	142.557	0.0414423
S07_3219151	7	143.669	0.00950049
S07_3429047	7	147.007	0.0447903
S07_3429182	7	148.118	0.105011
S07_3694851	7	149.23	0.166987
S07_4132738	7	150.341	0.0875966
S07_3811260	7	151.452	0.0889722
S07_4171374	7	153.676	0.143458
S07_4251307	7	154.787	0.0868915
S07_4504738	7	155.898	0.0442182
S07_4450825	7	158.122	0.0438301
S07_4318823	7	159.233	0.0477356
S07_4695187	7	165.94	0.0912498
S07_7113933	7	167.051	0.167714
S07_4812668	7	168.163	0.170839
S07_7699445	7	170.386	0.244207
S07_8139749	7	171.498	0.147726
S07_8442926	7	174.836	0.0852899
S07_8377939	7	175.947	0.0355516
S07_8616779	7	178.171	0.0439438
S07_8588623	7	183.749	0.0249745
S07_8734525	7	192.734	0.00952633
S07_9443821	7	193.845	0.0305701
S07_9635188	7	194.956	0.00509679
S07_9675787	7	199.413	0.0644578
S07_9675749	7	200.524	0.120673
S07_9674809	7	201.635	0.165538
S07_9673424	7	206.091	0.0494534
S07_9679832	7	207.203	0.0234298
S07_9756619	7	209.426	0.00220216
S07_9766092	7	210.538	0.0171787
S07_9933619	7	211.649	0.00215574
S07_9876815	7	212.76	0.000320806
S07_9852979	7	214.984	0.0291608
S07_9852292	7	216.095	0.0116901
S07_9814371	7	219.434	0.00152664
S07_10003584	7	221.657	0.0258467
S07_10069234	7	222.769	0.0726678
S07_10144592	7	223.88	0.0342106
S07_10253825	7	224.991	0.00534295
S07_10264209	7	226.102	0.000128823
S07_10297564	7	228.326	0.000175182
S07_10276894	7	230.55	0.00151268
S07_10293477	7	237.256	0.000164078
S07_10293488	7	238.368	2.15209e-06
S07_10301040	7	250.842	0.0378695
S07_10301222	7	251.954	0.0720698
S07_10305638	7	253.065	0.0251958
S07_10310115	7	255.289	0.00138176
S07_10505522	7	259.745	0.107563
S07_10524631	7	261.969	0.175846
S07_10491448	7	263.08	0.105525
S07_10346609	7	264.191	0.0671223
S07_10386541	7	266.415	0.0670961
S07_10443764	7	267.526	0.0990005
S07_10651772	7	286.116	0.381609
S07_10659562	7	293.957	0.168896
S07_10659631	7	296.181	0.149714
S07_10666087	7	297.292	0.245407
S07_10666279	7	298.403	0.170935
S07_10602271	7	300.627	0.326672
S07_10580616	7	301.738	0.387036
S07_10557381	7	303.962	0.23798
S07_10545766	7	305.073	0.191543
S07_10637069	7	306.185	0.245612
S07_10687977	7	307.296	0.147721
S07_10790382	7	308.407	0.0751966
S07_10885493	7	310.631	0.105291
S07_10885594	7	311.742	0.167711
S07_11038394	7	312.853	0.221645
S07_11056985	7	315.077	0.421094
S07_11445144	7	316.188	0.576866
S07_11445113	7	317.3	0.566998
S07_11659993	7	324.006	0.298586
S07_11563261	7	327.345	0.195295
S07_11665516	7	328.456	0.177036
S07_11620186	7	329.567	0.138719
S07_11620521	7	330.678	0.0821054
S07_11623238	7	331.79	0.110546
S07_11624106	7	334.013	0.116281
S07_11643483	7	336.237	0.121632
S07_11643694	7	337.348	0.1797
S07_11918236	7	342.927	0.121299
S07_11864725	7	344.038	0.168617
S07_11863100	7	345.15	0.0978402
S07_11922807	7	346.261	0.0601918
S07_12003365	7	347.372	0.0185488
S07_12192453	7	350.711	0.000504652
S07_12192735	7	351.822	0.00068601
S07_12225401	7	352.933	0.0131282
S07_12164685	7	354.044	0.004491
S07_12183018	7	355.156	0.00473941
S07_12250316	7	357.379	0.00226252
S07_12557953	7	359.603	0.0722409
S07_12629461	7	360.714	0.0349442
S07_12681568	7	361.826	0.0729204
S07_12654357	7	362.937	0.0747614
S07_12647074	7	365.161	0.0337418
S07_12639831	7	366.272	0.0101992
S07_12639738	7	367.383	0.0263851
S07_12639726	7	368.495	0.0608995
S07_12625655	7	370.718	0.0735026
S07_12597639	7	372.942	0.0655251
S08_41938	8	0	0.0166516
S08_51457	8	7.84144	0.133406
S08_434837	8	8.95273	0.197863
S08_327653	8	10.064	0.195248
S08_168859	8	14.5202	0.326688
S08_194382	8	16.7439	0.300753
S08_632222	8	18.9676	0.13114
S08_632383	8	21.1913	0.27689
S08_632617	8	22.3026	0.174152
S08_634917	8	24.5263	0.0599725
S08_668231	8	25.6376	0.0252985
S08_694737	8	26.7489	0.00549917
S08_698893	8	27.8602	0.0150533
S08_710110	8	28.9715	0.0544462
S08_736963	8	30.0827	0.0346593
S08_843530	8	32.3064	0.0336906
S08_901025	8	33.4177	0.0101428
S08_990422	8	34.529	0.0280283
S08_977246	8	35.6403	0.0295636
S08_1128687	8	38.9786	0.000139645
S08_1219635	8	40.0899	0.00262368
S08_1224104	8	41.2012	0.0185205
S08_1321120	8	42.3125	0.00526413
S08_1367712	8	43.4238	0.000170684
S08_1341586	8	44.5351	0.0070909
S08_1341745	8	46.7588	0.00470394
S08_1379460	8	51.215	0.01069
S08_1401428	8	52.3263	0.0448696
S08_1493876	8	53.4376	0.104637
S08_1415199	8	54.5488	0.104391
S08_1516332	8	56.7725	0.191165
S08_1622547	8	60.1108	0.251502
S08_1626553	8	61.2221	0.194824
S08_1650413	8	62.3334	0.122816
S08_1691563	8	63.4447	0.168866
S08_1735254	8	64.556	0.272394
S08_1738143	8	65.6673	0.168505
S08_1750783	8	66.7786	0.0901053
S08_1811070	8	67.8899	0.16117
S08_3863665	8	78.0265	0.0994435
S08_3863724	8	79.1378	0.0460901
S08_3867586	8	82.4761	0.0149087
S08_3870936	8	88.0547	7.75946e-05
S08_3895410	8	89.166	0.00556642
S08_3920435	8	93.6222	0.0183037
S08_4006601	8	94.7335	0.000832196
S08_4011372	8	95.8448	0.00986161
S08_4054230	8	96.9561	0.0335754
S08_4167708	8	98.0673	0.00533733
S08_4262337	8	99.1786	0.00015117
S08_4246368	8	100.29	8.75938e-05
S08_4451147	8	103.628	0.0149389
S08_4489651	8	104.74	0.0160966
S08_4499832	8	105.851	0.0569941
S08_4556187	8	106.962	0.122716
S08_4563257	8	108.073	0.0707789
S08_4574109	8	109.185	0.0234032
S08_4589762	8	110.296	0.00439049
S08_4660792	8	111.407	0.00215476
S08_4737010	8	112.519	0.0243835
S08_4961993	8	115.857	0.0754793
S08_4971736	8	116.968	0.146288
S08_5033296	8	118.079	0.104064
S08_5071413	8	119.191	0.0454297
S08_5085345	8	121.414	0.128908
S08_5118100	8	122.526	0.183747
S08_5131533	8	124.749	0.338528
S08_5131993	8	128.088	0.286964
S08_5159401	8	129.199	0.223486
S08_5165286	8	130.31	0.310218
S08_5230216	8	131.422	0.223953
S08_5339425	8	132.533	0.338976
S08_5339483	8	133.644	0.222291
S08_5422067	8	134.755	0.148678
S08_5585973	8	136.979	0.0873422
S08_5433909	8	138.09	0.0883307
S08_5477562	8	139.202	0.0619638
S08_5454533	8	141.425	0.00767627
S08_5446438	8	142.537	0.017564
S08_5692166	8	148.115	0.0189299
S08_8312812	8	198.115	0.104255
S08_8331257	8	200.339	0.24627
S08_8333765	8	203.677	0.406653
S08_8333988	8	207.016	0.325688
S08_8339947	8	209.239	0.481707
S08_8365453	8	212.578	0.713142
S08_8407316	8	213.689	0.860292
S08_8441173	8	214.8	0.666684
S08_8442831	8	217.024	0.709196
S08_8728871	8	221.48	0.447696
S08_8787983	8	223.704	0.406236
S08_8873694	8	224.815	0.276819
S08_9031095	8	227.039	0.107653
S08_9125299	8	228.15	0.190219
S08_9153897	8	229.261	0.106133
S08_9132082	8	230.373	0.10379
S08_9205184	8	232.596	0.05924
S08_9216683	8	233.708	0.0255592
S08_9312059	8	234.819	0.0570525
S08_9128577	8	235.93	0.111723
S08_9128670	8	237.041	0.109806
S08_9367596	8	241.498	0.171663
S08_9452591	8	242.609	0.246396
S08_9439088	8	243.72	0.245203
S08_9445411	8	245.944	0.251939
S08_9384402	8	248.168	0.243235
S08_9520643	8	250.391	0.338523
S08_9569903	8	251.503	0.223997
S08_9570871	8	252.614	0.306763
S08_9614583	8	259.32	0.268344
S08_9614595	8	261.544	0.521688
S08_9614633	8	269.386	0.186348
S08_9614676	8	279.522	0.0999168
S08_9643539	8	283.978	0.114252
S08_9649663	8	285.09	0.195829
S08_9650056	8	288.428	0.149008
S08_9660220	8	294.007	0.298958
S08_9661039	8	297.345	0.190275
S08_9673721	8	301.801	0.15134
S08_9678247	8	304.025	0.33842
S08_9750098	8	305.136	0.24915
S08_9874410	8	306.247	0.341964
S08_10287894	8	307.359	0.486042
S08_10221328	8	308.47	0.483448
S08_10395950	8	310.694	0.375705
S08_9928001	8	312.917	0.407582
S08_9928219	8	314.029	0.32988
S08_9928264	8	315.14	0.432416
S08_10369394	8	318.478	0.817171
S08_10323063	8	319.589	0.978663
S08_10318207	8	320.701	1.00212
S08_13386954	8	329.685	0.517768
S08_13241258	8	330.796	0.408445
S08_12903944	8	331.908	0.277532
S08_10977645	8	333.019	0.370488
S08_10821598	8	335.243	0.190336
S08_10837001	8	336.354	0.141604
S08_10837438	8	337.465	0.190484
S08_10774311	8	338.577	0.247577
S08_10719765	8	339.688	0.3402
S08_10454031	8	341.912	0.483703
S08_10553902	8	343.023	0.485855
S08_10630049	8	344.134	0.352484
S08_10418808	8	351.976	0.585464
S08_10418806	8	353.087	0.7581
S08_10418801	8	354.198	0.688567
S09_2094964	9	0	0.288006
S09_2090924	9	1.11129	0.35639
S09_1935285	9	3.33498	0.584205
S09_57742	9	10.0416	0.492269
S09_294135	9	11.1529	0.48263
S09_345624	9	12.2642	0.588595
S09_345651	9	13.3755	0.419933
S09_2564283	9	14.4868	0.315936
S09_928334	9	15.5981	0.312664
S09_2638084	9	17.8217	0.463438
S09_3051880	9	18.933	0.358198
S09_3150430	9	21.1567	0.352818
S09_3190150	9	22.268	0.225255
S09_3213753	9	23.3793	0.149581
S09_3239887	9	24.4906	0.0730271
S09_3240057	9	25.6019	0.149875
S09_3278263	9	26.7132	0.223167
S09_3318848	9	28.9369	0.146957
S09_3418692	9	31.1606	0.0888862
S09_3461755	9	32.2719	0.0452074
S09_3609114	9	33.3832	0.109432
S09_3701178	9	34.4944	0.0594544
S09_3700718	9	35.6057	0.0603953
S09_3722851	9	37.8294	0.112277
S09_3761870	9	38.9407	0.207993
S09_4044232	9	40.052	0.137472
S09_3970399	9	41.1633	0.246849
S09_3948491	9	42.2746	0.32976
S09_3901890	9	44.4983	0.30091
S09_4045096	9	50.0769	0.205943
S09_4090403	9	51.1882	0.131551
S09_4133748	9	55.6444	0.123934
S09_4234644	9	58.9827	0.200414
S09_4247322	9	61.2064	0.178196
S09_4539769	9	63.43	0.17935
S09_4690882	9	64.5413	0.256767
S09_4804846	9	66.765	0.0892619
S09_4999021	9	67.8763	0.0441838
S09_5244682	9	68.9876	0.0086584
S09_5373679	9	71.2113	0.0146273
S09_5591547	9	74.5496	0.074669
S09_5700101	9	75.6609	0.0230597
S09_5733311	9	76.7722	0.00368461
S09_5782676	9	80.1105	0.00903989
S09_6035410	9	81.2217	0.0433633
S09_6164745	9	83.4454	0.0435405
S09_6290889	9	84.5567	0.0144229
S09_6318432	9	85.668	0.0435263
S09_6334285	9	86.7793	0.0144869
S09_6442482	9	87.8906	0.054245
S09_6600180	9	89.0019	0.0213573
S09_6769750	9	90.1132	0.0661905
S09_6908875	9	91.2245	0.029359
S09_6970894	9	92.3358	0.0667256
S09_6970782	9	93.4471	0.066093
S09_6991474	9	95.6708	0.13779
S09_6991601	9	96.7821	0.0804486
S09_7039838	9	97.8934	0.0379898
S09_7098494	9	99.0047	0.0115222
S09_7108620	9	100.116	0.00201811
S09_7123208	9	101.227	0.0239977
S09_7164705	9	102.339	0.0472433
S09_7084928	9	104.562	0.089488
S09_7274189	9	106.786	0.0391287
S09_7274629	9	107.897	0.0950482
S09_7275263	9	109.008	0.175691
S09_7278149	9	110.12	0.111065
S09_7374601	9	111.231	0.0499318
S09_7444485	9	112.342	0.111117
S09_7473418	9	113.454	0.148444
S09_7546797	9	115.677	0.342564
S09_7694686	9	116.789	0.285626
S09_7696447	9	117.9	0.28236
S09_7699166	9	120.124	0.179328
S09_7719251	9	121.235	0.25398
S09_7724856	9	122.346	0.198523
S09_7754626	9	124.57	0.202678
S09_7754637	9	125.681	0.258452
S09_7803785	9	126.792	0.177111
S09_7832253	9	127.904	0.110929
S09_7859561	9	129.015	0.0604132
S09_7960705	9	130.126	0.026187
S09_8024527	9	132.35	0.126598
S09_8024525	9	133.461	0.0738891
S09_7991999	9	134.573	0.040367
S09_7972643	9	136.796	0.0511389
S09_8195517	9	141.253	0.112671
S09_8183029	9	143.476	0.193523
S09_8168411	9	145.7	0.443483
S09_8124614	9	150.156	0.75556
S09_8124587	9	151.267	0.585732
S09_8048753	9	159.109	0.333559
S09_8083191	9	160.22	0.225341
S09_8195681	9	163.558	0.226445
S09_8427580	9	164.67	0.221098
S09_8582838	9	165.781	0.148252
S09_8480601	9	166.892	0.145266
S09_8611317	9	170.231	0.149713
S09_8747488	9	171.342	0.220311
S09_8838179	9	172.453	0.149943
S09_8916042	9	175.791	0.224542
S09_8938111	9	178.015	0.220332
S09_8963169	9	179.126	0.149059
S09_8960523	9	180.238	0.216018
S09_8948997	9	188.079	0.0172407
S09_8948976	9	195.921	0.0626454
S09_8943574	9	198.144	0.0613597
S09_9077389	9	203.723	0.225184
S09_9092543	9	205.947	0.327241
S09_9196883	9	207.058	0.247215
S09_9280510	9	208.169	0.168607
S09_9279699	9	209.28	0.088926
S09_9272954	9	210.392	0.0348383
S09_9272868	9	211.503	0.0329422
S09_9346407	9	214.841	0.0342338
S09_9346099	9	217.065	0.0277976
S09_9325392	9	218.176	0.0758863
S09_9319353	9	220.4	0.0897003
S09_9869128	9	221.511	0.147734
S09_10068476	9	222.623	0.230222
S09_9958934	9	223.734	0.227477
S09_9609020	9	228.19	0.301721
S09_9595265	9	229.301	0.39991
S09_9580775	9	230.413	0.311853
S09_9571385	9	231.524	0.222978
S09_9550219	9	232.635	0.234274
S09_9947061	9	243.935	0.48065
S10_681659	10	0	0.0355159
S10_248513	10	4.45621	0.0984027
S10_187302	10	5.5675	0.175709
S10_168544	10	6.67879	0.111327
S10_168543	10	7.79009	0.0744861
S10_162693	10	8.90138	0.127977
S10_12567	10	11.1251	0.257151
S10_168629	10	12.2364	0.176841
S10_549682	10	13.3477	0.111474
S10_556125	10	14.459	0.109211
S10_596921	10	16.6826	0.0597601
S10_645282	10	17.7939	0.0255816
S10_632646	10	18.9052	0.0262546
S10_855984	10	22.2435	0.0026151
S10_776437	10	23.3548	0.00226828
S10_1016228	10	24.4661	0.0240958
S10_1164095	10	27.8044	8.89066e-05
S10_1054707	10	28.9157	0.000151268
S10_1202508	10	30.027	0.0052896
S10_1221335	10	31.1383	0.0241714
S10_1973930	10	36.7169	0.251412
S10_2064227	10	37.8281	0.339813
S10_2170890	10	41.1664	0.717674
S10_2189286	10	42.2777	0.578621
S10_2190027	10	43.389	0.41911
S10_2354385	10	44.5003	0.285409
S10_2450145	10	45.6116	0.179168
S10_2476605	10	46.7229	0.258568
S10_2527660	10	47.8342	0.179133
S10_2476892	10	48.9455	0.175732
S10_2630997	10	52.2838	0.392642
S10_2637466	10	53.3951	0.539573
S10_2698514	10	54.5064	0.38934
S10_2730862	10	55.6177	0.313608
S10_2872310	10	57.8413	0.340456
S10_2872320	10	58.9526	0.40733
S10_3016166	10	60.0639	0.558423
S10_3081482	10	64.5201	0.504418
S10_3055498	10	65.6314	0.365975
S10_3036428	10	68.9697	0.507672
S10_3035259	10	71.1934	0.553874
S10_3223150	10	79.0348	0.0699382
S10_3222347	10	82.3731	0.0994435
S10_3222126	10	84.5968	0.279144
S10_3150875	10	89.053	0.215007
S10_3095581	10	91.2767	0.224114
S10_3269513	10	92.388	0.221183
S10_3288165	10	93.4993	0.157671
S10_3287819	10	94.6106	0.152225
S10_3191647	10	100.189	0.255246
S10_3187143	10	101.3	0.247464
S10_3182099	10	103.524	0.248956
S10_3182014	10	110.231	0.125427
S10_3181997	10	113.569	0.0584309
S10_3379411	10	119.148	0.0088235
S10_3710004	10	120.259	0.000148085
S10_3791140	10	121.37	0.000325479
S10_3461435	10	124.709	0.0143194
S10_4176250	10	145.891	0.0432038
S10_4148644	10	159.555	0.00447731
S10_4256019	10	160.666	0.0020986
S10_4142603	10	161.777	0.00154903
S10_4142611	10	162.888	0.0104207
S10_4144935	10	164	8.14088e-05
S10_4262254	10	165.111	0.0050834
S10_4317414	10	166.222	0.000126532
S10_4501298	10	167.334	0.00961508
S10_4344964	10	168.445	0.0101951
S10_4456606	10	170.669	0.000454402
S10_4392050	10	176.247	0.00317679
S10_4885315	10	181.826	0.00878148
S10_4908148	10	182.937	0.00980635
S10_4576569	10	186.275	0.00981825
S10_4846539	10	187.387	0.0104636
S10_4991741	10	188.498	0.000168698
S10_5323130	10	189.609	0.00978071
S10_5851579	10	190.721	0.0335735
S10_5828231	10	191.832	0.00533161
S10_5760238	10	192.943	0.000796679
S10_5625356	10	204.243	0.0279832
S10_5625355	10	205.354	0.0576991
S10_5625344	10	207.578	0.104204
S10_5348829	10	220.052	0.00278601
S10_8127849	10	227.894	0.0840245
S10_8128876	10	229.005	0.0342694
S10_8372191	10	230.117	0.00546172
S10_8367530	10	231.228	0.00484341
S10_8529039	10	233.452	0.000210396
S10_8564804	10	234.563	0.00949358
S10_8676626	10	235.674	0.000169802
S10_8804359	10	236.785	0.0097927
S10_8872072	10	237.897	0.0416345
S10_8890025	10	245.738	0.14399
S10_8890040	10	251.317	0.124496
S10_8890136	10	256.895	0.0328299
S10_8890219	10	263.602	0.014201
S10_8890375	10	264.713	0.000179498
S10_9091759	10	265.824	0.00504788
S10_8958359	10	266.936	0.000181367
S10_9219234	10	268.047	0.0153543
S10_9203219	10	269.158	0.00336717
S10_9202329	10	270.27	0.00300183
S10_9234205	10	273.608	0.0576644
S10_9262897	10	275.832	0.166338
S10_9391558	10	276.943	0.0900923
S10_9424787	10	278.054	0.166371
S10_9441652	10	281.393	0.218704
S10_9512436	10	283.616	0.296713
S10_9521363	10	284.727	0.371584
S10_9523433	10	285.839	0.275114
S10_9580573	10	286.95	0.185031
S10_9583485	10	288.061	0.103061
S10_9656723	10	292.518	0.0180467
S10_9678599	10	294.741	0.0244911
S10_9756034	10	300.32	0.0552922
S10_9899132	10	302.544	0.0441441
S10_10086472	10	303.655	0.0160211
S10_10020318	10	304.766	0.0154241
S10_10099435	10	306.99	0.0556709
S10_10119555	10	308.101	0.0163173
S10_10163716	10	309.212	0.0441639
S10_10265437	10	310.324	0.0207347
S10_10450888	10	312.547	0.000758501
S10_10471880	10	315.886	0.0696809
S10_10504413	10	316.997	0.104267
S10_10509950	10	318.108	0.0459135
S10_10657909	10	321.447	0.00553775
S10_10770598	10	322.558	0.0247448
S10_10776238	10	323.669	0.00526319
S10_10799965	10	324.78	0.00141597
S10_10874189	10	327.004	0.00412023
S10_10911936	10	328.115	0.00187438
S10_10934229	10	330.339	0.0211975
S10_10964195	10	331.45	0.00122309
S10_10986506	10	332.562	0.00222777
S10_10986519	10	333.673	0.0245977
S10_10996935	10	334.784	0.00237276
S10_12127770	10	337.008	0.00232353
S10_12127901	10	338.119	0.0175299
S10_12146343	10	340.343	0.111853
S10_12191060	10	341.454	0.19677
S10_12234990	10	342.566	0.111111
S10_12332342	10	343.677	0.060294
S10_12354214	10	344.788	0.0183212
S10_12411179	10	345.899	0.059315
S10_12479315	10	347.011	0.0177154
S10_12524574	10	348.122	0.000454513
S10_12526668	10	350.346	0.0316992
S10_12546722	10	351.457	0.068888
S10_12604472	10	352.568	0.0324488
S10_12666876	10	353.68	0.00911095
S10_12766370	10	354.791	0.0324596
S10_12784027	10	355.902	0.06986
S10_12815562	10	357.013	0.0233274
S10_12882385	10	358.125	0.00176563
S10_12987837	10	359.236	0.0227163
S10_13035139	10	360.347	0.00445215
S10_13070695	10	361.459	5.89706e-06
S10_13071390	10	362.57	0.00689529
S10_13123830	10	363.681	0.00048385
S10_13275440	10	364.793	0.0112084
S10_13330316	10	365.904	0.000506825
S10_13409492	10	367.015	0.0177214
S10_13441942	10	368.126	0.0603956
S10_13506927	10	369.238	0.126022
S10_13556592	10	370.349	0.107026
S10_12382019	10	408.636	0.109092
S10_12382001	10	409.747	0.144321
S11_33749	11	0	0.0361443
S11_920355	11	17.3287	0.0970437
S11_920160	11	19.5524	0.174017
S11_920146	11	25.131	0.148221
S11_920043	11	27.3546	0.14917
S11_805633	11	30.6929	0.396277
S11_805306	11	34.0312	0.102788
S11_757443	11	37.3695	0.00533183
S11_757439	11	38.4808	0.0254898
S11_757408	11	39.5921	0.0730835
S11_757363	11	40.7034	0.0714057
S11_622708	11	44.0417	0.0360614
S11_668665	11	45.153	0.0347433
S11_604991	11	46.2643	0.087072
S11_72718	11	48.4879	0.0337212
S11_603455	11	49.5992	0.033969
S11_928700	11	50.7105	0.0101489
S11_996967	11	54.0488	0.0465644
S11_1001059	11	55.1601	0.0887802
S11_1008344	11	57.3838	0.0103787
S11_1068839	11	58.4951	0.0335799
S11_1096190	11	59.6064	0.00529845
S11_1109486	11	60.7177	0.0015792
S11_1569211	11	61.829	0.0226343
S11_2029916	11	62.9403	0.00195256
S11_2153656	11	67.3965	0.000180319
S11_2254942	11	69.6202	0.000222222
S11_2257773	11	70.7315	0.00910073
S11_2308710	11	75.1877	0.00562288
S11_2324509	11	76.299	0.0188482
S11_2352988	11	77.4102	0.0028407
S11_2399190	11	79.6339	0.0125142
S11_2409249	11	81.8576	0.00591634
S11_2474099	11	84.0813	0.00443527
S11_2474178	11	85.1926	0.000195813
S11_2476084	11	86.3039	0.0157243
S11_2522793	11	87.4152	0.0427315
S11_2558011	11	88.5265	0.0374113
S11_2475511	11	101.001	0.0352832
S11_3820592	11	122.184	9.03865e-05
S11_3869865	11	123.295	0.000443227
S11_3878021	11	124.406	0.0171061
S11_3878169	11	126.63	0.0147881
S11_3878322	11	127.741	0.0529401
S11_4099826	11	129.965	0.059527
S11_4159253	11	131.076	0.0257822
S11_4174005	11	132.188	0.0503901
S11_4203145	11	133.299	0.0961306
S11_4204809	11	134.41	0.060757
S11_4245441	11	136.634	0.0184514
S11_4222853	11	137.745	0.0174796
S11_4369901	11	138.856	0.00232284
S11_4385567	11	139.968	0.0172588
S11_4469665	11	142.191	0.017252
S11_4739490	11	143.303	0.0022423
S11_4783649	11	144.414	0.00243244
S11_4739481	11	147.752	0.0147229
S11_4713613	11	149.976	0.0216025
S11_4942924	11	156.683	0.0217213
S11_4864545	11	157.794	0.00441452
S11_5228315	11	158.905	0.000324435
S11_5372351	11	160.016	0.0084119
S11_5565242	11	161.128	6.79139e-05
S11_5479063	11	162.239	0.00519703
S11_7052649	11	164.463	0.0535904
S11_6861237	11	165.574	0.0279452
S11_5864586	11	167.798	0.00110676
S11_5899332	11	168.909	0.0162912
S11_5925625	11	170.02	0.0353132
S11_6088494	11	174.476	1.34029e-06
S11_6844421	11	176.7	2.36576e-08
S11_5725222	11	177.811	0.00881887
S11_7262495	11	178.923	0.0424674
S11_7625140	11	180.034	0.00877903
S11_8043854	11	181.145	0.000399437
S11_8066861	11	182.257	0.0171476
S11_8462339	11	184.48	0.0235703
S11_8557510	11	185.592	0.00199139
S11_8702291	11	187.815	0.000411538
S11_9282788	11	190.039	0.000496048
S11_9344327	11	191.15	0.017185
S11_9449030	11	192.262	0.00241735
S11_9465750	11	194.485	0.0594961
S11_9831717	11	196.709	0.0595759
S11_10159435	11	197.82	0.0258568
S11_10367430	11	198.932	0.060344
S11_10445535	11	200.043	0.107608
S11_10692852	11	205.621	3.22826e-05
S11_13014863	11	224.211	0.00714975
S11_13072963	11	226.435	0.00490222
S11_13081985	11	227.546	0.00017498
S11_13171157	11	228.657	0.00933415
S11_13251387	11	230.881	0.00446505
S11_13256823	11	233.105	0.0502607
S11_13330447	11	238.683	0.326258
S11_13457489	11	240.907	0.340094
S11_13507642	11	242.018	0.290572
S11_13521198	11	243.129	0.42396
S11_13529706	11	244.241	0.485738
S11_13549753	11	245.352	0.374977
S11_13652022	11	246.463	0.308813
S12_56686	12	0	0.498819
S12_2698	12	5.57859	0.461322
S12_37532	12	6.68988	0.470432
S12_56852	12	7.80118	0.619081
S12_256242	12	8.91247	0.808976
S12_577169	12	15.6191	0.370161
S12_582019	12	17.8428	0.561592
S12_582022	12	22.299	0.772455
S12_671795	12	24.5227	0.536172
S12_725731	12	25.6339	0.380028
S12_529587	12	26.7452	0.487958
S12_786269	12	27.8565	0.377286
S12_816023	12	28.9678	0.278937
S12_889845	12	30.0791	0.195909
S12_902587	12	31.1904	0.193594
S12_932714	12	33.4141	0.25542
S12_952534	12	35.6378	0.254772
S12_1051641	12	36.7491	0.196411
S12_1087949	12	38.9728	0.196906
S12_1103158	12	40.0841	0.279397
S12_1106553	12	41.1954	0.418996
S12_1349353	12	42.3067	0.53561
S12_1405831	12	43.4179	0.419655
S12_1472773	12	44.5292	0.317327
S12_1519549	12	45.6405	0.41684
S12_1519697	12	48.9788	0.531247
S12_1553813	12	51.2025	0.485016
S12_1601178	12	54.5408	0.373761
S12_1679734	12	55.6521	0.249311
S12_1871863	12	56.7634	0.375747
S12_1865262	12	57.8747	0.373376
S12_2496264	12	60.0984	0.282666
S12_2526611	12	62.322	0.5867
S12_2728324	12	63.4333	0.420922
S12_2673495	12	64.5446	0.415995
S12_2777077	12	66.7683	0.314847
S12_2931859	12	71.2245	0.0158903
S12_3393418	12	72.3358	0.042699
S12_3428189	12	73.4471	0.0151102
S12_3516991	12	74.5584	0.0327757
S12_3605948	12	75.6697	0.00915732
S12_3606088	12	76.781	0.00375146
S12_3613459	12	80.1193	0.0230469
S12_3613624	12	81.2306	0.0440695
S12_3644123	12	84.5689	0.102827
S12_3646628	12	85.6802	0.044402
S12_3712917	12	86.7915	0.1031
S12_3780969	12	89.0151	0.0144492
S12_3817376	12	90.1264	4.51303e-05
S12_3936368	12	91.2377	0.0109915
S12_4059375	12	92.349	2.22325e-05
S12_5205043	12	93.4603	0.00640726
S12_5108660	12	94.5716	0.00604155
S12_5320375	12	96.7953	9.92818e-07
S12_5965241	12	97.9066	0.012832
S12_6935912	12	99.0179	0.0381239
S12_7026225	12	100.129	0.0948632
S12_7026229	12	101.24	0.157676
S12_7189307	12	102.352	0.234452
S12_7315785	12	106.808	0.420682
S12_7352599	12	107.919	0.310911
S12_7805602	12	109.031	0.196417
S12_7893799	12	110.142	0.108928
S12_7971760	12	112.366	0.124041
S12_8026790	12	113.477	0.194701
S12_8045610	12	115.701	0.194723
S12_8068507	12	116.812	0.107788
S12_8080542	12	117.923	0.070479
S12_8155693	12	119.034	0.128189
S12_8156032	12	120.146	0.175918
S12_8196014	12	122.369	0.0565248
S12_8231481	12	123.481	0.106623
S12_8261917	12	125.704	0.265162
S12_8371615	12	129.043	0.199168
S12_8440840	12	130.154	0.28593
S12_8441311	12	132.378	0.108753
S12_8452236	12	134.601	0.116402
S12_8452241	12	135.713	0.190082
S12_8467343	12	136.824	0.266178
S12_8507393	12	137.935	0.179669
S12_8507432	12	139.046	0.286082
S12_8568964	12	142.385	0.421342
S12_8689701	12	143.496	0.289102
S12_8739449	12	144.607	0.179097
S12_8769983	12	146.831	0.0455756
S12_8826927	12	147.942	0.0927384
S12_8901377	12	149.054	0.158823
S12_8946056	12	150.165	0.0805474
[truncated: 992 more rows]

## Sheet: S. purpurea 94001 (13X-426)
MARKER	CHR	POS	LOD		THRESHOLD	0
S01_37158	1	0	0
S01_71281	1	12.5776	0
S01_94603	1	13.3023	0
S01_101072	1	18.3923	0
S01_99656	1	21.2941	0
S01_99515	1	22.0187	0
S01_99459	1	24.9205	0
S01_154786	1	28.5501	0
S01_141356	1	31.4519	0
S01_134914	1	32.9016	0
S01_436723	1	37.9916	0
S01_422258	1	40.1668	0
S01_213719	1	40.8915	0
S01_451873	1	41.6162	0
S01_531610	1	43.7915	0
S01_675718	1	44.5162	0
S01_687375	1	45.2409	0
S01_856242	1	46.6906	0
S01_887400	1	47.4153	0
S01_944616	1	49.5905	0
S01_958787	1	50.3152	0
S01_1240314	1	51.0399	0
S01_1445401	1	51.7646	0
S01_1470284	1	53.9399	0
S01_1581696	1	55.3896	0
S01_1755550	1	56.8392	0
S01_1587917	1	58.2889	0
S01_1590896	1	59.7386	0
S01_1590941	1	60.4633	0
S01_1591081	1	61.188	0
S01_1693201	1	62.6377	0
S01_1745271	1	64.0874	0
S01_1757636	1	64.812	0
S01_1792435	1	66.2617	0
S01_1844089	1	66.9864	0
S01_1844265	1	67.7111	0
S01_1910314	1	69.1608	0
S01_1978477	1	69.8855	0
S01_1985122	1	70.6102	0
S01_1991272	1	72.0598	0
S01_2010661	1	72.7845	0
S01_2025778	1	73.5092	0
S01_2026792	1	74.2339	0
S01_2027140	1	75.6836	0
S01_2027202	1	76.4083	0
S01_2038809	1	77.133	0
S01_2129830	1	77.8576	0
S01_2166288	1	79.3073	0
S01_2228875	1	81.4826	0
S01_2228869	1	82.2073	0
S01_2228814	1	85.1091	0
S01_2204187	1	85.8338	0
S01_2203981	1	87.2835	0
S01_2183819	1	92.3735	0
S01_2917499	1	119.358	0
S01_2729210	1	135.876	0
S01_2808550	1	136.6	0
S01_2853576	1	137.325	0
S01_2660216	1	139.5	0
S01_2580304	1	141.676	0
S01_2751271	1	146.035	0
S01_2778580	1	146.759	0
S01_2807275	1	148.935	0
S01_2928458	1	150.384	0
S01_2958238	1	151.109	0
S01_3000431	1	151.834	0
S01_3090680	1	152.558	0
S01_3102560	1	153.283	0
S01_3142847	1	154.008	0
S01_3192680	1	154.732	0
S01_3198458	1	155.457	0
S01_3377500	1	156.907	0
S01_3417212	1	157.631	0
S01_3451997	1	163.455	0
S01_3516611	1	165.63	0
S01_3516844	1	167.08	0
S01_3517282	1	169.255	0
S01_3594309	1	169.98	0
S01_3594341	1	170.704	0
S01_3594429	1	173.606	0
S01_3625232	1	175.056	0
S01_3625372	1	175.78	0
S01_3631523	1	177.23	0
S01_3652236	1	178.68	0
S01_3672770	1	180.13	0
S01_3673584	1	180.854	0
S01_3691089	1	183.03	0
S01_3695355	1	184.479	0
S01_3758986	1	187.381	0
S01_3804875	1	188.831	0
S01_3817128	1	189.555	0
S01_3841532	1	192.457	0
S01_3841572	1	196.087	0
S01_3883370	1	197.536	0
S01_3904782	1	200.438	0
S01_3912218	1	201.163	0
S01_3959900	1	202.613	0
S01_3999101	1	204.788	0
S01_4015767	1	205.513	0
S01_4023588	1	207.688	0
S01_4029691	1	209.138	0
S01_4348516	1	212.039	0
S01_4400991	1	214.215	0
S01_4482244	1	214.939	0
S01_4507471	1	215.664	0
S01_4539983	1	217.114	0
S01_4544629	1	219.289	0
S01_4602831	1	220.014	0
S01_4616198	1	223.643	0
S01_4868352	1	225.093	0
S01_4919677	1	226.543	0
S01_4936410	1	227.267	0
S01_4966713	1	229.443	0
S01_4997732	1	230.167	0
S01_5087947	1	230.892	0
S01_5085188	1	231.617	0
S01_5131236	1	233.066	0
S01_5428319	1	233.791	0
S01_5448452	1	236.693	0
S01_5511777	1	237.417	0
S01_5525620	1	238.142	0
S01_5570129	1	238.867	0
S01_5576782	1	239.592	0
S01_5605635	1	240.316	0
S01_5665200	1	241.041	0
S01_5704034	1	242.491	0
S01_5748517	1	243.215	0
S01_5804975	1	246.117	0
S01_5834638	1	248.292	0
S01_5842604	1	250.468	0
S01_5842616	1	251.192	0
S01_5866937	1	252.642	0
S01_5924031	1	254.092	0
S01_5965325	1	255.541	0
S01_5965389	1	256.266	0
S01_5992102	1	256.991	0
S01_6001712	1	257.715	0
S01_6016257	1	258.44	0
S01_6067264	1	259.89	0
S01_6210127	1	260.614	0
S01_6217711	1	261.339	0
S01_6257985	1	262.064	0
S01_6300495	1	262.789	0
S01_6367826	1	263.513	0
S01_6405438	1	264.963	0
S01_6507593	1	265.688	0
S01_6509107	1	266.412	0
S01_6566892	1	267.137	0
S01_6564469	1	267.862	0
S01_6599299	1	269.311	0
S01_6599403	1	271.487	0
S01_6605759	1	272.211	0
S01_6650149	1	272.936	0
S01_6838091	1	275.838	0
S01_7007376	1	276.563	0
S01_7119370	1	277.287	0
S01_7181886	1	278.012	0
S01_7333030	1	280.914	0
S01_7486183	1	281.638	0
S01_7611323	1	283.814	0
S01_7679258	1	285.989	0
S01_7771508	1	288.164	0
S01_7824899	1	294.723	0
S01_7824933	1	296.173	0
S01_7825210	1	299.075	0
S01_7825255	1	299.8	0
S01_7927112	1	300.524	0
S01_7906190	1	301.249	0
S01_8009244	1	302.699	0
S01_7950953	1	304.148	0
S01_7964360	1	304.873	0
S01_8117268	1	305.598	0
S01_8156201	1	306.322	0
S01_8559800	1	309.952	0
S01_8269213	1	313.581	0
S01_8307561	1	314.306	0
S01_8543752	1	315.031	0
S01_8789191	1	315.755	0
S01_9221381	1	316.48	0
S01_11212472	1	317.205	0
S01_10655148	1	317.93	0
S01_10611459	1	318.654	0
S01_10527751	1	320.104	0
S01_10446096	1	320.829	0
S01_9418259	1	322.278	0
S01_9416606	1	323.003	0
S01_9715618	1	323.728	0
S01_11005143	1	325.177	0
S01_10917309	1	326.627	0
S01_11254945	1	328.077	0
S01_11282796	1	328.801	0
S01_11333938	1	333.16	0
S01_11432754	1	336.79	0
S01_11499730	1	337.514	0
S01_12004147	1	338.239	0
S01_12132270	1	338.964	0
S01_12149661	1	339.689	0
S01_12159585	1	340.413	0
S01_12330066	1	342.589	0
S01_12484809	1	346.947	0
S01_12511724	1	348.397	0
S01_12613184	1	349.122	0
S01_12725632	1	349.846	0
S01_12796157	1	350.571	0
S01_12924548	1	351.296	0
S01_12980879	1	352.02	0
S01_13054981	1	352.745	0
S01_13109133	1	353.47	0
S01_13213214	1	354.92	0
S01_13305671	1	357.821	0
S01_13309211	1	359.997	0
S01_13384893	1	363.626	0
S01_13425739	1	365.076	0
S01_13464803	1	365.801	0
S01_13539634	1	367.976	0
S01_13539693	1	370.151	0
S01_13564325	1	371.601	0
S01_13564345	1	372.325	0
S01_13613683	1	374.501	0
S01_13613746	1	375.225	0
S01_13641626	1	377.401	0
S01_13654364	1	378.85	0
S01_13739881	1	380.3	0
S01_13741628	1	381.025	0
S01_13811096	1	381.749	0
S01_13839952	1	383.199	0
S01_14126533	1	386.829	0
S01_14014174	1	388.278	0
S01_14014372	1	389.003	0
S01_14092207	1	389.728	0
S01_14173875	1	390.452	0
S01_14153148	1	391.177	0
S01_14247108	1	392.627	0
S01_14298316	1	394.076	0
S01_14306250	1	396.978	0
S01_14429567	1	397.703	0
S01_14567677	1	398.428	0
S01_14572504	1	399.152	0
S01_14591005	1	399.877	0
S01_14596937	1	400.602	0
S01_14701202	1	402.777	0
S01_14693968	1	403.502	0
S01_14692379	1	404.226	0
S01_14722281	1	404.951	0
S01_14817040	1	405.676	0
S01_14817118	1	406.4	0
S01_14941575	1	407.125	0
S01_14978469	1	407.85	0
S01_15168245	1	408.575	0
S01_15255355	1	409.299	0
S01_15295365	1	410.024	0
S01_15550442	1	410.749	0
S02_3792754	2	0	0
S02_3792935	2	15.7152	0
S02_3793201	2	17.8905	0
S02_3801831	2	20.0658	0
S02_3821378	2	22.2411	0
S02_3821486	2	22.9658	0
S02_3842567	2	24.4154	0
S02_3842594	2	25.8651	0
S02_3872555	2	28.0404	0
S02_3873259	2	29.4901	0
S02_3873267	2	30.2148	0
S02_3918459	2	32.3901	0
S02_4005733	2	36.0196	0
S02_4007631	2	36.7443	0
S02_4020660	2	37.469	0
S02_4141928	2	38.9187	0
S02_4081974	2	39.6434	0
S02_4242711	2	42.5452	0
S02_4242745	2	43.2698	0
S02_4273468	2	45.4451	0
S02_4285117	2	47.6204	0
S02_4285653	2	51.9793	0
S02_4309232	2	54.1545	0
S02_4309297	2	56.3298	0
S02_4327309	2	57.7795	0
S02_4340010	2	58.5042	0
S02_4340437	2	59.9539	0
S02_4380127	2	61.4036	0
S02_4380142	2	62.1282	0
S02_4380312	2	62.8529	0
S02_4411375	2	63.5776	0
S02_4411378	2	64.3023	0
S02_4568385	2	66.4776	0
S02_4594868	2	67.2023	0
S02_4611910	2	68.652	0
S02_4705628	2	69.3767	0
S02_4735603	2	70.8263	0
S02_4794197	2	72.276	0
S02_4800921	2	73.0007	0
S02_4865833	2	74.4504	0
S02_4808780	2	75.1751	0
S02_4870214	2	75.8998	0
S02_4872885	2	76.6244	0
S02_4894422	2	77.3491	0
S02_4966172	2	78.0738	0
S02_4987807	2	79.5235	0
S02_5012633	2	80.9732	0
S02_5014640	2	82.4229	0
S02_5014646	2	84.5982	0
S02_6876238	2	91.8959	0
S02_6917589	2	93.3456	0
S02_6956654	2	94.0703	0
S02_6962212	2	95.52	0
S02_7021529	2	96.2447	0
S02_7087056	2	97.6943	0
S02_7134039	2	100.596	0
S02_7137241	2	102.046	0
S02_7299086	2	102.771	0
S02_7386610	2	103.495	0
S02_7390480	2	104.22	0
S02_7403681	2	104.945	0
S02_7466156	2	106.394	0
S02_7484346	2	107.119	0
S02_7509215	2	107.844	0
S02_7573208	2	109.293	0
S02_7635062	2	110.018	0
S02_7660509	2	110.743	0
S02_7696294	2	112.918	0
S02_7801292	2	113.643	0
S02_7847036	2	115.092	0
S02_7858586	2	115.817	0
S02_7871293	2	116.542	0
S02_7873762	2	117.266	0
S02_7895519	2	117.991	0
S02_7907778	2	118.716	0
S02_7947271	2	119.44	0
S02_7980287	2	120.89	0
S02_8030774	2	121.615	0
S02_8083029	2	122.34	0
S02_8083602	2	123.064	0
S02_8092061	2	124.514	0
S02_8084657	2	125.239	0
S02_8138051	2	128.868	0
S02_8138143	2	129.593	0
S02_8138154	2	131.043	0
S02_8139070	2	131.767	0
S02_8140471	2	133.217	0
S02_8150666	2	133.942	0
S02_8150668	2	135.391	0
S02_8199882	2	139.75	0
S02_8241982	2	144.109	0
S02_8242018	2	144.834	0
S02_8253745	2	147.735	0
S02_8254260	2	152.094	0
S02_8277617	2	153.544	0
S02_8405167	2	154.269	0
S02_8421314	2	155.718	0
S02_8436871	2	156.443	0
S02_8436964	2	157.168	0
S02_8443131	2	157.892	0
S02_8476817	2	160.794	0
S02_8518819	2	162.244	0
S02_8631129	2	164.419	0
S02_8619849	2	165.144	0
S02_8673159	2	166.594	0
S02_8700360	2	168.043	0
S02_8718785	2	169.493	0
S02_8713980	2	170.218	0
S02_8727851	2	170.942	0
S02_8890245	2	173.118	0
S02_9025091	2	174.567	0
S02_9035327	2	176.017	0
S02_9047844	2	178.192	0
S02_9061419	2	178.917	0
S02_9097237	2	180.367	0
S02_9138640	2	181.091	0
S02_9149549	2	183.267	0
S02_9150509	2	184.716	0
S02_9214895	2	186.166	0
S02_9341390	2	188.341	0
S02_9393652	2	189.066	0
S02_9418181	2	191.241	0
S02_9791832	2	193.416	0
S02_9709350	2	194.866	0
S02_9641785	2	195.591	0
S02_9898747	2	196.315	0
S02_10073274	2	197.04	0
S02_10103134	2	197.765	0
S02_10152444	2	198.49	0
S02_10538980	2	199.939	0
S02_10715128	2	201.389	0
S02_10634468	2	202.114	0
S02_11833418	2	202.838	0
S02_11701393	2	203.563	0
S02_10373998	2	207.922	0
S02_12193631	2	213.745	0
S02_12217145	2	215.195	0
S02_12331359	2	215.919	0
S02_12382771	2	217.369	0
S02_12483734	2	218.094	0
S02_12569806	2	218.819	0
S02_12616186	2	220.268	0
S02_12696263	2	221.718	0
S02_12743064	2	222.443	0
S02_12744745	2	223.892	0
S02_12766508	2	225.342	0
S02_12787580	2	226.067	0
S02_12810403	2	226.791	0
S02_12823222	2	228.241	0
S02_12838579	2	228.966	0
S02_12982941	2	230.415	0
S02_12999294	2	234.774	0
S02_12988583	2	235.499	0
S02_12988577	2	237.674	0
S02_13005165	2	238.399	0
S02_12987939	2	239.124	0
S02_13012992	2	239.848	0
S02_13011559	2	240.573	0
S02_13112046	2	244.932	0
S02_13297112	2	245.656	0
S02_13307380	2	247.832	0
S02_13348050	2	248.556	0
S02_13340919	2	249.281	0
S02_13464711	2	251.456	0
S02_13465024	2	252.906	0
S02_13464909	2	253.631	0
S02_13539904	2	254.355	0
S02_13539804	2	255.08	0
S02_13502596	2	257.255	0
S02_13486859	2	257.98	0
S02_13485165	2	260.155	0
S02_13474081	2	261.605	0
S02_13466038	2	263.055	0
S02_13550931	2	268.145	0
S02_13651503	2	269.594	0
S02_13667827	2	270.319	0
S02_13697910	2	271.044	0
S02_13788562	2	271.768	0
S02_13788586	2	273.218	0
S02_13800473	2	279.041	0
S02_13814985	2	280.491	0
S02_13829452	2	281.941	0
S02_13847200	2	284.843	0
S02_13856797	2	286.292	0
S02_13875950	2	287.742	0
S02_13903095	2	292.832	0
S02_13939807	2	294.282	0
S02_13939902	2	295.006	0
S02_13941737	2	296.456	0
S02_13949719	2	297.181	0
S02_13959675	2	297.905	0
S02_13962198	2	299.355	0
S02_13981010	2	300.08	0
S02_14037807	2	300.804	0
S02_14052911	2	302.98	0
S02_14138266	2	304.429	0
S02_14229109	2	305.879	0
S02_14320408	2	307.329	0
S02_14352427	2	308.053	0
S02_14374186	2	309.503	0
S02_14437060	2	310.228	0
S02_14493433	2	313.857	0
S02_14469041	2	314.582	0
S02_14636300	2	315.307	0
S02_14752906	2	318.936	0
S02_14752939	2	321.838	0
S02_14847528	2	322.563	0
S02_14847753	2	323.287	0
S02_14859828	2	324.737	0
S02_14864264	2	325.462	0
S02_14864347	2	326.187	0
S02_14917140	2	329.088	0
S02_15119375	2	329.813	0
S02_15127518	2	330.538	0
S02_15128255	2	331.262	0
S02_15218078	2	331.987	0
S02_15368834	2	334.162	0
S02_15383024	2	335.612	0
S02_15391531	2	337.062	0
S02_15408728	2	337.786	0
S02_15464555	2	339.962	0
S02_15436656	2	340.686	0
S02_15502508	2	341.411	0
S02_15808939	2	342.136	0
S02_15502454	2	343.585	0
S02_15882876	2	347.215	0
S02_15882002	2	348.665	0
S02_15924812	2	349.389	0
S02_16126546	2	350.114	0
S02_16197933	2	351.564	0
S02_16216736	2	352.288	0
S02_16290479	2	353.738	0
S02_16293148	2	354.463	0
S02_16302495	2	355.188	0
S02_16302594	2	355.912	0
S02_16456402	2	356.637	0
S02_16492287	2	357.362	0
S02_16652303	2	358.086	0
S02_16698764	2	360.262	0
S02_16692310	2	360.986	0
S02_16686075	2	362.436	0
S02_16676934	2	363.161	0
S02_16715862	2	363.885	0
S02_16735793	2	364.61	0
S02_16903664	2	366.785	0
S02_16903764	2	367.51	0
S02_16937080	2	368.235	0
S02_16743414	2	368.959	0
S02_16864498	2	370.409	0
S02_16868043	2	375.499	0
S02_16884254	2	376.949	0
S03_167770	3	0	0
S03_208745	3	2.9018	0
S03_1001543	3	3.62649	0
S03_1008170	3	4.35118	0
S03_1256165	3	5.07587	0
S03_1362718	3	5.80056	0
S03_1504183	3	6.52525	0
S03_1547509	3	9.42705	0
S03_1567671	3	11.6023	0
S03_1722139	3	12.327	0
S03_1862216	3	13.7767	0
S03_1914321	3	15.2264	0
S03_2054177	3	15.9511	0
S03_2255091	3	16.6758	0
S03_2959128	3	18.1254	0
S03_2698041	3	18.8501	0
S03_2627037	3	19.5748	0
S03_3401614	3	20.2995	0
S03_3785196	3	21.0242	0
S03_3977869	3	23.1995	0
S03_4219408	3	24.6492	0
S03_4121975	3	25.3739	0
S03_4366061	3	26.0985	0
S03_4497051	3	26.8232	0
S03_4763497	3	28.9985	0
S03_4797683	3	29.7232	0
S03_4797725	3	30.4479	0
S03_4845779	3	32.6232	0
S03_161299	3	38.4465	0
S03_5005057	3	43.5364	0
S03_5044498	3	44.2611	0
S03_5117066	3	46.4364	0
S03_5246610	3	47.1611	0
S03_5296097	3	49.3364	0
S03_5312101	3	50.0611	0
S03_5326413	3	51.5108	0
S03_5390124	3	52.9604	0
S03_5410734	3	53.6851	0
S03_5410749	3	54.4098	0
S03_5466447	3	55.8595	0
S03_5497733	3	57.3092	0
S03_5518246	3	58.0339	0
S03_5588726	3	59.4835	0
S03_5589034	3	60.2082	0
S03_5716002	3	63.11	0
S03_5812573	3	63.8347	0
S03_5866446	3	64.5594	0
S03_5880705	3	65.2841	0
S03_5884836	3	66.0088	0
S03_5923140	3	68.9106	0
S03_5975874	3	70.3603	0
S03_5998298	3	71.085	0
S03_5998397	3	71.8097	0
S03_6014629	3	72.5343	0
S03_6103471	3	73.984	0
S03_6143207	3	74.7087	0
S03_6171967	3	76.1584	0
S03_6215935	3	78.3337	0
S03_7789201	3	85.6314	0
S03_9004489	3	92.1905	0
S03_9023924	3	92.9152	0
S03_9034925	3	94.3649	0
S03_9038666	3	95.0896	0
S03_9047701	3	96.5393	0
S03_9125042	3	97.264	0
S03_9125276	3	97.9887	0
S03_9223635	3	100.164	0
S03_9167323	3	100.889	0
S03_9290098	3	102.338	0
S03_9290119	3	103.063	0
S03_9388238	3	104.513	0
S03_9388355	3	107.414	0
S03_9423885	3	110.316	0
S03_9561445	3	114.675	0
S03_9567234	3	116.125	0
S03_9567306	3	116.849	0
S03_9583914	3	117.574	0
S03_9653712	3	120.476	0
S03_9716751	3	121.926	0
S03_9766434	3	122.65	0
S03_9849147	3	125.552	0
S03_9900883	3	127.002	0
S03_9766681	3	128.452	0
S03_10073806	3	129.901	0
S03_10078896	3	130.626	0
S03_10118625	3	131.351	0
S03_10147138	3	133.526	0
S03_10198189	3	134.976	0
S03_10210750	3	136.425	0
S03_10225723	3	137.15	0
S03_10295092	3	139.325	0
S03_10357126	3	141.5	0
S03_10359720	3	142.225	0
S03_10513444	3	143.675	0
S03_10539007	3	144.4	0
S03_10554670	3	146.575	0
S03_10658810	3	148.025	0
S03_10675619	3	149.474	0
S03_10693361	3	150.199	0
S03_10693625	3	150.924	0
S03_10794247	3	151.648	0
S03_10962590	3	153.824	0
S03_11014074	3	154.548	0
S03_11058622	3	155.273	0
S03_11845085	3	156.723	0
S03_12044704	3	163.282	0
S03_12096879	3	164.006	0
S03_12205156	3	166.182	0
S03_12222677	3	166.906	0
S03_12243620	3	167.631	0
S03_12236642	3	169.806	0
S03_12236591	3	170.531	0
S03_12546699	3	174.161	0
S03_12691110	3	174.885	0
S03_12711625	3	176.335	0
S03_12721478	3	177.06	0
S03_12797630	3	179.235	0
S03_12845203	3	179.96	0
S03_12854477	3	180.684	0
S03_13031169	3	181.409	0
S03_13034585	3	182.134	0
S03_13142879	3	182.858	0
S03_13216408	3	183.583	0
S03_12970016	3	185.758	0
S03_12969943	3	186.483	0
S03_12905086	3	188.658	0
S03_13305923	3	195.217	0
S03_13331828	3	195.942	0
S03_13459969	3	198.844	0
S03_14124507	3	201.746	0
S03_14071512	3	202.47	0
S03_13954303	3	203.195	0
S03_13938917	3	203.92	0
S03_13698608	3	204.644	0
S03_13523800	3	205.369	0
S03_13502844	3	207.544	0
S03_13502820	3	208.269	0
S03_13601997	3	211.899	0
S03_13734608	3	215.528	0
S03_13734645	3	216.253	0
S03_13798852	3	216.978	0
S03_13806368	3	218.427	0
S03_13819339	3	220.603	0
S03_13825667	3	222.052	0
S03_13830690	3	222.777	0
S04_26690	4	0	0
S04_273938	4	11.0458	0
S04_283831	4	11.7705	0
S04_284437	4	13.2202	0
S04_284547	4	13.9449	0
S04_310601	4	14.6696	0
S04_434127	4	15.3943	0
S04_143433	4	16.1189	0
S04_259971	4	16.8436	0
S04_438612	4	19.0189	0
S04_455989	4	19.7436	0
S04_571076	4	20.4683	0
S04_597778	4	21.918	0
S04_627320	4	22.6427	0
S04_627499	4	24.8179	0
S04_679950	4	28.4475	0
S04_680046	4	29.8972	0
S04_680094	4	31.3469	0
S04_687994	4	34.9764	0
S04_820934	4	36.4261	0
S04_825526	4	37.8758	0
S04_902458	4	38.6005	0
S04_919540	4	39.3251	0
S04_1031372	4	40.0498	0
S04_1119883	4	40.7745	0
S04_1168512	4	43.6763	0
S04_1218227	4	45.126	0
S04_1239391	4	45.8507	0
S04_1263348	4	46.5754	0
S04_1269293	4	47.3001	0
S04_1303070	4	48.0248	0
S04_1344320	4	48.7495	0
S04_1430946	4	53.1083	0
S04_1362733	4	56.0101	0
S04_1462316	4	56.7348	0
S04_1468605	4	57.4595	0
S04_1483938	4	58.1842	0
S04_1496579	4	59.6338	0
S04_1708795	4	60.3585	0
S04_1708884	4	61.0832	0
S04_1714458	4	61.8079	0
S04_1806489	4	63.9832	0
S04_1870143	4	64.7079	0
S04_1870621	4	66.8832	0
S04_2027470	4	67.6079	0
S04_1989790	4	68.3325	0
S04_2045610	4	70.5078	0
S04_2087198	4	71.2325	0
S04_2099832	4	72.6822	0
S04_2176152	4	73.4069	0
S04_2209054	4	74.1316	0
S04_2259664	4	74.8563	0
S04_2275038	4	75.5809	0
S04_2457395	4	77.0306	0
S04_2460032	4	77.7553	0
S04_2491968	4	78.48	0
S04_2512059	4	79.2047	0
S04_2612045	4	79.9294	0
S04_2709389	4	81.3791	0
S04_2716675	4	83.5543	0
S04_2758795	4	84.279	0
S04_2858528	4	86.4543	0
S04_2865344	4	87.179	0
S04_2870338	4	88.6287	0
S04_2879155	4	89.3534	0
S04_2926046	4	91.5287	0
S04_2954533	4	92.9783	0
S04_3020554	4	95.1536	0
S04_3082647	4	98.0554	0
S04_3101819	4	98.7801	0
S04_3135104	4	100.23	0
S04_3144540	4	100.954	0
S04_3157147	4	103.856	0
S04_3180561	4	104.581	0
S04_3189363	4	105.306	0
S04_3197324	4	106.755	0
S04_3197410	4	108.205	0
S04_3241592	4	110.38	0
S04_3257688	4	111.105	0
S04_3328150	4	111.83	0
S04_3413871	4	112.554	0
S04_3428191	4	114.004	0
S04_3504284	4	116.179	0
S04_3583186	4	116.904	0
S04_3599524	4	117.629	0
S04_3599806	4	118.353	0
S04_3604121	4	119.078	0
S04_3604179	4	126.376	0
S04_3606254	4	128.551	0
S04_3606404	4	136.591	0
S04_3672775	4	138.04	0
S04_3672895	4	140.942	0
S04_3841591	4	141.667	0
S04_3868438	4	143.117	0
S04_3874596	4	145.292	0
S04_3933486	4	146.017	0
S04_3945880	4	147.466	0
S04_3981968	4	148.916	0
S04_4040140	4	151.091	0
S04_4214708	4	151.816	0
S04_4155944	4	152.541	0
S04_4144429	4	156.17	0
S04_4138816	4	156.895	0
S04_4339909	4	161.254	0
S04_4341337	4	161.978	0
S04_4352172	4	162.703	0
S04_4376574	4	163.428	0
S04_4406164	4	164.877	0
S04_4465875	4	167.053	0
S04_4556144	4	168.502	0
S04_4593233	4	169.952	0
S04_4640642	4	170.677	0
S04_4755342	4	172.852	0
S04_4759466	4	176.482	0
S04_4759493	4	178.657	0
S04_4861260	4	179.382	0
S04_5001788	4	183.011	0
S04_5004953	4	183.736	0
S04_5055996	4	184.46	0
S04_5039061	4	185.185	0
S04_5075576	4	186.635	0
S04_5085615	4	187.36	0
S04_5086989	4	188.084	0
S04_5149444	4	189.534	0
S04_5283469	4	190.259	0
S04_5285948	4	190.983	0
S04_5339578	4	192.433	0
S04_5434796	4	193.158	0
S04_5548458	4	193.882	0
S04_5548475	4	194.607	0
S04_5604335	4	201.166	0
S04_14476878	4	251.166	0
S04_14589926	4	256.256	0
S04_14589972	4	260.615	0
S04_14590305	4	261.34	0
S04_14590469	4	262.064	0
S04_14691715	4	262.789	0
S04_14696792	4	263.514	0
S04_14701764	4	264.238	0
S04_14742915	4	266.414	0
S04_14745245	4	267.138	0
S04_14750415	4	267.863	0
S04_14763937	4	268.588	0
S04_14803073	4	272.217	0
S04_14837760	4	272.942	0
S04_14913189	4	274.392	0
S04_14942687	4	275.116	0
S04_14952827	4	275.841	0
S04_14990686	4	276.566	0
S04_14990753	4	277.29	0
S04_15042853	4	278.015	0
S04_15094499	4	278.74	0
S04_15192866	4	282.369	0
S04_15219949	4	284.545	0
S04_15241084	4	286.72	0
S04_15283470	4	287.445	0
S04_15346993	4	288.169	0
S04_15379479	4	289.619	0
S04_15446128	4	290.344	0
S04_15418185	4	291.793	0
S04_15465809	4	293.969	0
S04_15525184	4	296.144	0
S04_15531475	4	298.319	0
S04_15546341	4	299.044	0
S04_15598797	4	302.673	0
S04_15608834	4	307.032	0
S04_15643309	4	309.208	0
S04_15643922	4	309.932	0
S04_15682202	4	310.657	0
S04_15761819	4	312.832	0
S04_15744301	4	313.557	0
S04_15734731	4	314.282	0
S04_15814668	4	317.911	0
S04_15865898	4	318.636	0
S05_47698	5	0	0
S05_49550	5	16.5178	0
S05_57504	5	21.6078	0
S05_57317	5	22.3325	0
S05_56954	5	24.5077	0
S05_56855	5	25.2324	0
S05_4509	5	26.6821	0
S05_266614	5	28.1318	0
S05_250542	5	28.8565	0
S05_560775	5	29.5812	0
S05_560842	5	31.0309	0
S05_562337	5	32.4805	0
S05_57603	5	33.9302	0
S05_19985	5	34.6549	0
S05_245558	5	35.3796	0
S05_247676	5	36.8293	0
S05_341656	5	41.9192	0
S05_373423	5	43.3689	0
S05_526661	5	44.0936	0
S05_611240	5	44.8183	0
S05_1170777	5	45.543	0
S05_1208645	5	46.2677	0
S05_1336465	5	48.443	0
S05_1404961	5	49.8926	0
S05_1473101	5	51.3423	0
S05_1469143	5	52.067	0
S05_1504549	5	54.9688	0
S05_1504733	5	55.6935	0
S05_1509097	5	56.4182	0
S05_1517844	5	57.1429	0
S05_1568384	5	57.8676	0
S05_1612717	5	60.7694	0
S05_1657005	5	61.4941	0
S05_1672715	5	63.6694	0
S05_1672921	5	64.394	0
S05_2054815	5	65.1187	0
S05_2094454	5	68.0205	0
S05_2112969	5	68.7452	0
S05_2177968	5	71.647	0
S05_2194246	5	73.0967	0
S05_2244642	5	75.272	0
S05_2279401	5	75.9967	0
S05_2316596	5	77.4464	0
S05_2338995	5	81.8052	0
S05_2431676	5	83.2549	0
S05_2468688	5	83.9796	0
S05_2479598	5	84.7043	0
S05_2479627	5	85.4289	0
S05_2513246	5	86.1536	0
S05_2539352	5	86.8783	0
S05_2539440	5	87.603	0
S05_2539474	5	88.3277	0
S05_2648498	5	95.6255	0
S05_2607619	5	96.3501	0
S05_2592131	5	101.44	0
S05_2539754	5	102.165	0
S05_2743938	5	102.889	0
S05_2869646	5	103.614	0
S05_2877708	5	105.064	0
S05_2876580	5	105.789	0
S05_3369645	5	110.879	0
S05_3387500	5	112.328	0
S05_3509834	5	115.23	0
S05_3514567	5	117.405	0
S05_3519212	5	119.581	0
S05_3531679	5	121.756	0
S05_3533235	5	122.481	0
S05_3536737	5	123.205	0
S05_3604194	5	124.655	0
S05_3817294	5	125.38	0
S05_3817874	5	126.104	0
S05_3833078	5	126.829	0
S05_3911115	5	129.731	0
S05_4054795	5	132.633	0
S05_4058237	5	133.357	0
S05_4086185	5	134.082	0
S05_4094580	5	134.807	0
S05_4123425	5	135.531	0
S05_4139687	5	136.256	0
S05_4214783	5	137.706	0
S05_4227264	5	138.43	0
S05_4282823	5	139.155	0
S05_4282840	5	139.88	0
S05_4315688	5	140.604	0
S05_4361229	5	142.054	0
S05_4390116	5	142.779	0
S05_4435854	5	143.504	0
S05_4528219	5	144.953	0
S05_4528296	5	146.403	0
S05_4531205	5	151.493	0
S05_4574427	5	156.583	0
S05_4528272	5	157.308	0
S05_4588836	5	158.032	0
S05_4580898	5	158.757	0
S05_4628308	5	160.932	0
S05_4667607	5	161.657	0
S05_4691615	5	163.832	0
S05_4766338	5	166.734	0
S05_4868486	5	168.184	0
S05_4868573	5	170.359	0
S05_4929706	5	171.084	0
S05_4994935	5	172.533	0
S05_4995094	5	173.258	0
S05_5032253	5	173.983	0
S05_5063444	5	175.432	0
S05_5114790	5	176.157	0
S05_5128000	5	176.882	0
S05_5219316	5	178.331	0
S05_5229847	5	179.056	0
S05_5401220	5	181.958	0
S05_5569392	5	184.86	0
S05_5571075	5	185.584	0
S05_5576704	5	186.309	0
S05_5649743	5	187.034	0
S05_5689762	5	187.758	0
S05_5756468	5	188.483	0
S05_15116790	5	222.69	0
S05_15150986	5	224.865	0
S05_15151066	5	227.767	0
S05_15261865	5	232.126	0
S05_15369945	5	235.028	0
S05_15472364	5	235.752	0
S05_15508550	5	238.654	0
S05_15581658	5	241.556	0
S05_15760878	5	242.281	0
S05_15849609	5	243.005	0
S05_15924710	5	245.181	0
S05_15974645	5	245.905	0
S05_16097726	5	246.63	0
S05_16119216	5	248.08	0
S05_16125353	5	248.804	0
S05_16130346	5	250.98	0
S05_16164685	5	251.704	0
S05_16244159	5	253.88	0
S05_16249887	5	254.604	0
S05_16283350	5	255.329	0
S05_16486082	5	256.779	0
S05_16551744	5	258.954	0
S05_16553021	5	259.679	0
S05_16637987	5	261.128	0
S05_16782992	5	262.578	0
S05_16899614	5	264.753	0
S05_16902282	5	265.478	0
S05_16995277	5	267.653	0
S05_17025293	5	270.555	0
S05_17026826	5	272.005	0
S05_17110124	5	273.455	0
S05_17270242	5	276.356	0
S05_17335275	5	277.081	0
S05_17335438	5	279.256	0
S05_17371414	5	279.981	0
S05_17408030	5	280.706	0
S05_17432730	5	281.43	0
S05_17481995	5	282.155	0
S05_17567623	5	285.785	0
S05_17577616	5	288.686	0
S05_17613370	5	289.411	0
S05_17741962	5	290.861	0
S05_17741740	5	291.586	0
S05_17778361	5	292.31	0
S05_17792665	5	293.76	0
S05_17831936	5	294.485	0
S05_17832796	5	295.209	0
S05_17851476	5	295.934	0
S05_17918777	5	296.659	0
S05_17927764	5	297.383	0
S05_17953694	5	298.833	0
S05_17971109	5	299.558	0
S05_18005072	5	300.282	0
S05_18044590	5	301.007	0
S05_18044605	5	301.732	0
S05_18067041	5	302.456	0
S05_18114054	5	303.181	0
S06_55070	6	0	0
S06_57254	6	5.82329	0
S06_100045	6	7.27297	0
S06_117306	6	8.72265	0
S06_275601	6	10.1723	0
S06_204155	6	10.897	0
S06_468578	6	11.6217	0
S06_471314	6	12.3464	0
S06_559627	6	13.0711	0
S06_733003	6	13.7958	0
S06_759209	6	14.5205	0
S06_791750	6	15.2452	0
S06_564077	6	17.4204	0
S06_607727	6	21.7793	0
S06_668882	6	24.6811	0
S06_700349	6	26.1308	0
S06_700727	6	26.8554	0
S06_856805	6	27.5801	0
S06_1269903	6	29.0298	0
S06_1287389	6	29.7545	0
S06_1456339	6	31.9298	0
S06_1365903	6	32.6545	0
S06_1596906	6	37.0133	0
S06_1695335	6	42.1033	0
S06_1695542	6	47.1933	0
S06_1747705	6	48.6429	0
S06_1747815	6	50.8182	0
S06_1771778	6	53.72	0
S06_1800667	6	56.6218	0
S06_1821138	6	57.3465	0
S06_1886417	6	59.5218	0
S06_2138902	6	62.4236	0
S06_2140247	6	63.1483	0
S06_2221516	6	63.873	0
S06_2210791	6	64.5977	0
S06_2161288	6	66.0474	0
S06_2157925	6	68.9492	0
S06_2161128	6	69.6739	0
S06_2302189	6	74.0327	0
S06_2332443	6	74.7574	0
S06_2332491	6	75.4821	0
S06_2366543	6	76.2067	0
S06_2402053	6	76.9314	0
S06_2425770	6	78.3811	0
S06_2450363	6	82.74	0
S06_2493730	6	86.3695	0
S06_2496223	6	87.0942	0
S06_2496258	6	87.8189	0
S06_2565951	6	89.9942	0
S06_2635460	6	90.7189	0
S06_2666907	6	91.4435	0
S06_2856622	6	93.6188	0
S06_2900032	6	94.3435	0
S06_2945955	6	95.0682	0
S06_2954959	6	95.7929	0
S06_3064503	6	97.2426	0
S06_3090785	6	97.9673	0
S06_3123522	6	98.692	0
S06_3180787	6	100.142	0
S06_3257191	6	100.866	0
S06_3308442	6	101.591	0
S06_3309732	6	102.316	0
S06_3476783	6	103.765	0
S06_3468354	6	104.49	0
S06_3566173	6	105.215	0
S06_3631047	6	106.664	0
S06_3653606	6	107.389	0
S06_3661601	6	108.114	0
S06_3669615	6	108.839	0
S06_3671638	6	109.563	0
S06_3699567	6	110.288	0
S06_3699596	6	111.738	0
S06_3752386	6	113.187	0
S06_3753371	6	114.637	0
S06_3907792	6	115.362	0
S06_3911596	6	116.811	0
S06_3944374	6	118.261	0
S06_4005470	6	118.986	0
S06_4005565	6	120.435	0
S06_4010692	6	121.16	0
S06_4010759	6	121.885	0
S06_4016948	6	122.609	0
S06_4070063	6	123.334	0
S06_4109168	6	124.784	0
S06_4111306	6	126.233	0
S06_4147790	6	129.863	0
S06_4180953	6	130.588	0
S06_4184239	6	132.037	0
S06_4304397	6	132.762	0
S06_4324516	6	133.487	0
S06_4328159	6	134.211	0
S06_4328160	6	135.661	0
S06_4328214	6	137.111	0
S06_4328278	6	137.835	0
S06_4333609	6	140.011	0
S06_4333650	6	140.735	0
S06_4357409	6	142.185	0
S06_4394956	6	146.544	0
S06_4396028	6	147.994	0
S06_4411163	6	149.443	0
S06_4439269	6	151.619	0
S06_4439286	6	153.794	0
S06_4521444	6	157.423	0
S06_4586292	6	160.325	0
S06_4547558	6	161.05	0
S06_4628157	6	162.5	0
S06_4633899	6	163.224	0
S06_4709324	6	163.949	0
S06_4836622	6	164.674	0
S06_4871045	6	165.398	0
S06_4940751	6	166.848	0
S06_4926713	6	168.298	0
S06_4930244	6	169.022	0
S06_5091275	6	169.747	0
S06_5154601	6	171.922	0
S06_5202042	6	176.281	0
S06_5526568	6	178.457	0
S06_5235251	6	179.181	0
S06_5356978	6	179.906	0
S06_5356955	6	181.356	0
S06_5356809	6	185.714	0
S06_5308110	6	187.89	0
S06_5270642	6	192.249	0
S06_5548486	6	198.072	0
S06_5607867	6	200.974	0
S06_5619200	6	201.698	0
S06_5635514	6	206.057	0
S06_5676742	6	218.635	0
S06_5685765	6	228.922	0
S06_5692958	6	231.098	0
S06_5706772	6	232.547	0
S06_5722098	6	234.723	0
S06_5722124	6	235.447	0
S06_5789664	6	238.349	0
S06_5839144	6	239.799	0
S06_5875020	6	240.524	0
S06_5876195	6	241.248	0
S06_6062555	6	241.973	0
S06_6066331	6	242.698	0
S06_6131287	6	243.422	0
S06_6204851	6	244.147	0
S06_6273310	6	246.322	0
S06_6273473	6	247.772	0
S06_6329475	6	248.497	0
S06_6458274	6	249.946	0
S06_6554438	6	251.396	0
S06_6612033	6	252.846	0
S06_6646982	6	253.57	0
S06_6698130	6	254.295	0
S06_6755812	6	256.47	0
S06_6739322	6	257.195	0
S06_6827966	6	257.92	0
S06_6842089	6	258.644	0
S06_6856691	6	259.369	0
S06_6910153	6	260.094	0
S06_6910250	6	260.818	0
S06_6912683	6	262.268	0
S06_6924783	6	262.993	0
S06_6924846	6	263.718	0
S06_6966439	6	266.619	0
S06_6966790	6	267.344	0
S06_7028335	6	269.519	0
S06_7028466	6	270.244	0
S06_7155978	6	272.419	0
S06_7189243	6	273.144	0
S06_7325195	6	277.503	0
S06_7352658	6	280.405	0
S06_7424152	6	281.129	0
S06_7570557	6	284.031	0
S06_7648160	6	286.933	0
S06_7648866	6	288.383	0
S06_7721891	6	289.107	0
S06_7724342	6	289.832	0
S06_7815692	6	291.282	0
S06_7858511	6	295.64	0
S06_7885191	6	297.09	0
S06_7893829	6	297.815	0
S06_7893869	6	301.444	0
S06_7893886	6	302.169	0
S06_7995577	6	303.619	0
S06_8100614	6	305.068	0
S06_8243319	6	307.97	0
S06_8432268	6	310.146	0
S06_8632351	6	313.047	0
S06_8490950	6	313.772	0
S06_8819273	6	315.222	0
S06_8859823	6	316.671	0
S06_8877164	6	317.396	0
S06_8924095	6	318.846	0
S06_8939030	6	319.57	0
S06_8995422	6	320.295	0
S06_9021341	6	321.02	0
S06_9154783	6	321.745	0
S06_9258680	6	323.194	0
S06_9352357	6	326.096	0
S06_9577024	6	326.821	0
S06_10081842	6	328.27	0
S06_9989685	6	328.995	0
S06_10883418	6	329.72	0
S06_10115036	6	330.444	0
S06_12035616	6	331.894	0
S06_12653635	6	334.796	0
S06_12546118	6	336.971	0
S06_12543575	6	337.696	0
S06_12543522	6	338.421	0
S06_12535963	6	339.87	0
S06_12301961	6	341.32	0
S06_12800680	6	342.045	0
S06_13292193	6	342.769	0
S06_13292242	6	344.219	0
S06_13354692	6	344.944	0
S06_13356551	6	345.668	0
S06_13691528	6	351.492	0
S06_13752042	6	358.789	0
S06_13835151	6	360.239	0
S06_13841662	6	361.689	0
S06_13906311	6	362.414	0
S06_13938489	6	363.863	0
S06_14005486	6	366.038	0
S06_13988723	6	366.763	0
S06_14091935	6	367.488	0
S06_14282592	6	369.663	0
S06_14282634	6	370.388	0
S06_14648432	6	371.113	0
S06_14656596	6	371.837	0
S06_14694888	6	379.135	0
S06_14762531	6	383.494	0
S06_14971514	6	386.396	0
S06_15018693	6	387.845	0
S06_15022381	6	390.021	0
S06_15044169	6	390.745	0
S06_15084504	6	392.195	0
S06_15085535	6	395.097	0
S06_15117169	6	395.821	0
S06_15152971	6	397.997	0
S06_15211046	6	398.721	0
S06_15211074	6	399.446	0
S06_15214380	6	400.171	0
S06_15214477	6	402.346	0
S06_15320512	6	403.796	0
S06_15353614	6	405.245	0
S06_15382773	6	407.421	0
S06_15382853	6	410.323	0
S06_15409455	6	411.047	0
S06_15411558	6	411.772	0
S06_15418792	6	415.401	0
S06_15504815	6	417.577	0
S06_15526950	6	418.301	0
S06_15558065	6	419.751	0
S06_15623722	6	420.476	0
S06_15623754	6	421.2	0
S06_15625351	6	422.65	0
S06_15659792	6	424.1	0
S06_15659863	6	427.002	0
S06_15727995	6	429.177	0
S06_15843562	6	430.627	0
S06_15858214	6	432.076	0
S06_15871585	6	432.801	0
S06_15875596	6	433.526	0
S06_15875796	6	436.427	0
S06_15875814	6	437.877	0
S06_15875914	6	439.327	0
S06_15917984	6	440.052	0
S06_15924944	6	440.776	0
S06_16012019	6	441.501	0
S06_16137122	6	442.226	0
S06_16148581	6	442.95	0
S06_16153500	6	443.675	0
S06_16156481	6	444.4	0
S06_16173237	6	445.124	0
S06_16226768	6	445.849	0
S06_16261225	6	448.024	0
S06_16261294	6	448.749	0
S06_16261771	6	449.474	0
S06_16291628	6	450.198	0
S06_16291706	6	451.648	0
S06_16393181	6	454.55	0
S06_16412847	6	455.275	0
S06_16445208	6	458.176	0
S06_16487454	6	459.626	0
S06_16531902	6	461.801	0
S06_16552619	6	462.526	0
S06_16567600	6	464.701	0
S06_16567669	6	465.426	0
S06_16625079	6	466.151	0
S06_16640052	6	469.052	0
S06_16651734	6	470.502	0
S06_16740600	6	472.677	0
S06_16751633	6	473.402	0
S06_16765534	6	474.852	0
S06_16782755	6	475.576	0
S06_16822685	6	477.026	0
S06_16822722	6	478.476	0
S06_16845523	6	479.201	0
S06_16867905	6	479.925	0
S06_16911080	6	480.65	0
S06_16990672	6	482.825	0
S06_17047293	6	485	0
S06_17113158	6	485.725	0
S06_17085124	6	486.45	0
S06_17062238	6	487.9	0
S06_18142491	6	493.723	0
S06_18155963	6	494.448	0
S06_18217029	6	495.172	0
S06_18225600	6	496.622	0
S06_18297321	6	497.347	0
S06_18308412	6	498.071	0
S06_18327991	6	500.973	0
S06_18358644	6	501.698	0
S06_18484633	6	504.6	0
S06_18485092	6	505.324	0
S06_18488744	6	506.049	0
S06_18663877	6	509.678	0
S06_18601898	6	511.854	0
S06_18644200	6	512.578	0
S06_18729422	6	513.303	0
S06_18770226	6	514.028	0
S06_18778629	6	514.753	0
S06_18831256	6	516.202	0
S06_18938484	6	519.832	0
S06_18961709	6	520.556	0
S06_18995499	6	521.281	0
S06_19074022	6	522.006	0
S06_19188416	6	527.096	0
S06_19237202	6	528.545	0
S06_19096828	6	529.27	0
S06_19250728	6	529.995	0
S06_19250967	6	530.72	0
S06_19259678	6	532.169	0
S06_19353643	6	532.894	0
S06_19355488	6	533.619	0
S06_19364367	6	536.52	0
S06_19384156	6	537.245	0
S06_19384183	6	537.97	0
S06_19384286	6	538.694	0
S06_19420429	6	540.144	0
S06_19420553	6	540.869	0
S06_19456337	6	541.594	0
S06_19456407	6	543.769	0
S06_19469028	6	545.219	0
S06_19473703	6	548.12	0
S06_19760968	6	550.296	0
S06_19801973	6	551.02	0
S07_461806	7	0	0
S07_492159	7	8.03959	0
S07_518284	7	9.48927	0
S07_549012	7	10.214	0
S07_613961	7	11.6636	0
S07_670347	7	13.1133	0
S07_670410	7	14.563	0
S07_670482	7	20.3863	0
S07_675848	7	21.836	0
S07_696826	7	29.1337	0
S07_829061	7	29.8584	0
S07_893934	7	32.0337	0
S07_1028799	7	34.209	0
S07_1068507	7	34.9337	0
S07_1153891	7	35.6584	0
S07_1222623	7	37.8337	0
S07_1237440	7	38.5583	0
S07_1436337	7	41.4601	0
S07_1474429	7	42.1848	0
S07_1474433	7	42.9095	0
S07_1476782	7	44.3592	0
S07_1495350	7	50.9183	0
S07_1538174	7	51.643	0
S07_1555001	7	56.733	0
S07_1725487	7	58.1827	0
S07_1786148	7	58.9073	0
S07_1823226	7	59.632	0
S07_2012741	7	61.0817	0
S07_2124794	7	63.257	0
S07_2194371	7	65.4323	0
S07_2194830	7	66.157	0
S07_2285520	7	69.0588	0
S07_2285895	7	71.2341	0
S07_2301489	7	73.4093	0
S07_2312540	7	74.134	0
S07_2317885	7	78.4929	0
S07_2317920	7	81.3947	0
S07_2318009	7	84.2965	0
S07_2318024	7	85.0212	0
S07_2318085	7	86.4708	0
S07_2371244	7	87.9205	0
S07_2381442	7	90.0958	0
S07_2399184	7	94.4546	0
S07_2399196	7	95.9043	0
S07_2399288	7	96.629	0
S07_2416977	7	97.3537	0
S07_2460764	7	98.8034	0
S07_2507085	7	100.253	0
S07_2507096	7	100.978	0
S07_2534258	7	101.702	0
S07_2548028	7	102.427	0
S07_2688362	7	103.152	0
S07_2854126	7	107.511	0
S07_2865759	7	109.686	0
S07_2865772	7	111.861	0
S07_2924732	7	114.037	0
S07_3208565	7	116.212	0
S07_3272935	7	116.936	0
S07_3276786	7	117.661	0
S07_3353876	7	119.111	0
S07_3373855	7	119.836	0
S07_3428882	7	120.56	0
S07_3429884	7	121.285	0
S07_3516921	7	122.01	0
S07_3727989	7	122.734	0
S07_3857167	7	123.459	0
S07_3870392	7	124.184	0
S07_3989763	7	124.908	0
S07_3989827	7	125.633	0
S07_3991136	7	126.358	0
S07_4264321	7	127.082	0
S07_4022200	7	127.807	0
S07_4200296	7	128.532	0
S07_4450825	7	132.161	0
S07_4462588	7	133.611	0
S07_4522736	7	134.336	0
S07_4842057	7	135.06	0
S07_4885551	7	135.785	0
S07_6401160	7	137.235	0
S07_6403456	7	137.959	0
S07_6743379	7	138.684	0
S07_5468961	7	139.409	0
S07_5068372	7	140.134	0
S07_5047638	7	140.858	0
S07_8024436	7	143.76	0
S07_7933657	7	144.485	0
S07_7933561	7	145.209	0
S07_7703375	7	145.934	0
S07_7679290	7	148.836	0
S07_7643853	7	151.738	0
S07_7643810	7	153.913	0
S07_6873516	7	158.272	0
S07_7135296	7	158.997	0
S07_6924114	7	159.721	0
S07_8033568	7	161.171	0
S07_8376423	7	161.896	0
S07_8523019	7	162.62	0
S07_8796990	7	163.345	0
S07_8796590	7	164.795	0
S07_8802091	7	167.696	0
S07_8798169	7	168.421	0
S07_8953326	7	169.871	0
S07_9447599	7	172.773	0
S07_9478502	7	173.497	0
S07_9487334	7	174.222	0
S07_9487416	7	174.947	0
S07_9549928	7	176.396	0
S07_9589781	7	179.298	0
S07_9601040	7	180.748	0
S07_9603951	7	181.473	0
S07_9609828	7	182.197	0
S07_9633131	7	184.372	0
S07_9635188	7	185.822	0
S07_9638759	7	188.724	0
S07_9657400	7	189.449	0
S07_9673327	7	193.808	0
S07_9747247	7	195.257	0
S07_9766092	7	195.982	0
S07_9814371	7	196.707	0
S07_9852292	7	201.065	0
S07_9870255	7	201.79	0
S07_9881475	7	202.515	0
S07_9889032	7	203.239	0
S07_10003584	7	203.964	0
S07_10053048	7	204.689	0
S07_10144595	7	206.139	0
S07_10144772	7	206.863	0
S07_10144867	7	207.588	0
S07_10266074	7	208.313	0
S07_10276585	7	209.037	0
S07_10297584	7	209.762	0
S07_10346609	7	211.212	0
S07_10386808	7	211.936	0
S07_10437238	7	215.566	0
S07_10491395	7	216.291	0
S07_10491448	7	217.015	0
S07_10602271	7	217.74	0
S07_10637069	7	218.465	0
S07_10637270	7	219.189	0
S07_10666228	7	219.914	0
S07_10700570	7	221.364	0
S07_10700685	7	222.088	0
S07_10747180	7	222.813	0
S07_10747209	7	223.538	0
S07_10749409	7	224.262	0
S07_10790382	7	224.987	0
S07_11037024	7	233.027	0
S07_11051123	7	233.751	0
S07_11161425	7	236.653	0
S07_11428978	7	238.103	0
S07_11607749	7	238.828	0
S07_11621995	7	239.552	0
S07_11624157	7	240.277	0
S07_11652478	7	241.002	0
S07_11654310	7	243.177	0
S07_11661368	7	243.902	0
S07_11695327	7	244.626	0
S07_11984060	7	247.528	0
S07_12078821	7	249.703	0
S07_12107933	7	250.428	0
S07_12192453	7	251.878	0
S07_12250316	7	252.602	0
S07_12536727	7	253.327	0
S07_12283991	7	255.502	0
S07_12257710	7	256.227	0
S07_12608096	7	259.857	0
S07_12626807	7	260.581	0
S07_12634650	7	261.306	0
S07_12702365	7	263.481	0
S08_51457	8	0	0
S08_51822	8	6.55911	0
S08_59892	8	10.1887	0
S08_205815	8	10.9133	0
S08_270526	8	12.363	0
S08_214775	8	13.0877	0
S08_385996	8	13.8124	0
S08_494500	8	15.2621	0
S08_581295	8	15.9868	0
S08_634768	8	17.4365	0
S08_698899	8	18.8861	0
S08_843444	8	19.6108	0
S08_875643	8	20.3355	0
S08_843492	8	21.0602	0
S08_836357	8	24.6898	0
S08_825829	8	25.4144	0
S08_819118	8	27.5897	0
S08_887616	8	29.765	0
S08_901025	8	30.4897	0
S08_1128657	8	33.3915	0
S08_1048930	8	34.8412	0
S08_1135525	8	35.5659	0
S08_1211882	8	38.4677	0
S08_1217088	8	39.1924	0
S08_1341789	8	40.642	0
S08_1493725	8	43.5439	0
S08_1458838	8	44.2685	0
S08_1424137	8	44.9932	0
S08_1671453	8	45.7179	0
S08_1708576	8	46.4426	0
S08_1735254	8	47.1673	0
S08_1738138	8	47.892	0
S08_1750783	8	48.6167	0
S08_1811070	8	50.792	0
S08_1812029	8	52.2416	0
S08_3863665	8	62.5293	0
S08_3863724	8	63.979	0
S08_3895421	8	66.8808	0
S08_4008434	8	69.7826	0
S08_4059286	8	71.9579	0
S08_4079251	8	74.1332	0
S08_4166241	8	74.8579	0
S08_4291327	8	75.5826	0
S08_4294995	8	76.3072	0
S08_4332081	8	77.0319	0
S08_4329120	8	77.7566	0
S08_4167708	8	81.3862	0
S08_4232848	8	82.1109	0
S08_4240992	8	83.5605	0
S08_4254197	8	84.2852	0
S08_4262371	8	85.0099	0
S08_4333846	8	86.4596	0
S08_4399586	8	87.1843	0
S08_4418342	8	88.634	0
S08_4419913	8	89.3587	0
S08_4471274	8	90.8083	0
S08_4489752	8	91.533	0
S08_4552983	8	92.9827	0
S08_4556187	8	93.7074	0
S08_4677451	8	97.3369	0
S08_4696941	8	99.5122	0
S08_4721091	8	100.237	0
S08_4660806	8	100.962	0
S08_4620836	8	102.411	0
S08_4762729	8	103.136	0
S08_4762731	8	103.861	0
S08_4769472	8	104.585	0
S08_4902463	8	108.944	0
S08_4961993	8	110.394	0
S08_4971736	8	111.119	0
S08_5075592	8	113.294	0
S08_5159374	8	114.744	0
S08_5170110	8	115.468	0
S08_5225019	8	116.193	0
S08_5262310	8	119.822	0
S08_5343193	8	121.272	0
S08_5437250	8	124.174	0
S08_5434016	8	124.899	0
S08_5433962	8	126.348	0
S08_5433909	8	127.073	0
S08_5416800	8	128.523	0
S08_5437288	8	129.247	0
S08_5454533	8	130.697	0
S08_5477562	8	131.422	0
S08_5514229	8	132.146	0
S08_5585606	8	132.871	0
S08_5642170	8	133.596	0
S08_5666373	8	135.771	0
S08_5689841	8	136.496	0
S08_5689846	8	137.22	0
S08_8191740	8	153.738	0
S08_8194488	8	155.188	0
S08_8214534	8	155.913	0
S08_8268224	8	159.542	0
S08_8333765	8	160.267	0
S08_8445346	8	160.992	0
S08_8764148	8	164.621	0
S08_8894256	8	171.919	0
S08_8990236	8	172.644	0
S08_9018070	8	174.093	0
S08_9096116	8	176.269	0
S08_9096153	8	177.718	0
S08_9125230	8	179.893	0
S08_9153897	8	180.618	0
S08_9173260	8	181.343	0
S08_9212118	8	182.793	0
S08_9252290	8	184.242	0
S08_9312059	8	186.418	0
S08_9367596	8	189.319	0
S08_9379728	8	190.769	0
S08_9439088	8	191.494	0
S08_9439920	8	192.218	0
S08_9445411	8	192.943	0
S08_9445683	8	193.668	0
S08_9502175	8	194.392	0
S08_9543957	8	195.842	0
S08_9570222	8	197.292	0
S08_9643539	8	198.016	0
S08_9746981	8	201.646	0
S08_9678247	8	203.821	0
S08_9794884	8	204.546	0
S08_9884008	8	206.721	0
S08_9884048	8	207.446	0
S08_9900986	8	209.621	0
S08_9905000	8	210.346	0
S08_9916868	8	211.796	0
S08_9930700	8	212.52	0
S08_9930942	8	213.245	0
S08_10160693	8	213.97	0
S08_10256687	8	214.694	0
S08_10271121	8	215.419	0
S08_10342831	8	216.144	0
S08_10056663	8	216.868	0
S08_10395950	8	219.77	0
S08_10577858	8	220.495	0
S08_10773968	8	222.67	0
S08_10847391	8	224.846	0
S08_10920549	8	225.57	0
S08_10937321	8	227.02	0
S08_10937345	8	228.47	0
S08_10977335	8	230.645	0
S08_10977636	8	231.37	0
S08_10987894	8	232.094	0
S08_10987909	8	233.544	0
S08_11025070	8	234.994	0
S08_10840446	8	236.443	0
S08_10657791	8	237.168	0
S08_10837614	8	237.893	0
S08_10786292	8	238.617	0
S08_13325308	8	240.793	0
S08_12300560	8	243.694	0
S08_13153810	8	245.144	0
S08_13150604	8	245.869	0
S08_13131059	8	247.318	0
S09_57742	9	0	0
S09_294135	9	8.03959	0
S09_345624	9	8.76428	0
S09_345651	9	9.48897	0
S09_394540	9	11.6643	0
S09_448543	9	13.1139	0
S09_462467	9	16.7435	0
S09_848855	9	17.4682	0
S09_962057	9	18.1929	0
S09_667555	9	18.9175	0
S09_667554	9	19.6422	0
S09_2158639	9	21.0919	0
S09_2683397	9	21.8166	0
S09_3051880	9	22.5413	0
S09_2795754	9	23.266	0
S09_3174101	9	29.8251	0
S09_3192435	9	34.1839	0
S09_3207818	9	34.9086	0
S09_3213753	9	35.6333	0
S09_3224548	9	37.083	0
S09_3239620	9	38.5327	0
S09_3377005	9	39.9823	0
S09_3377010	9	40.707	0
S09_3427534	9	41.4317	0
S09_3472937	9	42.1564	0
S09_3472949	9	44.3317	0
S09_3564670	9	50.155	0
S09_3564774	9	50.8797	0
S09_3566173	9	56.703	0
S09_3647938	9	58.1526	0
S09_3722909	9	59.6023	0
S09_3755111	9	61.052	0
S09_3761870	9	61.7767	0
S09_3850265	9	64.6785	0
S09_3850458	9	71.9763	0
S09_3850893	9	75.6058	0
S09_3850934	9	78.5076	0
S09_3897536	9	86.5472	0
S09_3901577	9	87.9969	0
S09_3935690	9	88.7216	0
S09_3938518	9	91.6234	0
S09_3997265	9	92.3481	0
S09_4033174	9	98.1714	0
S09_4038203	9	98.896	0
S09_4044232	9	99.6207	0
S09_4045096	9	101.07	0
S09_4055995	9	101.795	0
S09_4090403	9	103.245	0
S09_4166755	9	106.874	0
S09_4138515	9	107.599	0
S09_4234880	9	108.324	0
S09_4353531	9	109.048	0
S09_4375769	9	110.498	0
S09_4548619	9	111.223	0
S09_4552278	9	111.947	0
S09_4591969	9	112.672	0
S09_4690882	9	114.122	0
S09_4687121	9	114.847	0
S09_5040361	9	115.571	0
S09_4998975	9	116.296	0
S09_4989807	9	117.021	0
S09_4957312	9	117.745	0
S09_5126427	9	121.375	0
S09_5142853	9	122.825	0
S09_5190333	9	124.274	0
S09_5244682	9	125.724	0
S09_5257730	9	130.083	0
S09_5367851	9	132.985	0
S09_5373679	9	136.614	0
S09_5440262	9	137.339	0
S09_5459542	9	138.063	0
S09_5543289	9	139.513	0
S09_5567367	9	141.688	0
S09_5586896	9	142.413	0
S09_5590229	9	143.138	0
S09_5651057	9	143.862	0
S09_5700101	9	145.312	0
S09_5700117	9	146.037	0
S09_5782676	9	146.762	0
S09_5853879	9	147.486	0
S09_6036797	9	148.211	0
S09_6153804	9	148.936	0
S09_6334096	9	151.111	0
S09_6318460	9	151.836	0
S09_6350812	9	152.56	0
S09_6381987	9	153.285	0
S09_6443309	9	156.914	0
S09_6600180	9	157.639	0
S09_6711769	9	158.364	0
S09_6711856	9	159.089	0
S09_6712053	9	159.813	0
S09_6762240	9	160.538	0
S09_6763420	9	161.263	0
S09_6769750	9	161.987	0
S09_6774658	9	162.712	0
S09_6857452	9	164.162	0
S09_6908875	9	165.611	0
S09_7039838	9	167.061	0
S09_6970782	9	167.786	0
S09_7164705	9	168.51	0
S09_7102176	9	169.235	0
S09_7187442	9	171.41	0
S09_7274144	9	172.135	0
S09_7365758	9	172.86	0
S09_7365775	9	173.584	0
S09_7365857	9	174.309	0
S09_7372637	9	175.034	0
S09_7428239	9	175.759	0
S09_7444485	9	178.66	0
S09_7441553	9	179.385	0
S09_7473418	9	180.11	0
S09_7546656	9	182.285	0
S09_7584801	9	183.01	0
S09_7654219	9	184.459	0
S09_7671430	9	185.909	0
S09_7671566	9	187.359	0
S09_7674951	9	188.083	0
S09_7695531	9	189.533	0
S09_7719251	9	190.983	0
S09_7772083	9	191.707	0
S09_7817134	9	192.432	0
S09_7819131	9	196.791	0
S09_7831951	9	197.516	0
S09_7849650	9	202.606	0
S09_7960705	9	203.33	0
S09_7849708	9	204.055	0
S09_7991978	9	206.23	0
S09_7995638	9	206.955	0
S09_8024517	9	209.857	0
S09_8083191	9	210.581	0
S09_8087783	9	211.306	0
S09_8195681	9	212.031	0
S09_8168597	9	212.756	0
S09_8204071	9	214.931	0
S09_8219050	9	216.381	0
S09_8228593	9	217.105	0
S09_8246574	9	218.555	0
S09_8313508	9	219.28	0
S09_8313634	9	220.729	0
S09_8316181	9	222.179	0
S09_8353435	9	223.629	0
S09_8358300	9	224.353	0
S09_8385339	9	225.803	0
S09_8370118	9	226.528	0
S09_8441303	9	227.252	0
S09_8447975	9	227.977	0
S09_8507975	9	230.879	0
S09_8487145	9	231.604	0
S09_8514594	9	232.328	0
S09_8706302	9	233.778	0
S09_8684957	9	235.228	0
S09_8684893	9	235.952	0
S09_8684798	9	236.677	0
S09_8684651	9	237.402	0
S09_8660953	9	238.126	0
S09_8747724	9	238.851	0
S09_8763598	9	239.576	0
S09_8838179	9	241.751	0
S09_8870427	9	242.476	0
S09_8871365	9	243.2	0
S09_8884868	9	243.925	0
S09_8915853	9	246.827	0
S09_8960523	9	247.552	0
S09_8965176	9	252.642	0
S09_9070779	9	255.543	0
S09_9071633	9	256.268	0
S09_9092543	9	256.993	0
S09_9105721	9	257.717	0
S09_9105803	9	258.442	0
S09_9196883	9	260.617	0
S09_9257048	9	262.793	0
S09_9271485	9	263.517	0
S09_9272954	9	264.242	0
S09_9279766	9	266.417	0
S09_9280522	9	267.142	0
S09_9510252	9	268.592	0
S09_9468185	9	269.316	0
S09_9468139	9	270.041	0
S09_9402804	9	270.766	0
S09_9377216	9	271.49	0
S09_9346407	9	272.215	0
S09_9510330	9	272.94	0
S09_9550219	9	273.665	0
S09_9580775	9	274.389	0
S09_9652453	9	275.839	0
S09_9614121	9	276.564	0
S09_9709381	9	277.288	0
S09_9706038	9	278.013	0
S09_9741335	9	278.738	0
S09_10000600	9	279.462	0
S09_10039120	9	280.187	0
S09_10089688	9	280.912	0
S10_12567	10	0	0
S10_79584	10	8.03959	0
S10_162648	10	9.48927	0
S10_201382	10	13.1188	0
S10_201387	10	13.8435	0
S10_202238	10	15.2932	0
S10_234687	10	16.0179	0
S10_246328	10	17.4676	0
S10_248513	10	20.3694	0
S10_381042	10	21.819	0
S10_381142	10	23.2687	0
S10_381157	10	24.7184	0
S10_393249	10	25.4431	0
S10_401550	10	26.1678	0
S10_410476	10	26.8925	0
S10_451623	10	28.3422	0
S10_498967	10	29.7918	0
S10_538252	10	30.5165	0
S10_549682	10	31.2412	0
S10_648029	10	31.9659	0
S10_718950	10	32.6906	0
S10_761702	10	33.4153	0
S10_804416	10	34.14	0
S10_855844	10	35.5897	0
S10_971273	10	37.7649	0
S10_1016242	10	39.9402	0
S10_1036538	10	40.6649	0
S10_1054707	10	41.3896	0
S10_1164095	10	42.1143	0
S10_1189197	10	42.839	0
S10_1221335	10	44.2887	0
S10_1227405	10	48.6475	0
S10_1973969	10	56.6871	0
S10_2032519	10	58.8624	0
S10_2064245	10	64.6857	0
S10_2068310	10	65.4103	0
S10_2170890	10	66.86	0
S10_2190027	10	67.5847	0
S10_2232189	10	70.4865	0
S10_2257622	10	71.2112	0
S10_2404721	10	71.9359	0
S10_2296736	10	72.6606	0
S10_2293600	10	73.3853	0
S10_2460660	10	77.0148	0
S10_2450145	10	79.1901	0
S10_2527403	10	80.6398	0
S10_2527660	10	81.3645	0
S10_2528426	10	82.0892	0
S10_2580293	10	82.8139	0
S10_2599837	10	83.5385	0
S10_2637466	10	84.2632	0
S10_2641659	10	85.7129	0
S10_2641689	10	86.4376	0
S10_2698514	10	88.6129	0
S10_2872321	10	89.3376	0
S10_2936509	10	92.9671	0
S10_2965963	10	93.6918	0
S10_2965990	10	94.4165	0
S10_3004817	10	96.5918	0
S10_3147419	10	97.3165	0
S10_3147887	10	98.0412	0
S10_3150875	10	98.7658	0
S10_3187143	10	101.668	0
S10_3187177	10	102.392	0
S10_3288143	10	103.842	0
S10_3187188	10	104.567	0
S10_3311590	10	105.291	0
S10_3461090	10	109.65	0
S10_3461435	10	110.375	0
S10_3467246	10	112.55	0
S10_3499989	10	113.275	0
S10_3531575	10	114.725	0
S10_3547948	10	116.174	0
S10_3670197	10	117.624	0
S10_3818806	10	119.799	0
S10_3793961	10	122.701	0
S10_3791267	10	123.426	0
S10_3791159	10	124.15	0
S10_3798046	10	124.875	0
S10_3786444	10	125.6	0
S10_4124628	10	126.324	0
S10_4142503	10	127.049	0
S10_4154149	10	127.774	0
S10_4202332	10	128.499	0
S10_4262254	10	129.223	0
S10_4367516	10	129.948	0
S10_4300870	10	135.771	0
S10_4446892	10	142.33	0
S10_4456454	10	143.055	0
S10_4501298	10	145.23	0
S10_4576531	10	145.955	0
S10_4576569	10	147.405	0
S10_4738855	10	148.854	0
S10_4835615	10	151.756	0
S10_4908148	10	154.658	0
S10_4939153	10	156.108	0
S10_4991741	10	156.832	0
S10_5014953	10	157.557	0
S10_5265292	10	158.282	0
S10_5287907	10	159.006	0
S10_5287981	10	159.731	0
S10_5777484	10	160.456	0
S10_5846043	10	164.085	0
S10_8186770	10	175.894	0
S10_8188637	10	182.453	0
S10_8188734	10	184.629	0
S10_8189792	10	188.258	0
S10_8189833	10	190.434	0
S10_8193484	10	191.158	0
S10_8209947	10	191.883	0
S10_8292898	10	194.785	0
S10_8304861	10	195.509	0
S10_8389989	10	196.234	0
S10_8439103	10	197.684	0
S10_8529161	10	198.408	0
S10_8564804	10	199.858	0
S10_8652216	10	202.033	0
S10_8652227	10	202.758	0
S10_8652247	10	203.483	0
S10_8676626	10	205.658	0
S10_8735366	10	206.383	0
S10_8765956	10	209.285	0
S10_8874073	10	212.186	0
S10_8745240	10	212.911	0
S10_8893184	10	213.636	0
S10_8909125	10	214.36	0
S10_9066214	10	215.81	0
S10_9070761	10	216.535	0
S10_9099877	10	217.259	0
S10_9201628	10	217.984	0
S10_9202317	10	219.434	0
S10_9203269	10	220.159	0
S10_9234322	10	221.608	0
S10_9277903	10	222.333	0
S10_9278223	10	223.058	0
S10_9396941	10	226.687	0
S10_9344795	10	228.862	0
S10_9450304	10	229.587	0
S10_9522811	10	230.312	0
S10_9552318	10	231.037	0
S10_9640493	10	233.212	0
S10_9640548	10	233.936	0
S10_9665603	10	236.112	0
S10_9756034	10	236.836	0
S10_9757097	10	237.561	0
S10_9770226	10	240.463	0
[truncated: 1,587 more rows]

## Sheet: S. purpurea 94001 (13X-440)
MARKER	CHR	POS	LOD		THRESHOLD	3.74
S01_37158	1	0	0.20768
S01_94603	1	2.22369	0.32165
S01_213719	1	4.44737	0.535077
S01_462681	1	6.67106	0.73279
S01_244091	1	7.78236	0.731545
S01_436723	1	8.89365	0.923563
S01_427368	1	10.0049	1.01448
S01_381603	1	14.4611	0.49189
S01_391485	1	15.5724	0.54708
S01_422258	1	17.7961	0.672475
S01_499951	1	20.0198	0.669634
S01_531610	1	21.1311	0.667041
S01_631517	1	22.2424	0.80899
S01_687375	1	23.3537	0.669573
S01_818635	1	24.465	0.87791
S01_818661	1	25.5763	0.802847
S01_887400	1	26.6876	0.959672
S01_926267	1	27.7989	1.04616
S01_958655	1	28.9102	0.884688
S01_1202210	1	30.0215	1.04943
S01_1228421	1	31.1328	1.23524
S01_1285444	1	32.2441	1.43889
S01_1374603	1	34.4677	2.002
S01_1380279	1	35.579	2.0065
S01_1467404	1	37.8027	2.26908
S01_1452969	1	38.914	2.27348
S01_1581705	1	40.0253	1.91514
S01_1669546	1	41.1366	1.78668
S01_1693201	1	42.2479	1.78661
S01_1844109	1	43.3592	1.90785
S01_1884593	1	47.8154	2.41456
S01_1894776	1	48.9267	2.61316
S01_1910312	1	52.265	2.37024
S01_1948560	1	53.3763	2.18897
S01_2010526	1	54.4876	2.47652
S01_1991272	1	55.5989	2.51377
S01_2026664	1	60.0551	2.43026
S01_2038809	1	62.2788	2.84837
S01_2094373	1	63.39	2.59091
S01_2105847	1	64.5013	2.5901
S01_2106108	1	67.8396	2.89381
S01_2129821	1	71.1779	2.17656
S01_2580065	1	72.2892	1.83246
S01_2228814	1	73.4005	1.85266
S01_2807173	1	77.8567	1.53606
S01_2807332	1	80.0804	1.59067
S01_2928458	1	81.1917	1.91376
S01_3036031	1	82.303	2.27057
S01_3039687	1	83.4143	1.91411
S01_3168467	1	84.5256	1.66533
S01_3256762	1	85.6369	1.44325
S01_3377500	1	87.8605	1.06485
S01_3517192	1	90.0842	0.994892
S01_3520872	1	91.1955	1.15338
S01_3594341	1	93.4192	0.699554
S01_3730313	1	94.5305	0.903484
S01_3796275	1	97.8688	1.02933
S01_3817128	1	98.9801	1.21274
S01_3878939	1	103.436	1.28274
S01_3999101	1	105.66	0.918126
S01_4015964	1	108.998	1.06035
S01_4016088	1	110.11	0.971521
S01_4016117	1	112.333	0.99398
S01_4023588	1	113.445	1.0893
S01_4103566	1	114.556	1.35393
S01_4400991	1	115.667	1.09389
S01_4539983	1	116.778	1.3605
S01_4595640	1	117.89	1.65813
S01_4602831	1	119.001	1.41806
S01_4616198	1	120.112	1.14504
S01_4425154	1	122.336	0.997923
S01_4789694	1	129.043	1.03218
S01_4936312	1	132.381	1.47609
S01_5070051	1	133.492	1.66182
S01_4949470	1	134.603	1.6502
S01_5070769	1	139.06	1.43177
S01_5084815	1	140.171	1.23981
S01_5085188	1	143.509	0.74558
S01_5087947	1	144.621	0.751484
S01_5168951	1	145.732	0.971384
S01_5194102	1	146.843	0.756996
S01_5241925	1	149.067	1.22686
S01_5393905	1	150.178	0.975818
S01_5448432	1	151.289	0.74905
S01_5511777	1	152.401	0.554292
S01_5570130	1	153.512	0.434161
S01_5631860	1	155.736	0.207484
S01_5677523	1	156.847	0.288407
S01_5677630	1	157.958	0.429716
S01_5704034	1	159.07	0.352862
S01_5729366	1	160.181	0.261138
S01_6010759	1	161.292	0.326809
S01_6100138	1	162.403	0.2413
S01_6153134	1	163.515	0.336866
S01_6206185	1	164.626	0.488829
S01_6241544	1	166.85	0.370366
S01_6294853	1	167.961	0.370805
S01_6300495	1	169.072	0.241689
S01_6343938	1	170.184	0.329059
S01_6367826	1	171.295	0.476401
S01_6413214	1	175.751	0.669876
S01_6444747	1	180.207	0.374071
S01_6483493	1	184.664	0.0656191
S01_6483695	1	185.775	0.0202217
S01_6507677	1	187.998	0.0969627
S01_6566892	1	189.11	0.18375
S01_6582908	1	190.221	0.137569
S01_6605759	1	191.332	0.23724
S01_6744911	1	193.556	0.203556
S01_6779160	1	194.667	0.136227
S01_6918306	1	195.779	0.0841766
S01_6953483	1	201.357	0.001553
S01_6953651	1	202.469	0.00131796
S01_6996206	1	205.807	3.32841e-05
S01_7013203	1	206.918	0.0149699
S01_7128410	1	208.029	0.0581124
S01_6920150	1	209.141	0.0602502
S01_7181886	1	212.479	0.0663843
S01_7208034	1	214.703	0.0473812
S01_7223591	1	215.814	0.0152195
S01_7261645	1	218.038	0.00178462
S01_7338253	1	219.149	0.0246771
S01_7461699	1	222.487	0.013419
S01_7534883	1	223.599	0.00134797
S01_7489160	1	224.71	0.000382579
S01_7531814	1	226.934	0.000396976
S01_7534829	1	228.045	0.000141804
S01_7573795	1	232.501	0.000189039
S01_7610850	1	233.612	0.00160675
S01_7611121	1	238.069	0.00103685
S01_7611323	1	240.292	0.0244162
S01_7646840	1	244.748	0.0776715
S01_7646929	1	249.205	0.0932521
S01_7679264	1	251.428	0.103374
S01_7726208	1	252.54	0.0424725
S01_8117268	1	253.651	0.0808886
S01_7964350	1	254.762	0.0336632
S01_7825210	1	255.873	0.0307071
S01_8181875	1	261.452	0.0164166
S01_8219850	1	262.563	0.0161802
S01_8385108	1	263.675	0.00207909
S01_8613716	1	264.786	0.00126342
S01_8560006	1	265.897	0.00132218
S01_8559817	1	268.121	0.00132888
S01_8559467	1	269.232	0.00133511
S01_9359913	1	274.811	0.006502
S01_9332823	1	275.922	0.00573508
S01_8916426	1	278.146	0.0111158
S01_10527623	1	284.852	0.137225
S01_10570609	1	285.964	0.13079
S01_10446096	1	287.075	0.193592
S01_10945821	1	289.299	0.101763
S01_11005143	1	290.41	0.10188
S01_11130876	1	291.521	0.0412811
S01_11260725	1	294.86	0.0259347
S01_11286700	1	297.083	0.12783
S01_11327659	1	299.307	0.0402128
S01_11333938	1	300.418	0.0782052
S01_11449840	1	301.53	0.130434
S01_11499730	1	302.641	0.195705
S01_11525971	1	303.752	0.285412
S01_11560982	1	304.863	0.377326
S01_11885701	1	307.087	0.278507
S01_12004180	1	308.198	0.273447
S01_12033168	1	309.31	0.196339
S01_12103291	1	310.421	0.19992
S01_12330063	1	313.759	0.127306
S01_12149661	1	314.871	0.12951
S01_12447249	1	315.982	0.0780756
S01_12511724	1	317.093	0.0447567
S01_12552810	1	320.431	0.00951224
S01_12586713	1	321.543	0.000953966
S01_12630457	1	324.881	0.0788681
S01_12725639	1	325.992	0.130184
S01_12980879	1	327.104	0.193794
S01_13208636	1	330.442	0.274196
S01_13213214	1	332.666	0.276045
S01_13254981	1	333.777	0.359074
S01_13284691	1	334.888	0.521078
S01_13309211	1	335.999	0.421104
S01_13384893	1	338.223	0.478784
S01_13431466	1	339.334	0.593727
S01_13443479	1	340.446	0.532917
S01_13446626	1	341.557	0.656756
S01_13446634	1	342.668	0.729722
S01_13564345	1	343.78	0.87389
S01_13587025	1	344.891	0.775214
S01_13641626	1	348.229	0.45264
S01_13641630	1	350.453	0.419289
S01_13973103	1	354.909	0.344611
S01_14158479	1	358.247	0.534726
S01_14126533	1	359.359	0.6582
S01_14099699	1	360.47	0.797033
S01_14097944	1	361.581	0.721858
S01_14092470	1	362.693	0.564887
S01_14092445	1	363.804	0.627996
S01_14051791	1	368.26	0.381508
S01_14084137	1	369.371	0.291262
S01_14163026	1	370.483	0.366852
S01_14221063	1	371.594	0.469174
S01_14298256	1	376.05	0.690147
S01_14294814	1	379.388	0.65423
S01_14397331	1	380.5	0.533835
S01_14661995	1	381.611	0.655544
S01_14429567	1	382.722	0.561323
S01_14572155	1	388.301	0.930364
S01_14572504	1	389.412	1.0545
S01_14576796	1	391.636	0.966541
S01_14692568	1	397.214	0.788576
S01_14720809	1	398.326	0.802166
S01_14722281	1	399.437	1.03537
S01_14882112	1	400.548	0.877124
S01_14882125	1	401.66	0.756913
S01_14990702	1	402.771	0.750189
S01_14801242	1	407.227	1.12189
S01_15072659	1	408.338	1.12838
S01_15120598	1	409.45	0.878575
S01_15168245	1	410.561	0.777195
S01_15255355	1	411.672	0.924124
S01_15275952	1	413.896	0.803051
S01_15303748	1	415.007	0.888389
S02_3792754	2	0	0.0319434
S02_3792935	2	16.0888	0.217378
S02_3801831	2	17.2001	0.32391
S02_3872555	2	18.3113	0.414282
S02_3873259	2	21.6496	0.0896827
S02_3918459	2	22.7609	0.141688
S02_3920654	2	24.9846	0.182863
S02_3927485	2	26.0959	0.258015
S02_3969024	2	27.2072	0.317973
S02_4020660	2	28.3185	0.199014
S02_4242711	2	30.5422	0.0431754
S02_4380187	2	31.6535	0.103927
S02_4273384	2	32.7648	0.0710807
S02_4307667	2	34.9885	0.052417
S02_4309222	2	37.2121	0.134636
S02_4309232	2	39.4358	0.109372
S02_4327309	2	40.5471	0.0629754
S02_4340010	2	42.7708	0.0835697
S02_4380127	2	43.8821	0.162734
S02_4435533	2	46.1058	0.0580498
S02_4554530	2	47.2171	0.0150022
S02_4587091	2	48.3284	3.40918e-05
S02_4611928	2	50.5521	0.0403147
S02_4689757	2	51.6634	0.00746276
S02_4705628	2	52.7747	0.0406871
S02_4808780	2	53.8859	0.00717662
S02_4797668	2	54.9972	0.00150195
S02_4800921	2	56.1085	0.014211
S02_4808586	2	57.2198	0.0267126
S02_4878917	2	61.676	0.0195472
S02_4875267	2	62.7873	0.0206838
S02_4865833	2	63.8986	0.00592432
S02_4827117	2	65.0099	0.02377
S02_4884742	2	68.3482	0.0074535
S02_4894422	2	69.4595	0.00726582
S02_4911224	2	70.5708	0.0416606
S02_4940693	2	71.6821	0.104081
S02_5012633	2	72.7934	0.094569
S02_6876238	2	86.457	0.249978
S02_6917588	2	87.5683	0.364512
S02_6944870	2	89.792	0.366896
S02_6961356	2	92.0156	0.339726
S02_6970675	2	93.1269	0.253352
S02_7021529	2	94.2382	0.19601
S02_7090612	2	95.3495	0.131873
S02_7134039	2	96.4608	0.194813
S02_7137039	2	97.5721	0.194614
S02_7259397	2	98.6834	0.112912
S02_7270380	2	99.7947	0.108818
S02_7377213	2	106.501	0.593221
S02_7390561	2	108.725	0.530522
S02_7391587	2	110.949	0.364833
S02_7403867	2	112.06	0.234879
S02_7410293	2	113.171	0.162883
S02_7470742	2	115.395	0.0814253
S02_7484169	2	117.619	0.275003
S02_7484246	2	118.73	0.364687
S02_7484346	2	119.841	0.276126
S02_7496792	2	120.953	0.36605
S02_7496834	2	122.064	0.469791
S02_7509213	2	124.287	0.469732
S02_7509215	2	125.399	0.369235
S02_7517156	2	128.737	0.257001
S02_7573208	2	132.075	0.0493892
S02_7607542	2	133.187	0.0252345
S02_7635062	2	134.298	0.0573
S02_7801292	2	135.409	0.128411
S02_7873762	2	137.633	0.102824
S02_7847352	2	138.744	0.105179
S02_7878254	2	142.083	0.0777921
S02_7878823	2	143.194	0.0268533
S02_7895519	2	144.305	0.0590716
S02_7910779	2	145.416	0.130586
S02_7947271	2	146.528	0.131019
S02_8011527	2	149.866	0.0410278
S02_8073157	2	150.977	0.0788701
S02_8084528	2	152.089	0.120005
S02_8084657	2	153.2	0.151336
S02_8138143	2	156.538	0.156597
S02_8138154	2	157.649	0.188369
S02_8140471	2	159.873	0.0784961
S02_8199882	2	160.984	0.0401864
S02_8242018	2	163.208	0.00358495
S02_8254189	2	165.432	0.000448396
S02_8254260	2	166.543	0.00586191
S02_8322734	2	170.999	0.00395961
S02_8381127	2	173.223	0.0091886
S02_8421314	2	176.561	0.089446
S02_8421641	2	177.673	0.0483651
S02_8424128	2	178.784	0.0153666
S02_8424181	2	179.895	0.0369886
S02_8436838	2	182.119	0.0376653
S02_8476817	2	187.697	0.0160128
S02_8637105	2	188.809	0.0412899
S02_8673159	2	189.92	0.0410535
S02_8700360	2	192.144	0.104695
S02_8718884	2	193.255	0.108299
S02_9025091	2	196.593	0.106784
S02_9138632	2	197.705	0.16529
S02_9150374	2	198.816	0.244126
S02_9313450	2	201.04	0.0658923
S02_9561724	2	203.263	0.0301659
S02_9626854	2	206.602	0.0267969
S02_9791856	2	207.713	0.00732879
S02_9737898	2	209.937	0.00767204
S02_9900337	2	213.275	0.0274753
S02_9961640	2	214.386	0.0275485
S02_10241671	2	215.497	0.026614
S02_10750440	2	217.721	0.0293781
S02_11931217	2	219.945	0.0804545
S02_11940629	2	221.056	0.0422947
S02_12217145	2	222.167	0.10331
S02_12111780	2	223.279	0.0426219
S02_12165541	2	224.39	0.0419693
S02_12261416	2	227.728	0.00811047
S02_12261577	2	228.84	0.00692225
S02_12380489	2	229.951	1.82465e-05
S02_12569806	2	231.062	0.0143749
S02_12627753	2	232.173	1.1732e-05
S02_12646027	2	234.397	0.0577539
S02_12648851	2	235.508	0.129642
S02_12696263	2	236.62	0.195106
S02_12724263	2	237.731	0.263639
S02_12743064	2	239.955	0.0938129
S02_12745114	2	241.066	0.0558844
S02_12755241	2	242.177	0.101365
S02_12787580	2	243.289	0.0398266
S02_12806604	2	244.4	0.00647636
S02_12823222	2	245.511	0.00651386
S02_12982941	2	247.735	0.00174387
S02_12987939	2	248.846	0.0149134
S02_12999294	2	249.957	0.0361176
S02_12988533	2	252.181	0.0354034
S02_13112046	2	256.637	0.0118992
S02_13172980	2	258.861	2.75446e-05
S02_13297112	2	259.972	0.0148613
S02_13340919	2	261.084	0.0411343
S02_13464573	2	263.307	0.0838315
S02_13466021	2	265.531	0.0803521
S02_13485165	2	267.755	0.163963
S02_13539904	2	271.093	0.195468
S02_13550931	2	272.204	0.133034
S02_13564251	2	273.315	0.232717
S02_13579283	2	274.427	0.237565
S02_13645172	2	277.765	0.409683
S02_13650438	2	278.876	0.341893
S02_13651503	2	282.215	0.0726267
S02_13667827	2	284.438	0.162839
S02_13667840	2	285.55	0.0839364
S02_13667853	2	287.773	0.2197
S02_13674949	2	289.997	0.501303
S02_13675084	2	291.108	0.421531
S02_13691498	2	293.332	0.376131
S02_13697727	2	294.443	0.535762
S02_13697910	2	295.555	0.726075
S02_13703908	2	296.666	0.593824
S02_13710208	2	297.777	0.472199
S02_13710258	2	298.888	0.322125
S02_13800473	2	301.112	0.278586
S02_13856797	2	303.336	0.285183
S02_13875950	2	304.447	0.205315
S02_13930599	2	305.558	0.132809
S02_13939902	2	308.897	0.00096522
S02_13949748	2	310.008	0.0215161
S02_13962198	2	311.119	0.0565827
S02_13990939	2	315.575	0.00194663
S02_13990895	2	316.687	0.00159615
S02_14037807	2	317.798	0.00154172
S02_14118155	2	320.022	0.00599883
S02_14146647	2	321.133	2.19742e-06
S02_14166550	2	324.471	0.0533989
S02_14229109	2	326.695	0.0255546
S02_14252832	2	327.806	0.0547955
S02_14437089	2	334.513	0.013625
S02_14436989	2	335.624	0.0159253
S02_14374186	2	337.848	0.108401
S02_14331593	2	340.072	0.260895
S02_14288798	2	341.183	0.177439
S02_14255697	2	342.294	0.131081
S02_14610794	2	344.518	0.129338
S02_14616093	2	346.742	0.0537043
S02_14561183	2	350.08	0.0151403
S02_14511809	2	351.191	0.0138232
S02_14493438	2	352.302	0.00512838
S02_14489809	2	353.414	0.00218741
S02_14469101	2	354.525	1.52634e-05
S02_14629260	2	355.636	0.0143863
S02_14724841	2	357.86	0.015351
S02_14752723	2	358.971	0.0414114
S02_14752834	2	360.083	0.0818429
S02_14752906	2	361.194	0.163122
S02_14752939	2	362.305	0.10819
S02_14952236	2	369.012	0.0174272
S02_14951364	2	370.123	0.0310331
S02_14927845	2	373.461	0.0456345
S02_14927773	2	374.573	0.0280084
S02_14793703	2	375.684	0.0608669
S02_14806825	2	376.795	0.0169255
S02_14917140	2	377.907	0.042189
S02_14819051	2	379.018	0.00746152
S02_14806938	2	380.129	0.000914823
S02_15031089	2	383.467	0.00357164
S02_14992120	2	385.691	0.0277212
S02_14975601	2	386.802	0.0460113
S02_14973073	2	387.914	0.110741
S02_14958940	2	389.025	0.0829439
S02_15119375	2	391.249	0.203816
S02_15162466	2	393.472	0.238601
S02_15218789	2	397.929	0.128082
S02_15230477	2	399.04	0.125364
S02_15230682	2	400.151	0.20296
S02_15266260	2	401.262	0.113242
S02_15295543	2	403.486	0.251201
S02_15381828	2	406.824	0.39378
S02_15383024	2	407.936	0.550016
S02_15391362	2	409.047	0.435909
S02_15436554	2	410.158	0.603646
S02_15436656	2	411.27	0.433589
S02_15436840	2	412.381	0.330372
S02_15483511	2	413.492	0.412352
S02_15487264	2	414.603	0.525623
S02_15502404	2	417.942	0.438619
S02_15502417	2	419.053	0.604182
S02_15502454	2	421.277	0.707195
S02_15595038	2	422.388	0.576626
S02_15740941	2	423.499	0.664348
S02_15674311	2	424.611	0.660664
S02_15745498	2	426.834	0.576624
S02_15768417	2	427.946	0.683675
S02_15859440	2	429.057	0.780694
S02_15882878	2	432.395	0.609992
S02_15914094	2	434.619	0.661978
S02_16395802	2	437.957	0.238532
S02_16408780	2	439.068	0.167276
S02_16302594	2	440.18	0.278391
S02_16431619	2	441.291	0.420621
S02_16431674	2	442.402	0.59188
S02_15922108	2	443.514	0.598541
S02_16431721	2	445.737	0.804195
S02_16451910	2	446.849	1.03536
S02_16554549	2	447.96	0.876925
S02_16704319	2	449.071	0.732873
S02_16719216	2	450.182	0.872771
S02_16735793	2	451.294	0.664779
S02_16739055	2	453.517	0.657003
S02_16739084	2	454.629	0.536702
S02_16741356	2	455.74	0.726013
S02_16701400	2	457.964	0.77758
S02_16698822	2	459.075	0.926706
S02_16698764	2	460.186	1.03622
S02_16692171	2	462.41	0.988991
S02_16652031	2	467.989	0.818563
S02_16573614	2	472.445	0.877242
S02_16903664	2	475.783	1.00398
S02_16903633	2	476.894	0.849643
S02_16833832	2	478.006	0.732715
S02_16801240	2	480.229	0.69539
S03_89332	3	0	0.818903
S03_167794	3	14.8677	0.53677
S03_729708	3	19.3239	0.423368
S03_728840	3	20.4352	0.523563
S03_728013	3	21.5465	0.523543
S03_823868	3	22.6578	0.42105
S03_823937	3	24.8815	0.470626
S03_910665	3	25.9927	0.368905
S03_1008170	3	28.2164	0.321335
S03_1025465	3	30.4401	0.422879
S03_1027023	3	31.5514	0.419663
S03_1047259	3	32.6627	0.528789
S03_1048658	3	33.774	0.419592
S03_1175789	3	34.8853	0.322476
S03_1215886	3	35.9966	0.419596
S03_1215921	3	37.1079	0.528811
S03_1438791	3	38.2192	0.42243
S03_1567671	3	40.4429	0.727249
S03_1535166	3	41.5542	0.730465
S03_1532627	3	42.6655	0.874928
S03_1509292	3	43.7767	0.875334
S03_1586990	3	44.888	0.777316
S03_1592375	3	45.9993	0.92627
S03_1613994	3	48.223	1.21263
S03_1864752	3	49.3343	1.04245
S03_1804325	3	50.4456	1.14413
S03_1702787	3	51.5569	0.975162
S03_1623927	3	52.6682	0.87885
S03_2096181	3	56.0065	0.601055
S03_2205704	3	57.1178	0.726735
S03_2255091	3	58.2291	0.729666
S03_2258412	3	59.3404	0.872984
S03_2481385	3	60.4517	0.763725
S03_2401194	3	61.563	0.773785
S03_2730165	3	64.9012	0.859586
S03_4121975	3	67.1249	0.726928
S03_4205582	3	68.2362	0.595888
S03_4219415	3	69.3475	0.479713
S03_4366061	3	70.4588	0.663118
S03_4537458	3	72.6825	0.475202
S03_4645763	3	73.7938	0.370656
S03_4763442	3	74.9051	0.278179
S03_4797683	3	76.0164	0.201387
S03_4797701	3	79.3547	0.276338
S03_4911052	3	82.6929	0.164207
S03_4963473	3	83.8042	0.232037
S03_5001671	3	84.9155	0.131118
S03_5095438	3	86.0268	0.132222
S03_5390124	3	88.2505	0.234938
S03_5410733	3	89.3618	0.319252
S03_5497733	3	90.4731	0.415488
S03_5518246	3	91.5844	0.274578
S03_5588944	3	92.6957	0.163254
S03_5589033	3	93.807	0.232281
S03_5626300	3	94.9183	0.162552
S03_5601518	3	96.0296	0.202629
S03_5601561	3	97.1409	0.291484
S03_5626051	3	98.2522	0.24336
S03_5631301	3	100.476	0.155746
S03_5784585	3	102.7	0.103211
S03_5858051	3	103.811	0.191757
S03_5866389	3	104.922	0.103425
S03_5866446	3	106.033	0.102248
S03_5876916	3	107.145	0.0692095
S03_5880578	3	108.256	0.0687539
S03_5905100	3	110.48	0.0392874
S03_5975874	3	111.591	0.0139305
S03_5984206	3	112.702	0.00147699
S03_6103471	3	113.814	0.0246361
S03_6106760	3	114.925	0.0560849
S03_6143207	3	118.263	0.101206
S03_6212212	3	119.374	0.0639961
S03_8970354	3	139.248	0.111044
S03_8990832	3	145.954	0.392614
S03_9004489	3	147.066	0.542479
S03_9192840	3	149.289	0.328038
S03_9223740	3	150.401	0.259069
S03_9247762	3	151.512	0.181783
S03_9171634	3	152.623	0.23973
S03_9014707	3	153.734	0.328385
S03_9047701	3	154.846	0.415605
S03_9034925	3	155.957	0.422851
S03_9125042	3	160.413	0.387128
S03_9125259	3	162.637	0.225739
S03_9158978	3	163.748	0.291865
S03_9256392	3	165.972	0.276805
S03_9277652	3	167.083	0.23103
S03_9325669	3	168.195	0.131169
S03_9328272	3	169.306	0.163278
S03_9370290	3	174.884	0.102611
S03_9379182	3	175.996	0.0587827
S03_9379306	3	177.107	0.0267815
S03_9388238	3	180.445	0.00204787
S03_9388266	3	183.784	0.0831995
S03_9388378	3	184.895	0.135662
S03_9423885	3	187.119	0.325334
S03_9567159	3	188.23	0.241215
S03_9567234	3	189.341	0.328421
S03_9583914	3	190.452	0.418369
S03_9653712	3	191.564	0.533799
S03_9687772	3	192.675	0.436481
S03_9716751	3	194.899	0.744428
S03_9742894	3	196.01	0.607226
S03_9766973	3	197.121	0.483161
S03_9849113	3	199.345	0.242343
S03_9849147	3	200.456	0.326286
S03_9899769	3	201.568	0.207212
S03_9956617	3	202.679	0.325975
S03_10001294	3	203.79	0.207762
S03_10045758	3	204.901	0.287021
S03_10071941	3	207.125	0.139498
S03_10076625	3	208.236	0.238355
S03_10096439	3	209.348	0.239096
S03_10118642	3	211.571	0.186269
S03_10146919	3	213.795	0.186654
S03_10198189	3	214.906	0.237808
S03_10247936	3	216.018	0.138915
S03_10263662	3	218.241	0.329511
S03_10356800	3	219.353	0.430878
S03_10396649	3	220.464	0.356265
S03_10424740	3	221.575	0.513224
S03_10471384	3	222.687	0.605009
S03_10483728	3	223.798	0.513592
S03_10504101	3	224.909	0.400451
S03_10509064	3	226.02	0.479732
S03_10595485	3	227.132	0.37349
S03_10658745	3	229.355	0.196968
S03_10665732	3	230.467	0.131488
S03_10862986	3	231.578	0.0798829
S03_11014074	3	232.689	0.131504
S03_11053980	3	233.801	0.198059
S03_11059475	3	234.912	0.31774
S03_11089277	3	236.023	0.234639
S03_11089329	3	237.134	0.236002
S03_11483228	3	239.358	0.239482
S03_11489109	3	241.582	0.365178
S03_11661757	3	243.806	0.322338
S03_11745861	3	244.917	0.420308
S03_11864023	3	246.028	0.532116
S03_12040823	3	249.366	0.614085
S03_12264121	3	251.59	1.04089
S03_12499193	3	253.814	0.665496
S03_12529384	3	254.925	0.567145
S03_12538925	3	256.036	0.448969
S03_12543052	3	257.148	0.535618
S03_12711625	3	258.259	0.662397
S03_12721421	3	259.37	0.485089
S03_12866703	3	260.482	0.604742
S03_12922856	3	261.593	0.513594
S03_12923139	3	262.704	0.400451
S03_12923202	3	263.815	0.479362
S03_13171327	3	264.927	0.329416
S03_13216408	3	266.038	0.205793
S03_13239794	3	267.149	0.138692
S03_13305923	3	269.373	0.333537
S03_13327102	3	270.484	0.246591
S03_13331828	3	271.596	0.166728
S03_13424899	3	273.819	0.163576
S03_13459969	3	277.158	0.106899
S03_13469667	3	278.269	0.164491
S03_13842952	3	279.38	0.164481
S03_13879344	3	280.491	0.106064
S03_13882199	3	281.603	0.105504
S04_26690	4	0	0.196745
S04_55307	4	7.84144	0.133314
S04_457861	4	10.0651	0.161414
S04_119526	4	12.2888	0.175696
S04_267186	4	16.745	0.22823
S04_434127	4	17.8563	0.23278
S04_310600	4	18.9676	0.161959
S04_307575	4	20.0789	0.103548
S04_485483	4	22.3026	0.014715
S04_486712	4	23.4139	0.039041
S04_597778	4	24.5252	0.014252
S04_719498	4	26.7489	0.0138781
S04_718970	4	28.9726	0.025056
S04_687994	4	30.0838	0.0556321
S04_687967	4	31.1951	0.0143045
S04_680094	4	33.4188	0.00596231
S04_679950	4	34.5301	5.19583e-06
S04_733636	4	35.6414	0.00679894
S04_722567	4	36.7527	0.000254301
S04_719592	4	37.864	0.000128098
S04_798131	4	42.3202	0.00206523
S04_820934	4	44.5439	0.00196813
S04_825677	4	45.6552	0.00122145
S04_890609	4	47.8789	0.00137937
S04_919538	4	48.9902	0.00667753
S04_1119922	4	53.4464	0.0250189
S04_1159937	4	54.5577	0.0411826
S04_1218227	4	56.7814	0.0282055
S04_1239391	4	57.8927	0.0618556
S04_1263348	4	59.0039	0.109139
S04_1305082	4	60.1152	0.0620147
S04_1332751	4	61.2265	0.027958
S04_1432890	4	62.3378	0.027622
S04_1496579	4	64.5615	0.0161051
S04_1545364	4	66.7852	0.00109998
S04_1577976	4	67.8965	0.0069137
S04_1705787	4	69.0078	0.0411264
S04_1714458	4	70.1191	0.0803131
S04_1806489	4	71.2304	0.0282563
S04_1870137	4	72.3417	0.0610285
S04_2035984	4	73.453	0.0279809
S04_1968453	4	75.6767	0.00662692
S04_2176135	4	76.7879	0.00684761
S04_2259664	4	77.8992	0.00114137
S04_2189903	4	80.1229	2.28326e-07
S04_2209063	4	84.5791	0.00129429
S04_2537583	4	92.4206	0.0139134
S04_2716675	4	95.7589	0.0146946
S04_2616210	4	96.8702	0.0138341
S04_2858528	4	99.0938	0.000915199
S04_2865344	4	103.55	0.000925813
S04_2902973	4	104.661	0.00138071
S04_2926046	4	105.773	0.0136489
S04_2954533	4	107.996	0.100015
S04_3020488	4	110.22	0.024337
S04_3020554	4	111.331	0.00611162
S04_3050841	4	113.555	0.0819504
S04_3101803	4	115.779	0.0700494
S04_3101819	4	116.89	0.0307882
S04_3120889	4	118.001	0.0133132
S04_3144540	4	119.113	0.00468791
S04_3239678	4	121.336	0.00959486
S04_3311981	4	122.448	0.00273952
S04_3321866	4	124.671	0.0076301
S04_3328150	4	125.783	0.000922054
S04_3366750	4	126.894	0.00224072
S04_3411650	4	131.35	0.0403626
S04_3549187	4	132.461	0.0779843
S04_3606404	4	133.573	0.0250046
S04_3841591	4	134.684	0.0563642
S04_3901651	4	135.795	0.037912
S04_3933486	4	136.906	0.101056
S04_4342393	4	138.018	0.131915
S04_4138816	4	139.129	0.13017
S04_4376574	4	142.467	0.129911
S04_4406104	4	143.579	0.0581755
S04_4522835	4	145.802	0.0390971
S04_4551331	4	148.026	0.0240972
S04_4640456	4	149.137	0.00147466
S04_4683917	4	150.249	0.0134676
S04_4752862	4	151.36	1.73215e-08
S04_4755342	4	152.471	0.0134778
S04_4855551	4	154.695	0.0387213
S04_4886277	4	155.806	0.0399837
S04_5004953	4	156.917	0.0778581
S04_5030337	4	158.029	0.0401192
S04_5030338	4	159.14	0.0401686
S04_5039061	4	161.364	0.146797
S04_5039580	4	162.475	0.0943757
S04_5043587	4	166.931	0.0789522
S04_5086989	4	168.043	0.0786508
S04_5149444	4	169.154	0.0563048
S04_5214289	4	171.378	0.159657
S04_5339578	4	172.489	0.19795
S04_5434796	4	173.6	0.277096
S04_5548458	4	175.824	0.506363
S04_5589848	4	176.935	0.354834
S04_5607060	4	179.159	0.329122
S04_5616780	4	181.382	0.330627
S04_5631965	4	182.494	0.430479
S04_5663684	4	184.717	0.391097
S04_5667152	4	196.017	0.00526692
S04_14513061	4	246.017	0.197939
S04_14548486	4	248.241	0.330267
S04_14560739	4	249.352	0.430438
S04_14593266	4	250.463	0.329519
S04_14691715	4	252.687	0.16671
S04_14691918	4	253.798	0.207953
S04_14696792	4	254.91	0.330186
S04_14711434	4	256.021	0.277744
S04_14811499	4	258.245	0.105367
S04_14803073	4	259.356	0.155175
S04_14750442	4	260.467	0.227371
S04_14818568	4	261.579	0.166461
S04_14841570	4	262.69	0.237878
S04_14868010	4	263.801	0.16611
S04_14952827	4	266.025	0.0806528
S04_14963119	4	267.136	0.0812355
S04_14978125	4	268.247	0.0284057
S04_15007176	4	269.359	0.0817478
S04_15042853	4	270.47	0.134725
S04_15094499	4	271.581	0.0827049
S04_15205952	4	272.693	0.134175
S04_15241084	4	274.916	0.0426566
S04_15283470	4	276.028	0.081737
S04_15327340	4	277.139	0.112132
S04_15379492	4	278.25	0.205386
S04_15439433	4	279.361	0.166748
S04_15504427	4	280.473	0.277621
S04_15525184	4	281.584	0.371703
S04_15531475	4	283.808	0.62957
S04_15561202	4	286.031	0.629895
S04_15613021	4	287.143	0.536496
S04_15608834	4	288.254	0.538558
S04_15682263	4	290.478	0.421993
S04_15721119	4	292.701	0.423623
S04_15733089	4	294.925	0.730733
S04_15733270	4	296.036	0.876517
S04_15734605	4	298.26	0.87636
S04_15744301	4	299.371	0.72864
S04_15771711	4	300.483	0.596554
S04_15772061	4	301.594	0.72507
S04_15814668	4	303.818	0.41891
S04_15848327	4	304.929	0.278311
S04_15861649	4	306.04	0.19949
S04_15865671	4	307.151	0.240787
S05_526592	5	0	0.00364046
S05_548794	5	1.11129	0.015351
S05_1170756	5	2.22259	0.0577405
S05_49550	5	3.33388	0.0265502
S05_47698	5	4.44518	0.0578541
S05_36642	5	5.55647	0.0154954
S05_560827	5	6.66776	0.040878
S05_560728	5	7.77906	0.0209678
S05_238996	5	8.89035	0.000784746
S05_561867	5	11.114	0.0199691
S05_562337	5	12.2253	0.00378771
S05_562361	5	13.3366	1.66844e-05
S05_612293	5	14.4479	0.0149573
S05_617182	5	15.5592	0.0577296
S05_1046014	5	16.6705	0.0260881
S05_58547	5	17.7818	0.0268209
S05_373464	5	21.1201	0.0192201
S05_803317	5	25.5763	0.0238935
S05_114992	5	27.8	0.0573535
S05_114994	5	28.9113	0.0152419
S05_178629	5	30.0226	0.0152441
S05_1170777	5	31.1339	0.0577335
S05_1196381	5	32.2452	0.0263508
S05_1204661	5	34.4688	0.0266301
S05_1208619	5	35.5801	0.0786042
S05_1208645	5	36.6914	0.123894
S05_1221941	5	38.9151	0.30249
S05_1336445	5	44.4937	0.0780124
S05_1321336	5	45.605	0.0560037
S05_1306161	5	46.7163	0.126409
S05_1336468	5	47.8276	0.161322
S05_1404961	5	50.0513	0.317109
S05_1435112	5	51.1626	0.235478
S05_1473273	5	54.5009	0.0569456
S05_1475590	5	56.7245	0.0107246
S05_1496846	5	60.0628	0.00418516
S05_1517844	5	62.2865	0.0391337
S05_1568384	5	64.5102	0.0262808
S05_1657079	5	68.9664	0.0698999
S05_1672696	5	70.0777	0.0969026
S05_1672720	5	71.189	0.167557
S05_1672777	5	72.3003	0.132224
S05_1672832	5	73.4116	0.177681
S05_1672921	5	74.5229	0.12828
S05_1880057	5	76.7466	0.0889553
S05_2075778	5	77.8579	0.130977
S05_2094487	5	78.9692	0.133482
S05_2157575	5	81.1928	0.230266
S05_1612824	5	82.3041	0.16085
S05_1657005	5	83.4154	0.15761
S05_2195542	5	86.7537	0.399076
S05_2202115	5	87.865	0.307651
S05_2202244	5	90.0887	0.273225
S05_2252972	5	91.2	0.211247
S05_2311283	5	93.4237	0.250512
S05_2327568	5	94.535	0.317968
S05_2328889	5	95.6463	0.233921
S05_2404020	5	96.7576	0.131747
S05_2547243	5	97.8689	0.195628
S05_2569166	5	98.9801	0.274903
S05_2607614	5	100.091	0.416022
S05_2675625	5	101.203	0.319734
S05_2798313	5	102.314	0.235867
S05_2801609	5	104.538	0.215895
S05_2867459	5	105.649	0.216657
S05_2869646	5	107.873	0.417316
S05_2876608	5	108.984	0.418644
S05_2877708	5	111.208	0.416789
S05_3370468	5	114.546	0.101885
S05_3387266	5	115.657	0.0579017
S05_3510353	5	118.996	1.2912e-05
S05_3551044	5	120.107	0.00556985
S05_3519189	5	121.218	0.00533747
S05_3590064	5	123.442	2.66098e-05
S05_3604863	5	124.553	0.00565794
S05_3817433	5	126.777	0.0158623
S05_3817874	5	129	0.00138392
S05_3879632	5	130.112	0.013546
S05_4069780	5	131.223	0.00138547
S05_3993197	5	132.334	0.0015133
S05_4123423	5	134.558	0.0159709
S05_4139687	5	135.669	0.0598677
S05_4435854	5	136.781	0.0250278
S05_4217943	5	137.892	0.0241253
S05_4318280	5	140.116	0.0244932
S05_4480720	5	142.339	0.00588197
S05_4528296	5	144.563	0.0128645
S05_4531205	5	145.674	0.00105442
S05_4841537	5	146.786	0.0021966
S05_4868486	5	152.364	0.000682379
S05_4950880	5	153.475	0.00810321
S05_4997914	5	154.587	0.0436386
S05_5187640	5	155.698	0.00808348
S05_5219688	5	156.809	0.00102474
S05_5229847	5	157.921	0.0129532
S05_5385737	5	159.032	0.00308799
S05_5393355	5	160.143	0.000648537
S05_5759809	5	162.367	0.0130605
S05_5420950	5	163.478	0.0109574
S05_5880239	5	171.32	0.00490124
S05_5930586	5	172.431	1.27095e-05
S05_5993403	5	175.769	0.0761441
S05_6054339	5	176.881	0.0388308
S05_6115293	5	177.992	0.00576187
S05_6385339	5	179.103	2.91858e-05
S05_6407978	5	181.327	0.00222809
S05_6474452	5	184.665	0.138182
S05_6509636	5	185.776	0.233364
S05_7244987	5	191.355	8.76983e-07
S05_7446406	5	192.466	0.0063554
S05_7695425	5	193.578	0.0398305
S05_7721408	5	194.689	0.102431
S05_11850528	5	195.8	0.16083
S05_9254398	5	196.911	0.164722
S05_9574904	5	199.135	0.26672
S05_9548197	5	201.359	0.392295
S05_10321840	5	206.937	0.108077
S05_10244545	5	208.049	0.101635
S05_10100445	5	209.16	0.0401099
S05_11641083	5	210.271	0.0242392
S05_11739693	5	211.383	0.0742647
S05_11739695	5	212.494	0.100945
S05_11251483	5	214.718	0.155647
S05_12020366	5	216.941	0.235081
S05_12171425	5	218.053	0.3181
S05_12440626	5	219.164	0.236782
S05_12442404	5	221.388	0.507171
S05_12479691	5	226.966	0.480385
S05_12480705	5	230.304	0.59966
S05_12482305	5	231.416	0.706914
S05_12589482	5	233.639	0.655498
S05_12589510	5	235.863	0.323597
S05_12612393	5	236.974	0.420375
S05_12849753	5	238.086	0.535129
S05_12892006	5	239.197	0.648967
S05_12953006	5	240.308	0.523159
S05_12977349	5	241.42	0.423952
S05_12738756	5	243.643	0.752206
S05_12738573	5	244.755	0.952293
S05_12732440	5	245.866	0.785128
S05_13112757	5	251.444	0.367012
S05_13178590	5	252.556	0.370685
S05_13249052	5	253.667	0.24163
S05_13278979	5	254.778	0.326563
S05_13347779	5	255.89	0.24128
S05_13347786	5	257.001	0.333781
S05_13441727	5	259.225	0.171082
S05_13477538	5	261.448	0.04311
S05_13511221	5	262.56	0.104181
S05_13657937	5	264.783	0.240437
S05_13839610	5	265.895	0.327427
S05_13675724	5	267.006	0.328234
S05_13849211	5	272.584	0.281594
S05_13927553	5	277.041	0.161852
S05_14063336	5	278.152	0.0831364
S05_14283545	5	279.263	0.134286
S05_14285346	5	282.601	0.0836661
S05_14293929	5	283.713	0.136279
S05_14297467	5	284.824	0.203005
S05_14324750	5	288.162	0.487603
S05_14323645	5	289.274	0.479794
S05_14422987	5	290.385	0.374587
S05_14580323	5	291.496	0.493656
S05_14580320	5	292.608	0.675937
S05_14471212	5	294.831	0.506184
S05_14485885	5	298.17	0.459839
S05_14472271	5	304.876	0.377512
S05_14472267	5	307.1	0.449039
S05_14335948	5	319.575	0.748701
S05_14335739	5	321.798	0.806144
S05_14335627	5	324.022	0.538962
S05_14331845	5	325.133	0.661795
S05_14346057	5	326.245	0.482624
S05_14422932	5	327.356	0.374474
S05_14860033	5	328.467	0.47949
S05_14806679	5	329.578	0.375179
S05_14791377	5	331.802	0.40269
S05_14774555	5	332.913	0.565717
S05_14753037	5	335.137	0.538844
S05_14703280	5	336.248	0.664027
S05_14703264	5	337.36	0.664414
S05_15013344	5	340.698	0.418246
S05_15046911	5	342.922	0.201039
S05_15151082	5	344.033	0.319715
S05_15200598	5	345.144	0.420322
S05_15261865	5	346.256	0.535358
S05_15308171	5	347.367	0.666601
S05_15397813	5	348.478	0.876787
S05_15448918	5	349.589	0.672145
S05_15627177	5	351.813	0.978243
S05_15691857	5	352.924	1.15324
S05_15894942	5	354.036	0.909873
S05_16047234	5	355.147	0.752514
S05_16119216	5	356.258	0.908835
S05_16154670	5	357.37	1.082
S05_16130309	5	359.593	1.08694
S05_16249887	5	364.049	0.743201
S05_16252474	5	365.161	0.607147
S05_16268569	5	366.272	0.481558
S05_16283350	5	367.383	0.329144
S05_16486082	5	368.495	0.241682
S05_16659343	5	369.606	0.369915
S05_16693343	5	370.717	0.281046
S05_16751153	5	372.941	0.587963
S05_16767195	5	375.165	0.36582
S05_16779849	5	376.276	0.275176
S05_16782992	5	378.5	0.105139
S05_16805477	5	380.723	0.230885
S05_16885628	5	381.835	0.133185
S05_16899786	5	382.946	0.217032
S05_16902282	5	387.402	0.21514
S05_16995291	5	392.981	0.0384179
S05_16997219	5	396.319	0.0239923
S05_16997316	5	397.43	0.00569017
S05_17025293	5	398.542	4.52352e-05
S05_17110124	5	399.653	0.00552219
S05_17112244	5	400.764	5.08884e-05
S05_17196496	5	401.875	0.00566288
S05_17243977	5	402.987	0.0150897
S05_17335438	5	404.098	0.0589478
S05_17338482	5	405.209	0.0386975
S05_17577616	5	406.321	0.00569905
S05_17583930	5	407.432	0.00208025
S05_17641741	5	408.543	0.0274488
S05_17694897	5	409.654	0.0611412
S05_17741962	5	411.878	0.0827839
S05_17761062	5	412.989	0.134069
S05_17778361	5	416.328	0.0437024
S05_17792061	5	417.439	0.0125208
S05_17792665	5	418.55	0.0517923
S05_17843248	5	423.007	0.242551
S05_17923725	5	424.118	0.32884
S05_17905767	5	425.229	0.450897
S05_17870823	5	426.34	0.447488
S05_17934728	5	429.679	0.238405
S05_17949255	5	430.79	0.185916
S05_17995140	5	433.014	0.122764
S05_18011518	5	435.237	0.274524
S05_18078024	5	436.349	0.166798
S05_18127783	5	437.46	0.133459
S06_55070	6	0	0.009005
S06_683139	6	12.4748	0.24261
S06_700532	6	14.6985	0.226333
S06_570414	6	15.8098	0.131659
S06_379113	6	18.0334	0.0792722
S06_380307	6	19.1447	0.136659
S06_428552	6	20.256	0.136956
S06_100584	6	22.4797	0.0771427
S06_759262	6	23.591	0.0786815
S06_765841	6	24.7023	0.159658
S06_880042	6	26.926	0.0772153
S06_1052030	6	28.0373	0.0775068
S06_1287414	6	29.1486	0.039656
S06_1338058	6	30.2599	0.0779945
S06_1395545	6	31.3712	0.128737
S06_1492184	6	32.4825	0.0571289
S06_1596906	6	33.5938	0.0140309
S06_1671249	6	34.7051	0.00138542
S06_1695209	6	35.8164	0.00141282
S06_1796199	6	36.9276	0.0240107
S06_1821138	6	39.1513	0.0232756
S06_1886417	6	41.375	0.00550625
S06_1929440	6	42.4863	4.77516e-05
S06_1989217	6	43.5976	0.00814291
S06_2067643	6	44.7089	0.0428251
S06_2106894	6	48.0472	0.00123671
S06_2138902	6	51.3855	0.0235417
S06_2269735	6	52.4968	0.00141583
S06_2161128	6	53.6081	0.00162564
S06_2402053	6	56.9463	0.0265482
S06_2455750	6	58.0576	0.00704489
S06_2534798	6	59.1689	9.30457e-06
S06_2496258	6	60.2802	1.65993e-05
S06_2567726	6	64.7364	0.0228956
S06_2579887	6	66.9601	0.0780688
S06_2635460	6	69.1838	0.0587861
S06_2639748	6	70.2951	0.0590842
S06_2666907	6	72.5188	0.1657
S06_2740718	6	73.6301	0.238329
S06_2740756	6	74.7414	0.238325
S06_2856622	6	75.8527	0.165239
S06_2900080	6	76.964	0.106599
S06_3090818	6	80.3022	0.0576771
S06_3123555	6	81.4135	0.0257137
S06_3180787	6	82.5248	0.0020798
S06_3308578	6	86.981	0.00112691
S06_3468421	6	91.4372	0.000594929
S06_3332456	6	92.5485	0.00354424
S06_3323866	6	93.6598	0.0159802
S06_3309732	6	95.8835	0.0017616
S06_3232500	6	96.9948	0.011535
S06_3514177	6	98.1061	0.000752783
S06_3473568	6	99.2174	0.00166982
S06_3538657	6	100.329	0.0149467
S06_3631047	6	101.44	0.0414756
S06_3604844	6	102.551	0.0625833
S06_3566173	6	103.663	0.0246501
S06_3566107	6	104.774	0.0121067
S06_3653606	6	108.112	0.00128809
S06_3661601	6	109.223	0.00131955
S06_3671638	6	112.562	0.000647617
S06_3699529	6	115.9	0.0461225
S06_3699596	6	117.011	0.0459772
S06_3753404	6	118.123	0.0138787
S06_3911596	6	119.234	2.35839e-08
S06_4016948	6	121.458	4.59491e-07
S06_4033557	6	122.569	0.00577962
S06_4158087	6	127.025	0.00432596
S06_4109168	6	128.136	0.0321859
S06_4091882	6	129.248	0.00704831
S06_4439286	6	133.704	0.0279641
S06_4328214	6	134.815	0.0262063
S06_4328159	6	135.926	0.0526395
S06_4324516	6	137.038	0.0122831
S06_4477665	6	138.149	0.00191482
S06_4617156	6	142.605	0.0169134
S06_4560190	6	144.829	0.0157725
S06_4772013	6	145.94	0.0151891
S06_4521442	6	147.052	0.0408784
S06_4520301	6	149.275	0.0290382
S06_4520366	6	150.387	0.0609237
S06_4806198	6	157.093	0.101954
S06_4816624	6	158.204	0.0590474
S06_4821651	6	159.316	0.0581164
S06_4836622	6	160.427	0.0152424
S06_4845161	6	161.538	0.0136489
S06_4925509	6	167.117	0.0519309
S06_4926314	6	169.341	0.0407267
S06_4980083	6	170.452	0.015452
S06_5052724	6	171.563	0.0585379
S06_5061926	6	172.674	0.105338
S06_5078022	6	173.786	0.195595
S06_5154601	6	174.897	0.105351
S06_5212469	6	176.008	0.0595039
S06_5235218	6	177.12	0.105127
S06_5270642	6	178.231	0.171289
S06_5311736	6	179.342	0.282867
S06_5357115	6	181.566	0.106863
S06_5533613	6	182.677	0.163869
S06_5550019	6	183.788	0.10602
S06_5557661	6	184.9	0.151326
S06_5608039	6	186.011	0.0967262
S06_5619200	6	189.349	0.16653
S06_5635631	6	190.461	0.219531
S06_5663282	6	191.572	0.344292
S06_5676740	6	193.796	0.374421
S06_5722124	6	194.907	0.481742
S06_5676860	6	196.018	0.589764
S06_5685765	6	197.13	0.469266
S06_5724321	6	198.241	0.376304
S06_5767493	6	202.697	0.32127
S06_5789664	6	204.921	0.322995
S06_5839144	6	212.762	0.953868
S06_5844821	6	213.873	0.953916
S06_5875067	6	222.858	0.288198
S06_5875144	6	223.969	0.278761
S06_6066331	6	225.08	0.369628
S06_6083229	6	227.304	0.243337
S06_6088593	6	228.415	0.371558
S06_6094464	6	229.527	0.374575
S06_6097918	6	230.638	0.534671
S06_6190184	6	231.749	0.640708
S06_6204851	6	232.861	0.778998
S06_6207958	6	236.199	0.829098
S06_6247442	6	238.423	0.604776
S06_6331603	6	239.534	0.481542
S06_6458603	6	240.645	0.33114
S06_6500993	6	241.756	0.429629
S06_6842103	6	245.095	0.378357
S06_6856498	6	248.433	0.371853
S06_6554438	6	258.57	0.400611
S06_6569568	6	260.793	0.330076
S06_6585982	6	263.017	0.326651
S06_6597029	6	264.128	0.241674
S06_6660416	6	265.24	0.369893
S06_6892413	6	266.351	0.277958
S06_6807558	6	267.462	0.215516
S06_6773995	6	268.573	0.306499
S06_6773898	6	269.685	0.379423
S06_6904787	6	271.908	0.199983
S06_6910250	6	273.02	0.276512
S06_6924783	6	275.243	0.36896
S06_6924900	6	277.467	0.166652
S06_6937739	6	280.805	0.326471
S06_6937964	6	281.917	0.423174
S06_6966439	6	287.495	0.529228
S06_6995164	6	288.607	0.422565
S06_7009175	6	289.718	0.533875
S06_7028335	6	290.829	0.533484
S06_7028466	6	291.94	0.37631
S06_7190520	6	295.279	0.0834883
S06_7257592	6	298.617	0.0352833
S06_7325195	6	299.728	0.00519162
S06_7427622	6	300.84	0.0262217
S06_7385984	6	301.951	0.00980362
S06_7378196	6	304.175	0.000455078
S06_7580086	6	307.513	0.000408976
S06_7648683	6	309.737	0.0281139
S06_7893869	6	310.848	0.0819846
S06_8213699	6	311.959	0.162905
S06_8444427	6	314.183	0.0835238
S06_8590326	6	315.294	0.0824132
S06_8634979	6	316.405	0.136185
S06_8684387	6	317.517	0.203446
S06_8743974	6	318.628	0.150126
S06_8767385	6	319.739	0.093035
S06_8924095	6	320.851	0.135336
S06_8924121	6	323.074	0.151928
S06_8995422	6	324.186	0.20157
S06_9006451	6	326.409	0.186491
S06_9155383	6	328.633	0.237669
S06_9316315	6	329.744	0.165192
S06_9446418	6	330.856	0.104897
S06_9569191	6	331.967	0.0436459
S06_13215962	6	336.423	0.0139997
S06_12886358	6	337.534	0.0328042
S06_12863675	6	338.646	0.0130716
S06_12543575	6	341.984	0.0295556
S06_12748446	6	344.208	0.0282877
S06_12034265	6	345.319	0.0275566
S06_11924513	6	346.43	0.0265975
S06_10120719	6	348.654	0.0259831
S06_11021016	6	350.878	0.00604482
S06_12158659	6	351.989	0.00152056
S06_12596778	6	353.1	0.00198005
S06_12552975	6	354.211	0.00517593
S06_13752042	6	355.323	0.00199388
S06_12552916	6	356.434	0.00251216
S06_13841662	6	360.89	0.0157037
S06_13992443	6	364.229	0.00163847
S06_14221499	6	365.34	0.00138856
S06_14282634	6	366.451	0.0139336
S06_14562294	6	367.562	0.0399644
S06_14923293	6	368.674	0.101171
S06_14991566	6	369.785	0.041215
S06_15019487	6	372.009	0.15949
S06_15044169	6	373.12	0.104008
S06_15085535	6	374.231	0.19305
S06_15117169	6	377.57	0.318626
S06_15211046	6	378.681	0.237324
S06_15409455	6	380.905	0.232074
S06_15356640	6	382.016	0.131803
S06_15214697	6	383.127	0.126417
S06_15529984	6	389.834	0.00038632
S06_15587260	6	390.945	0.0173594
S06_15623557	6	392.056	0.0565571
S06_15504843	6	393.168	0.0562579
S06_15623752	6	395.391	0.0879523
S06_15669162	6	396.503	0.0470983
S06_15753310	6	397.614	0.0252036
S06_15843562	6	398.725	0.0561516
S06_15871585	6	399.836	0.0144204
S06_15871702	6	400.948	0.0389447
S06_15875692	6	404.286	0.0681786
S06_15875817	6	406.51	0.0785897
S06_15900964	6	407.621	0.157276
S06_15939777	6	408.732	0.079185
S06_16018362	6	409.844	0.0407146
S06_16038761	6	412.067	0.0994634
S06_16080911	6	414.291	0.101348
S06_16086343	6	415.402	0.103141
S06_16121883	6	416.514	0.160074
S06_16143419	6	419.852	0.325352
S06_16136564	6	420.963	0.319858
S06_16160474	6	422.074	0.319325
S06_16193869	6	423.186	0.272393
S06_16267808	6	425.409	0.272413
S06_16275425	6	426.521	0.320408
S06_16290939	6	427.632	0.420325
S06_16335205	6	428.743	0.534928
S06_16393181	6	429.855	0.666086
S06_16412847	6	430.966	0.875478
S06_16487454	6	433.19	0.726749
S06_16768767	6	434.301	0.727796
S06_16782755	6	435.412	0.593856
S06_16822722	6	436.523	0.474419
S06_16845523	6	438.747	0.273005
S06_16867905	6	439.858	0.165216
S06_16902129	6	443.197	0.311153
S06_16902210	6	444.308	0.403065
S06_16918638	6	447.646	0.238378
S06_16990672	6	449.87	0.475758
S06_17047342	6	450.981	0.65484
S06_17047573	6	452.093	0.533833
S06_17113158	6	453.204	0.64527
S06_18142491	6	464.504	0.0855088
S06_18155963	6	465.615	0.0856716
S06_18182885	6	466.726	0.135037
S06_18225600	6	468.95	0.137767
S06_18250163	6	470.061	0.136169
S06_18245621	6	471.172	0.140868
S06_18358659	6	475.629	0.0608702
S06_18315881	6	477.852	0.060914
S06_18308412	6	478.964	0.0240784
S06_18389151	6	480.075	0.0550751
S06_18601898	6	483.413	0.0597036
S06_18601935	6	484.524	0.0613921
S06_18628386	6	485.636	0.0281235
S06_18663712	6	486.747	0.0609705
S06_18663877	6	487.858	0.0240331
S06_18729413	6	491.197	0.0168301
S06_18742750	6	494.535	1.85975e-05
S06_18773252	6	495.646	0.00705188
S06_18867487	6	496.757	0.0269485
S06_18983686	6	500.096	0.114945
S06_19096828	6	504.552	0.0238255
S06_19017675	6	505.663	0.0348087
S06_19161345	6	506.775	0.0807613
S06_19188447	6	508.998	0.0671321
S06_19221061	6	510.11	0.140945
S06_19338306	6	512.333	0.164421
S06_19366194	6	516.789	0.0776581
S06_19364491	6	519.013	0.0159267
S06_19364381	6	520.124	0.0144617
S06_19353643	6	524.581	0.13375
S06_19384156	6	525.692	0.195883
S06_19427891	6	526.803	0.106437
S06_19473703	6	527.914	0.162674
S06_19759465	6	532.371	0.166088
S06_19778611	6	534.594	0.166585
S06_19860058	6	535.706	0.237585
S06_19860156	6	536.817	0.199279
S07_461806	7	0	1.67803
S07_463450	7	8.98435	1.53023
S07_523397	7	11.208	1.72553
S07_518284	7	12.3193	1.73125
S07_596524	7	13.4306	1.51722
S07_696826	7	14.5419	1.37146
S07_776864	7	17.8802	1.81663
S07_792361	7	21.2185	1.84824
S07_820653	7	22.3298	1.64364
S07_913549	7	26.786	1.86783
S07_1028799	7	29.0097	2.34755
S07_1068507	7	30.121	2.10394
S07_1203774	7	33.4593	1.46123
S07_1153730	7	34.5705	1.35904
S07_1132387	7	36.7942	1.41228
S07_1069253	7	37.9055	1.51271
S07_1222635	7	41.2438	1.42974
S07_1222623	7	42.3551	1.39665
S07_1417909	7	54.8299	1.40475
S07_1418018	7	55.9412	1.23626
S07_1476125	7	58.1649	1.06766
S07_1447997	7	59.2762	1.05922
S07_1506164	7	60.3875	1.22939
S07_1538174	7	61.4988	1.06131
S07_1650234	7	62.61	1.22938
S07_1672908	7	63.7213	1.06507
S07_1716556	7	68.1775	0.724985
S07_1725487	7	69.2888	0.59966
S07_1779336	7	70.4001	0.802697
S07_1823217	7	73.7384	0.906241
S07_2012678	7	74.8497	0.766043
S07_2254229	7	78.188	0.545433
S07_2399105	7	81.5263	0.681754
S07_2548018	7	84.8646	0.662843
S07_2286003	7	85.9759	0.665609
S07_2865759	7	87.0872	0.479724
S07_3276786	7	88.1984	0.593208
S07_3217649	7	90.4221	0.594509
S07_3739924	7	97.1287	1.02295
S07_3353915	7	98.24	1.04116
S07_3406066	7	99.3513	1.21347
S07_3929023	7	100.463	0.957353
S07_3989643	7	101.574	0.730183
S07_3991051	7	102.685	0.535783
S07_4107428	7	103.797	0.375054
S07_4379581	7	106.02	0.240111
S07_4450905	7	107.131	0.240316
S07_4504738	7	108.243	0.326601
S07_4810944	7	109.354	0.241666
S07_4842361	7	110.465	0.368472
S07_6912196	7	113.804	0.400271
S07_6930363	7	114.915	0.39666
S07_4936946	7	116.026	0.482364
S07_7202006	7	117.138	0.625844
S07_7277034	7	118.249	0.829081
S07_7582415	7	120.473	0.509124
S07_7643778	7	121.584	0.398204
S07_7643810	7	122.695	0.47511
S07_7679290	7	123.806	0.368467
S07_7685303	7	124.918	0.277931
S07_7933657	7	126.029	0.215223
S07_8205398	7	128.253	0.252202
S07_8242059	7	129.364	0.320198
S07_8442925	7	130.475	0.419394
S07_8499886	7	132.699	0.680726
S07_8523019	7	134.923	0.944733
S07_8590970	7	136.034	0.77455
S07_8616779	7	137.145	0.666521
S07_8670618	7	138.257	0.663622
S07_8941776	7	139.368	0.482633
S07_8802256	7	140.479	0.373755
S07_8798952	7	141.59	0.372549
S07_8800873	7	142.702	0.369959
S07_8796590	7	144.925	0.485215
S07_9478502	7	146.037	0.664466
S07_9478717	7	148.26	1.12628
S07_9487334	7	150.484	1.21937
S07_9487612	7	161.784	1.06466
S07_9549858	7	168.49	0.82926
S07_9549861	7	175.197	1.20322
S07_9549928	7	177.421	0.736398
S07_9603951	7	180.759	0.530511
S07_9589781	7	181.87	0.523284
S07_9628062	7	187.449	0.669192
S07_9633131	7	189.672	1.07006
S07_9635069	7	191.896	1.20292
S07_9638313	7	193.007	0.998838
S07_9638315	7	195.231	0.873511
S07_9638746	7	196.342	0.658617
S07_9673327	7	197.454	0.473852
S07_9747234	7	198.565	0.36715
S07_9756619	7	199.676	0.314434
S07_9747321	7	200.788	0.218957
S07_9747247	7	201.899	0.261274
S07_9814380	7	205.237	0.654907
S07_9816540	7	207.461	0.597235
S07_9821893	7	208.572	0.730649
S07_9852283	7	209.683	0.952491
S07_9852292	7	210.795	0.799233
S07_9876815	7	211.906	0.597708
S07_10069234	7	214.13	0.470915
S07_10003584	7	215.241	0.474895
S07_10144867	7	216.352	0.658251
S07_10144772	7	217.464	0.843762
S07_10144592	7	218.575	0.837318
S07_10264209	7	223.031	0.322133
S07_10346527	7	225.255	0.322517
S07_10322932	7	226.366	0.318665
S07_10304687	7	227.477	0.200656
S07_10372183	7	230.816	0.0546562
S07_10386808	7	231.927	0.0532647
S07_10396053	7	233.038	0.104432
S07_10396074	7	234.15	0.105708
S07_10491395	7	236.373	0.278549
S07_10524371	7	237.484	0.369107
S07_10545766	7	239.708	0.166282
S07_10748662	7	241.932	0.10347
S07_10747209	7	243.043	0.104298
S07_10927704	7	244.154	0.0448212
S07_11037024	7	250.861	0.0572673
S07_11146236	7	255.317	0.00141905
S07_11395043	7	257.541	0.0248324
S07_11443562	7	259.765	0.00196926
S07_11497576	7	260.876	0.00172691
S07_11542121	7	261.987	0.0141996
S07_11631700	7	266.443	0.0274961
S07_11631575	7	267.555	0.0261825
S07_11599348	7	270.893	0.0343871
S07_11620212	7	272.004	0.0322425
S07_11621995	7	273.116	0.00708912
S07_11695327	7	274.227	4.29658e-05
S07_11965212	7	279.805	0.00805965
S07_12003365	7	280.917	0.0399173
S07_12157808	7	285.373	0.0716836
S07_12107933	7	286.484	0.0744135
S07_12051668	7	287.596	0.0424201
S07_12536727	7	288.707	0.103781
S07_12675529	7	289.818	0.0592206
S07_12702365	7	290.929	0.0402105
S08_990422	8	0	0.176155
S08_1035334	8	2.22369	0.198947
S08_975288	8	3.33498	0.318332
S08_736961	8	4.44628	0.319559
S08_836277	8	5.55757	0.32372
S08_863046	8	7.78126	0.315419
S08_843492	8	10.0049	0.323924
S08_710110	8	12.2286	0.239946
S08_698890	8	16.6848	0.189217
S08_55589	8	24.5263	0.368705
S08_6374	8	25.6376	0.295782
S08_199300	8	26.7489	0.42876
S08_583635	8	27.8602	0.542161
S08_632326	8	28.9715	0.664441
S08_691186	8	30.0827	0.476949
S08_694705	8	31.194	0.324322
S08_1128619	8	33.4177	0.590383
S08_1128731	8	38.9963	1.03362
S08_1128810	8	43.4525	0.861743
S08_1135525	8	45.6762	0.475199
S08_1211882	8	46.7875	0.32044
S08_1338867	8	47.8988	0.238127
S08_1341586	8	53.4774	0.0493566
S08_1341789	8	56.8157	0.0574966
S08_1367712	8	59.0394	0.0794771
S08_1424185	8	60.1507	0.16086
S08_1569106	8	62.3743	0.320776
S08_1570102	8	63.4856	0.41856
S08_1571240	8	64.5969	0.521334
S08_1622547	8	65.7082	0.506019
S08_1812029	8	71.2868	0.271165
S08_3863665	8	89.8763	0.0255703
S08_3895410	8	93.2145	0.00188645
S08_3965772	8	94.3258	0.00118
S08_4044373	8	95.4371	0.00690612
S08_4045401	8	96.5484	0.040748
S08_4054230	8	98.7721	0.161913
S08_4059277	8	99.8834	0.0821521
S08_4117121	8	100.995	0.0416336
S08_4159868	8	102.106	0.0149523
S08_4166395	8	103.217	0.0017851
S08_4244046	8	105.441	0.000258812
S08_4239478	8	106.552	0.000374366
S08_4291327	8	109.891	0.0144748
S08_4342674	8	112.114	0.00138047
S08_4385330	8	113.226	0.00688985
S08_4419913	8	114.337	0.0281402
S08_4232848	8	115.448	0.0148545
S08_4489752	8	116.559	0.00165827
S08_4556137	8	117.671	0.00165668
S08_4589762	8	118.782	0.0143992
S08_4620836	8	119.893	0.00165697
S08_4642653	8	122.117	0.0262295
S08_4660792	8	123.228	0.057893
S08_4769472	8	124.34	0.025706
S08_4815076	8	125.451	0.00176241
S08_4961017	8	127.675	0.0395205
S08_4961993	8	129.898	0.130336
S08_5033203	8	132.122	0.129824
S08_5033236	8	133.233	0.0587505
S08_5033296	8	134.345	0.0160174
S08_5085345	8	137.683	0.0791784
S08_5118100	8	141.021	0.1953
S08_5131533	8	144.359	0.278373
S08_5131752	8	145.471	0.417843
S08_5131753	8	146.582	0.528292
S08_5159374	8	147.693	0.424588
S08_5170110	8	153.272	0.479815
S08_5269309	8	155.496	0.724415
S08_5285748	8	156.607	0.541684
S08_5410588	8	158.831	0.951069
S08_5437255	8	159.942	0.799157
S08_5466552	8	161.053	0.594744
S08_5585574	8	162.164	0.475472
S08_5602171	8	163.276	0.591141
S08_5637403	8	164.387	0.483501
S08_8194488	8	173.371	0.435587
S08_8214534	8	174.483	0.59071
S08_8289873	8	176.706	0.591365
S08_8365453	8	177.818	0.47645
S08_8407197	8	178.929	0.59098
S08_8441173	8	181.153	0.324049
S08_8445346	8	182.264	0.418119
S08_8721674	8	184.488	0.374843
S08_8741136	8	185.599	0.479117
S08_9018070	8	186.71	0.339499
S08_9125299	8	194.552	0.087398
S08_9212033	8	195.663	0.163341
S08_9252353	8	196.774	0.0821826
S08_9379718	8	197.885	0.0424852
S08_9430755	8	198.997	0.103869
S08_9445686	8	201.22	0.164811
S08_9508858	8	202.332	0.166237
S08_9515637	8	203.443	0.277972
S08_9569886	8	204.554	0.417906
S08_9569903	8	205.666	0.342922
S08_9570221	8	206.777	0.432254
S08_9577713	8	210.115	0.283678
S08_9643539	8	211.227	0.213466
S08_9649663	8	213.45	0.320974
S08_9650056	8	214.561	0.418254
S08_9673507	8	216.785	0.530909
S08_9738427	8	217.896	0.373851
S08_9874410	8	219.008	0.36774
S08_9929035	8	222.346	0.477285
S08_9930700	8	223.457	0.482969
S08_10099203	8	224.569	0.604705
S08_10099086	8	225.68	0.513687
S08_10081972	8	227.904	0.300729
S08_10079936	8	229.015	0.370621
S08_10057119	8	230.126	0.281943
S08_10056856	8	233.464	0.421026
S08_10056663	8	234.576	0.422615
S08_10052207	8	235.687	0.53573
S08_10031740	8	236.798	0.664013
S08_10031633	8	237.91	0.663609
S08_10008807	8	239.021	0.483693
S08_10215448	8	240.132	0.48104
S08_10218346	8	241.244	0.423828
S08_10251096	8	242.355	0.592549
S08_10288181	8	243.466	0.661308
S08_10290864	8	245.69	0.417571
S08_10299598	8	246.801	0.279105
S08_10299736	8	247.912	0.277704
S08_10300650	8	250.136	0.278491
S08_10318176	8	252.36	0.134041
S08_10323063	8	254.583	0.132922
S08_10369435	8	255.695	0.197678
S08_10369470	8	256.806	0.256267
S08_10394813	8	257.917	0.389499
S08_10454031	8	260.141	0.233984
S08_10553902	8	262.365	0.10189
S08_10554612	8	263.476	0.0407229
S08_10599607	8	264.587	0.0781207
S08_10554755	8	265.699	0.0467497
S08_10554833	8	266.81	0.0923842
S08_10599563	8	267.921	0.135472
S08_10774311	8	270.145	0.0257891
S08_10737343	8	271.256	0.010623
S08_12851379	8	273.48	0.0105071
S08_13227310	8	275.704	0.0263934
S08_13082902	8	276.815	0.0256665
S08_13030584	8	277.926	0.0133824
S08_11278008	8	279.037	0.0133853
S08_11234440	8	280.149	0.0260674
S08_12300302	8	281.26	0.0784919
S08_12300702	8	282.371	0.119489
S08_12402732	8	283.483	0.11936
S08_10801217	8	286.821	0.00641334
S08_10836809	8	287.932	0.0061745
S08_10994939	8	289.043	0.000263473
S08_11025059	8	290.155	0.0172729
S08_10987854	8	293.493	0.013396
S08_10977636	8	294.604	0.0013306
S08_10977437	8	295.716	0.00188491
S08_10937321	8	297.939	0.00119823
S08_10719765	8	302.396	6.76549e-06
S08_10630049	8	303.507	0.0135355
S08_10600673	8	304.618	0.0258338
S09_105787	9	0	0.440566
S09_163477	9	5.57859	0.472482
S09_164148	9	7.80228	0.423657
S09_231705	9	13.3809	0.71771
S09_164442	9	14.4922	0.731795
S09_909007	9	15.6035	0.951195
S09_849569	9	17.8271	0.797091
S09_848855	9	18.9384	0.596486
S09_667555	9	20.0497	0.595638
S09_2687686	9	21.161	0.728887
S09_2795860	9	22.2723	0.820745
S09_2884102	9	23.3836	1.05474
S09_2683397	9	24.4949	0.958974
S09_2637900	9	25.6062	1.20955
S09_2573406	9	26.7175	0.956727
S09_1342837	9	27.8288	0.845861
S09_596652	9	28.9401	0.641575
S09_1069887	9	31.1638	0.884146
S09_2910089	9	33.3875	1.31964
S09_3190150	9	36.7257	1.95673
S09_3142521	9	37.837	1.96676
S09_3207818	9	38.9483	1.73736
S09_3225809	9	41.172	1.22178
S09_3278297	9	43.3957	0.954662
S09_3240057	9	44.507	0.95834
S09_3318845	9	45.6183	1.09581
S09_3329963	9	47.842	1.09977
S09_3427534	9	51.1803	1.03339
S09_3452846	9	52.2916	0.800817
S09_3456872	9	53.4029	0.664115
S09_3472949	9	55.6265	1.0988
S09_3559766	9	56.7378	1.27519
S09_3564850	9	58.9615	1.21499
S09_3614628	9	60.0728	1.04486
S09_3753833	9	61.1841	1.31101
S09_3755111	9	62.2954	1.1315
S09_3831493	9	63.4067	0.967404
S09_3935690	9	64.518	1.22875
S09_3948514	9	65.6293	1.05761
S09_3970399	9	66.7406	0.8995
S09_3997265	9	68.9643	0.812044
S09_4090403	9	70.0756	0.955897
S09_4157775	9	74.5318	0.764075
S09_4142807	9	76.7555	0.631806
S09_4138548	9	77.8667	0.474482
S09_4114108	9	78.978	0.593192
S09_4234880	9	80.0893	0.477506
S09_4228376	9	81.2006	0.472457
S09_4349078	9	84.5389	0.44196
S09_4353531	9	85.6502	0.295174
S09_4375769	9	86.7615	0.195826
S09_4506382	9	87.8728	0.131603
S09_4690882	9	90.0965	0.160613
S09_4999021	9	91.2078	0.104284
S09_5117236	9	92.3191	0.196889
S09_5137998	9	93.4304	0.135039
S09_5243244	9	99.009	0.000809939
S09_5379399	9	101.233	0.0307328
S09_5424032	9	102.344	0.0860288
S09_5459542	9	103.455	0.0460889
S09_5651196	9	107.911	0.044718
S09_5739610	9	110.135	0.0453673
S09_5772340	9	111.246	0.0862763
S09_5782676	9	113.47	0.0887713
S09_5870263	9	114.581	0.173122
S09_6036797	9	115.693	0.24972
S09_6290889	9	116.804	0.1451
S09_6350812	9	117.915	0.0877478
S09_6334285	9	119.027	0.0893127
S09_6381987	9	122.365	0.10973
S09_6446314	9	126.821	0.0641517
S09_6600180	9	127.932	0.0620762
S09_6769810	9	130.156	0.108101
S09_6785158	9	131.267	0.110765
S09_6812454	9	132.379	0.171978
S09_6847131	9	134.602	0.202531
S09_6857396	9	135.714	0.112271
S09_6897631	9	139.052	0.0177286
S09_7102176	9	140.163	0.0167435
S09_7187442	9	142.387	0.0169591
S09_7278149	9	144.611	0.0458648
S09_7335852	9	146.834	0.023413
S09_7364869	9	147.946	0.0451654
S09_7364892	9	149.057	0.0733988
S09_7365775	9	151.281	0.0225026
S09_7428212	9	152.392	0.00107693
S09_7473418	9	153.503	0.00799659
S09_7551919	9	154.614	9.6915e-05
S09_7584801	9	155.726	0.0158086
S09_7646799	9	159.064	0.205686
S09_7671425	9	160.175	0.265712
S09_7671621	9	161.287	0.358064
S09_7695531	9	163.51	0.204031
S09_7724823	9	164.622	0.136815
S09_7738298	9	166.845	0.0363642
S09_7754626	9	169.069	0.0363782
S09_7754725	9	170.18	0.0609047
S09_7831951	9	175.759	0.0777933
S09_7923708	9	176.87	0.0819619
S09_8087783	9	180.208	0.167083
S09_8313634	9	181.32	0.24001
S09_8368384	9	182.431	0.370004
S09_8370118	9	185.769	0.949598
S09_8374580	9	186.881	0.801029
S09_8385339	9	187.992	0.660194
S09_8392116	9	189.103	0.478585
S09_8410572	9	190.214	0.595284
S09_8410781	9	191.326	0.723864
S09_8449972	9	196.904	0.927164
S09_8480601	9	199.128	0.521783
S09_8481837	9	200.239	0.422867
S09_8487145	9	202.463	0.37681
S09_8490006	9	203.574	0.535808
S09_8432807	9	204.686	0.728843
S09_8448136	9	205.797	0.867465
S09_8447862	9	206.908	1.02168
S09_8507835	9	214.75	0.303492
S09_8519487	9	216.973	0.19745
S09_8542637	9	218.085	0.137437
S09_8556596	9	219.196	0.203322
S09_8644766	9	220.307	0.1382
S09_8817092	9	222.531	0.312195
S09_8787858	9	224.755	0.283804
S09_8763598	9	226.978	0.144017
S09_8730179	9	229.202	0.165459
S09_8684893	9	231.426	0.195244
S09_8685163	9	232.537	0.159038
S09_8706831	9	233.648	0.231555
S09_8943573	9	234.759	0.277486
S09_8948976	9	235.871	0.368934
S09_8981002	9	236.982	0.24217
S09_9006009	9	238.093	0.326341
S09_9071633	9	240.317	0.157673
S09_9077130	9	241.428	0.2314
S09_9105721	9	242.54	0.29078
S09_9070779	9	243.651	0.242799
S09_9319353	9	244.762	0.168555
S09_9279699	9	245.874	0.239555
S09_9725199	9	246.985	0.326546
S09_10000725	9	248.096	0.240257
S09_9978780	9	249.207	0.235988
S09_10039165	9	251.431	0.300052
S10_12567	10	0	0.327933
S10_15627	10	2.22369	0.202544
S10_79584	10	3.33498	0.111291
S10_162535	10	5.55867	0.0163067
S10_162648	10	6.66996	0.00224977
S10_179829	10	8.89365	0.00229006
S10_201382	10	11.1173	0.0626207
S10_202238	10	12.2286	0.134717
S10_234687	10	13.3399	0.082875
S10_244815	10	14.4512	0.134719
S10_246431	10	15.5625	0.0627497
S10_393249	10	17.7862	0.00119012
S10_401532	10	18.8975	0.00196985
S10_401550	10	22.2358	0.0834757
S10_451623	10	23.3471	0.163349
S10_538252	10	25.5708	0.166749
S10_718950	10	30.027	0.0572484
S10_783918	10	31.1383	0.0776456
S10_804662	10	33.3619	0.0809809
S10_855848	10	35.5856	0.0147526
S10_855984	10	36.6969	0.00172268
S10_882479	10	38.9206	0.0247273
S10_913992	10	40.0319	0.00201944
S10_943551	10	44.4881	0.0168727
S10_971273	10	50.0667	0.0289663
S10_1016228	10	51.178	0.0608089
S10_1054707	10	52.2893	0.0171386
S10_1136493	10	53.4006	0.0596531
S10_1164095	10	57.8568	0.0154215
S10_1221335	10	60.0805	0.025183
S10_1227418	10	61.1918	0.00481999
S10_2032519	10	67.8984	0.0186221
S10_2064245	10	71.2367	0.00599292
S10_2064248	10	72.348	0.000262603
S10_2081467	10	74.5716	0.0543392
S10_2170890	10	77.9099	0.00364157
S10_2189911	10	80.1336	0.000946646
S10_2273666	10	83.4719	0.00645982
S10_2296736	10	84.5832	0.0150473
S10_2460677	10	89.0394	0.00801987
S10_2527403	10	91.2631	0.0265248
S10_2553929	10	92.3744	0.0790072
S10_2637466	10	93.4857	0.160375
S10_2641659	10	95.7094	0.321033
S10_2641689	10	96.8207	0.418085
S10_2641804	10	97.9319	0.321957
S10_2698514	10	99.0432	0.400778
S10_2730913	10	103.499	0.0467233
S10_2872320	10	107.956	0.000794674
S10_2910141	10	110.179	0.0586113
S10_2913430	10	112.403	0.172322
S10_2965963	10	113.514	0.245411
S10_3016166	10	114.626	0.16788
S10_3095984	10	119.082	0.040082
S10_3123212	10	120.193	0.00722791
S10_3147419	10	121.304	2.47329e-05
S10_3147889	10	122.416	0.0146448
S10_3276818	10	124.639	0.06126
S10_3249323	10	127.978	0.128137
S10_3269513	10	129.089	0.131384
S10_3182014	10	130.2	0.135749
S10_4196362	10	136.907	0.000109269
S10_4097696	10	138.018	2.8962e-06
S10_3458335	10	139.129	0.0020168
S10_3461090	10	140.241	0.0265876
S10_3467246	10	141.352	0.0142387
S10_3794048	10	143.576	0.0404581
S10_3655259	10	144.687	0.0393232
S10_4083192	10	145.798	0.00657068
S10_4300870	10	148.022	0.00196383
S10_4338452	10	150.246	0.00607281
S10_4352369	10	152.469	0.00517259
S10_4353136	10	154.693	0.0528006
S10_4446892	10	158.031	0.00159535
S10_4456454	10	159.143	3.52276e-05
S10_4576531	10	160.254	0.00740679
S10_4576569	10	161.365	0.00179568
S10_4885203	10	162.477	0.0251824
S10_4908148	10	163.588	0.00621658
S10_4991741	10	164.699	0.00158922
S10_5014953	10	165.81	0.0144377
S10_5162673	10	168.034	0.0143577
S10_5282229	10	170.258	0.00634157
S10_5287907	10	171.369	0.0251079
S10_5287981	10	172.48	0.00175948
S10_5794499	10	174.704	0.0220406
S10_5828231	10	175.815	0.0519491
S10_5828664	10	178.039	0.0580361
S10_5833241	10	179.15	0.031599
S10_8128201	10	184.729	0.446859
S10_8189792	10	185.84	0.532557
S10_8193484	10	186.952	0.373905
S10_8209947	10	188.063	0.372689
S10_8304861	10	190.286	0.472322
S10_8409326	10	192.51	0.371371
S10_8438995	10	195.848	0.0749711
S10_8487435	10	199.187	0.0238178
S10_8529161	10	203.643	0.238299
S10_8564804	10	206.981	0.291334
S10_8676626	10	208.093	0.388389
S10_8735366	10	209.204	0.548744
S10_8745240	10	211.428	0.332394
S10_8765956	10	213.651	0.512838
S10_8765980	10	214.762	0.401693
S10_8766137	10	216.986	0.238102
S10_8909125	10	218.097	0.138097
S10_9050332	10	219.209	0.23515
S10_9266618	10	223.665	0.175913
S10_9079893	10	225.889	0.192317
S10_9277979	10	227	0.136079
S10_9344795	10	228.111	0.0828909
S10_9396941	10	229.223	0.135048
S10_9401819	10	230.334	0.0904811
S10_9580960	10	231.445	0.0924639
S10_9730789	10	235.901	0.0174102
S10_9744498	10	237.013	0.0448349
S10_9755691	10	238.124	0.108677
S10_9770226	10	240.348	0.094918
S10_9796610	10	241.459	0.0512795
S10_9839770	10	242.57	0.0279309
S10_9899132	10	243.681	0.045625
S10_9934584	10	245.905	0.0630589
S10_9934783	10	247.016	0.0424861
S10_9955921	10	251.473	0.0793018
S10_9943342	10	254.811	0.0833622
S10_10038521	10	255.922	0.134277
S10_10066137	10	258.146	0.0284678
S10_10086474	10	259.257	0.0600589
S10_10145941	10	263.713	0.00230337
S10_10230622	10	268.17	0.00683044
S10_10402504	10	271.508	1.80512e-05
S10_10468087	10	274.846	0.0157028
S10_10471132	10	277.07	0.131912
S10_10504413	10	278.181	0.197292
S10_10512917	10	279.292	0.241163
S10_10544932	10	280.404	0.13882
S10_10553121	10	281.515	0.104831
S10_10553368	10	282.626	0.0594903
S10_10655532	10	283.738	0.103372
S10_10655609	10	285.961	0.0576149
S10_10733035	10	287.073	0.0579832
S10_10749692	10	288.184	0.0263505
S10_10800006	10	289.295	0.0588907
S10_10887017	10	290.407	0.129023
S10_10887077	10	292.63	0.0156549
S10_10905516	10	293.742	0.0411442
S10_10913628	10	295.965	0.0788053
S10_10964195	10	298.189	0.0428774
S10_10973895	10	299.3	0.103758
S10_10986506	10	300.411	0.0594014
S10_10996935	10	302.635	0.0418182
S10_12124561	10	307.091	0.016524
S10_12127770	10	308.203	0.0181157
S10_12147603	10	314.909	0.0171552
S10_12193505	10	317.133	0.0263553
S10_12146557	10	319.357	8.64376e-05
S10_12262595	10	320.468	0.00771997
S10_12332342	10	322.692	8.93606e-05
S10_12411358	10	323.803	4.04295e-05
S10_12424969	10	324.914	0.0032981
S10_12425018	10	328.252	0.0192475
S10_12479315	10	331.591	0.00231803
S10_12458082	10	332.702	0.00219505
S10_12556375	10	333.813	0.0269379
S10_12538181	10	334.925	0.00841163
S10_12524574	10	336.036	0.00982525
S10_12677632	10	345.02	0.00369869
S10_12666600	10	346.132	0.00284643
S10_12604472	10	347.243	0.016011
S10_12626136	10	348.354	0.00241006
S10_12737540	10	351.692	0.0289325
S10_12766370	10	352.804	0.0821532
S10_12775300	10	353.915	0.136518
S10_12784092	10	355.026	0.239227
S10_12834331	10	356.138	0.326656
S10_12890020	10	358.361	0.326028
S10_12911231	10	359.473	0.205242
S10_12950869	10	360.584	0.136772
S10_12987837	10	361.695	0.134096
S10_13134578	10	365.034	0.165958
S10_13209286	10	366.145	0.235971
S10_13274581	10	369.483	0.214178
S10_13255191	10	371.707	0.206926
S10_13275259	10	372.818	0.206006
S10_13344713	10	373.929	0.327086
S10_13330316	10	375.041	0.324877
S10_13424363	10	378.379	0.66413
S10_13513609	10	379.49	0.664029
S10_13515176	10	380.602	0.538698
S10_13527905	10	381.713	0.723347
S10_13556626	10	383.937	0.552273
S11_37422	11	0	0.0401513
S11_186338	11	4.45621	0.0309333
S11_542496	11	6.67989	0.0281584
S11_568446	11	7.79119	0.0618482
S11_571609	11	8.90248	0.108615
S11_622708	11	11.1262	0.0270003
S11_654017	11	13.3499	0.0270013
S11_654238	11	14.4611	0.061065
S11_807516	11	15.5724	0.0315986
S11_757431	11	16.6837	0.0289802
S11_928700	11	22.2623	0.10821
S11_1015642	11	24.486	0.0785085
S11_1068839	11	33.4704	0.113328
S11_1109486	11	39.049	0.113877
S11_1109588	11	40.1602	0.166382
S11_1158726	11	44.6165	0.113931
S11_1249459	11	45.7277	0.205058
S11_1265553	11	46.839	0.326258
S11_1540102	11	47.9503	0.2412
S11_1603838	11	49.0616	0.3266
S11_1787661	11	50.1729	0.242102
S11_2050236	11	52.3966	0.429632
S11_2156115	11	53.5079	0.33076
S11_2191099	11	55.7316	0.331732
S11_2202031	11	56.8429	0.47337
S11_2336086	11	63.5495	0.682351
S11_2352988	11	65.7732	0.44029
S11_2513353	11	71.3518	0.601182
S11_2543690	11	72.4631	0.487585
S11_2558011	11	75.8013	0.943476
S11_4222853	11	95.6746	0.352548
S11_4014120	11	100.131	0.337966
S11_4099826	11	101.242	0.218314
S11_4138306	11	102.353	0.325617
S11_4225682	11	104.577	0.210999
S11_4139176	11	106.801	0.288333
S11_4174005	11	109.024	0.34355
S11_4203145	11	110.136	0.255876
S11_4204809	11	112.359	0.312766
S11_4245571	11	119.066	0.0589826
S11_4251492	11	120.177	0.0181577
S11_4251518	11	125.756	0.169443
S11_4419208	11	130.212	0.0287937
S11_4485518	11	131.323	0.00289809
S11_4713649	11	133.547	0.00774716
S11_4739481	11	134.658	6.56433e-05
S11_4739490	11	135.77	0.00280592
S11_4748238	11	137.993	0.000204632
S11_4748446	11	139.105	0.000975907
S11_4748463	11	140.216	0.00139443
S11_4748728	11	141.327	0.0142732
S11_4748739	11	142.439	0.00259317
S11_4814923	11	144.662	0.0247392
S11_4862201	11	145.774	0.0559981
S11_4862361	11	146.885	0.0135611
S11_5106630	11	147.996	0.0123957
S11_5228316	11	151.334	0.0762993
S11_5313639	11	152.446	0.0392365
S11_5371969	11	154.669	0.000173575
[truncated: 1,207 more rows]

## Sheet: S. purpurea 94001 (13X-443)
MARKER	CHR	POS	LOD		THRESHOLD	3.59
S01_94603	1	0	0.551546
S01_422268	1	10.1366	0.174327
S01_99459	1	13.2174	0.0427901
S01_141144	1	13.9867	0.0452656
S01_290508	1	14.756	0.0146338
S01_156167	1	15.5253	0.0220122
S01_436723	1	16.2946	0.0478332
S01_381603	1	17.0639	0.036953
S01_510928	1	20.1447	0.00924013
S01_499914	1	20.914	0.00959812
S01_462681	1	21.6833	0.0190681
S01_451834	1	22.4526	0.0525111
S01_531610	1	23.9915	0.00994037
S01_675718	1	27.0724	0.00994857
S01_750350	1	27.8416	0.0273231
S01_818661	1	31.6954	0.0348545
S01_1009182	1	38.6632	2.31744e-07
S01_1007795	1	40.2022	1.18739e-06
S01_1027257	1	40.9715	0.00450486
S01_952740	1	42.5104	1.2674e-06
S01_1200008	1	44.0494	0.00484524
S01_1202054	1	44.8187	0.0149675
S01_1228421	1	45.588	0.0465123
S01_1259135	1	47.1269	0.066622
S01_1362026	1	48.6659	0.0561236
S01_1367294	1	49.4352	0.108227
S01_1475628	1	50.9741	0.244143
S01_1505047	1	51.7434	0.160924
S01_1576225	1	52.5127	0.0952111
S01_1587917	1	54.0516	0.174701
S01_1693201	1	57.1324	0.195291
S01_1695913	1	59.4418	0.0772836
S01_1792435	1	60.2111	0.136301
S01_1795401	1	61.75	0.245674
S01_1844122	1	63.289	0.248297
S01_2010661	1	64.0583	0.321675
S01_1991278	1	64.8275	0.323676
S01_1977982	1	66.3665	0.343814
S01_2023692	1	78.1166	0.461754
S01_2026755	1	85.8705	0.400468
S01_2027002	1	86.6397	0.51523
S01_2027136	1	88.9491	0.660946
S01_2027140	1	89.7184	0.517154
S01_2104490	1	92.0277	0.183877
S01_2105485	1	92.797	0.244983
S01_2129821	1	95.1063	0.292989
S01_2174895	1	95.8756	0.222799
S01_2228814	1	96.6449	0.142947
S01_2183816	1	97.4142	0.141295
S01_2527865	1	98.9532	0.0952119
S01_2580065	1	105.138	0.0139092
S01_2616347	1	109.767	0.011976
S01_2687507	1	115.952	0.00241037
S01_2729287	1	120.581	0.00216895
S01_2773479	1	122.12	0.012031
S01_2808550	1	122.889	0.0274075
S01_2824872	1	123.658	0.0669912
S01_2853576	1	124.428	0.123417
S01_2853643	1	125.197	0.0686677
S01_2928458	1	127.506	0.127006
S01_3012348	1	128.275	0.200847
S01_3105014	1	129.045	0.268344
S01_3255106	1	129.814	0.182287
S01_3256762	1	131.353	0.18228
S01_3261226	1	132.122	0.268135
S01_3377500	1	133.661	0.246594
S01_3451997	1	135.2	0.223118
S01_3516611	1	135.969	0.161577
S01_3516844	1	136.739	0.110233
S01_3672770	1	138.278	0.108899
S01_3673584	1	139.047	0.0928458
S01_3691089	1	139.816	0.140456
S01_3695422	1	140.586	0.160958
S01_3817128	1	142.895	0.181673
S01_3730313	1	143.664	0.180758
S01_3904755	1	144.433	0.244324
S01_3959897	1	145.203	0.161864
S01_4102917	1	145.972	0.112845
S01_4363549	1	151.378	0.200517
S01_4390809	1	152.917	0.182473
S01_4507471	1	153.686	0.270144
S01_4577484	1	154.455	0.375178
S01_4616198	1	156.764	0.485105
S01_4789662	1	159.074	0.189144
S01_4864430	1	160.613	0.0806722
S01_4868352	1	162.152	0.0664432
S01_5087947	1	163.691	0.00540144
S01_5168951	1	164.46	0.0198567
S01_5241925	1	165.229	0.00503465
S01_5287481	1	165.999	0.000366938
S01_5393905	1	169.079	0.000657867
S01_5457355	1	169.849	0.00857234
S01_5492258	1	170.618	0.000589901
S01_5562893	1	171.387	0.00869389
S01_5631860	1	172.157	0.00848512
S01_5677552	1	176.01	0.0541534
S01_5677630	1	176.78	0.0277441
S01_5704034	1	177.549	0.0551978
S01_5730482	1	178.318	0.027741
S01_5748517	1	179.857	0.0267436
S01_5835021	1	181.396	3.51413e-07
S01_5842559	1	182.165	0.00485911
S01_5860428	1	182.935	6.08138e-06
S01_5899194	1	185.244	0.0128599
S01_5924031	1	186.013	0.000576623
S01_5924071	1	186.783	0.00844275
S01_6016128	1	187.552	9.4174e-06
S01_6030167	1	190.633	0.0564116
S01_6016257	1	191.402	0.0555229
S01_6139385	1	192.171	0.0277554
S01_6210127	1	193.71	0.0274574
S01_6294853	1	196.02	0.0558441
S01_6405438	1	198.329	0.0829693
S01_6664005	1	199.098	0.14318
S01_6507652	1	199.867	0.142994
S01_6792777	1	202.177	0.162515
S01_6838091	1	202.946	0.196748
S01_6920113	1	203.715	0.2874
S01_6922017	1	205.254	0.320557
S01_7128410	1	206.024	0.2244
S01_7208034	1	206.793	0.145385
S01_7223591	1	208.332	0.128656
S01_7261645	1	209.101	0.183
S01_7337706	1	210.64	0.164769
S01_7488827	1	211.409	0.0986781
S01_7480529	1	212.179	0.0983545
S01_7531742	1	213.718	0.0483523
S01_7531814	1	214.487	0.067167
S01_7539490	1	216.026	0.0786924
S01_7573795	1	217.565	0.0281686
S01_7611016	1	218.334	0.00972917
S01_7646874	1	219.103	0.036446
S01_7694834	1	219.873	0.0679377
S01_7726208	1	222.182	0.0467356
S01_7824899	1	223.721	0.124569
S01_7825042	1	226.03	0.00595608
S01_7825077	1	226.8	0.0207059
S01_7825210	1	228.339	0.000291837
S01_7825255	1	230.648	0.00937211
S01_7902216	1	232.957	0.0354017
S01_7927112	1	234.496	0.000810797
S01_7964596	1	235.265	0.0143785
S01_7967213	1	236.035	0.044792
S01_8017216	1	238.344	0.110488
S01_8047728	1	239.113	0.161807
S01_8114570	1	239.883	0.244776
S01_8156201	1	240.652	0.180579
S01_8181875	1	241.421	0.12671
S01_8319208	1	242.96	0.267365
S01_8323389	1	243.729	0.180783
S01_8896227	1	244.499	0.126085
S01_9332823	1	245.268	0.1799
S01_9807614	1	246.037	0.179306
S01_11130876	1	247.576	0.126722
S01_11334399	1	248.346	0.200838
S01_11525776	1	249.115	0.268368
S01_11551180	1	249.884	0.183692
S01_11881997	1	250.653	0.271662
S01_12033137	1	251.423	0.348962
S01_12033168	1	252.192	0.466383
S01_11877610	1	252.961	0.465271
S01_12141765	1	256.042	0.353542
S01_12362433	1	256.811	0.440065
S01_12484809	1	257.581	0.574847
S01_12511724	1	258.35	0.689905
S01_12613184	1	259.119	0.816459
S01_12664281	1	259.889	0.9951
S01_12866515	1	260.658	0.816231
S01_13109133	1	261.427	0.657297
S01_13198899	1	262.966	0.906074
S01_13284691	1	266.047	0.917458
S01_13310050	1	266.816	1.05484
S01_13404006	1	267.586	0.910589
S01_13442662	1	268.355	0.74173
S01_13446626	1	269.124	0.910836
S01_13508541	1	269.893	1.08532
S01_13539634	1	277.647	0.8184
S01_13613683	1	287.784	0.657988
S01_13613746	1	289.323	0.692628
S01_13641626	1	290.092	0.813615
S01_13641630	1	291.631	0.863449
S01_13718495	1	292.4	1.04554
S01_13718640	1	293.939	1.30854
S01_13852240	1	295.478	0.999317
S01_13873064	1	297.017	0.728712
S01_13916246	1	297.786	0.611744
S01_13952202	1	298.556	0.471703
S01_14004062	1	299.325	0.380267
S01_14051791	1	300.094	0.502433
S01_14092361	1	301.633	0.472459
S01_14126533	1	303.172	0.503166
S01_14140444	1	303.942	0.411523
S01_14193414	1	306.251	0.348853
S01_14199985	1	307.02	0.247066
S01_14217723	1	307.789	0.183202
S01_14249143	1	310.099	0.222027
S01_14272874	1	312.408	0.0512224
S01_14306250	1	314.717	0.000335059
S01_14429508	1	321.685	0.0119454
S01_14429567	1	322.455	0.00188666
S01_14661995	1	323.224	0.00264478
S01_14692379	1	323.993	0.0213147
S01_14800265	1	324.762	0.0471536
S01_14813382	1	325.532	0.0218078
S01_14882112	1	326.301	0.0478947
S01_14882125	1	327.07	0.0971034
S01_14882179	1	327.84	0.144956
S01_14941575	1	332.468	0.279496
S01_14969381	1	333.237	0.198607
S01_15072659	1	337.866	0.196713
S01_15255355	1	338.635	0.261829
S01_15295365	1	339.405	0.231756
S02_3792935	2	0	0.159926
S02_3821566	2	4.62856	0.114515
S02_3842672	2	5.39785	0.111752
S02_3873259	2	6.9368	0.0367613
S02_3964998	2	8.47575	0.0104361
S02_4007544	2	10.7851	0.0679605
S02_4020660	2	14.6388	0.10085
S02_4285117	2	16.9482	0.325294
S02_4380128	2	19.2575	0.114793
S02_4411378	2	20.0268	0.182864
S02_4435533	2	20.7961	0.12798
S02_4554530	2	22.335	0.037941
S02_4611928	2	23.874	0.140566
S02_4808780	2	26.9548	0.0321186
S02_4894481	2	28.4938	0.000256962
S02_4940693	2	30.0327	0.0112865
S02_4966172	2	30.802	0.0387744
S02_4987807	2	33.1113	0.102177
S02_6944870	2	52.4879	0.38321
S02_7096785	2	53.2572	0.448874
S02_7221210	2	57.8858	0.111117
S02_7484169	2	62.5143	0.00305235
S02_7484246	2	64.0533	0.046359
S02_7635098	2	65.5922	0.00257982
S02_7509215	2	66.3615	0.000429077
S02_7607542	2	67.1308	0.0126213
S02_7847352	2	70.2116	0.0687982
S02_7871293	2	70.9809	0.125435
S02_7913097	2	71.7502	0.180197
S02_7947271	2	72.5195	0.245679
S02_7980287	2	73.2888	0.319711
S02_8011527	2	74.0581	0.248177
S02_8049631	2	74.8274	0.320916
S02_8091332	2	75.5967	0.247849
S02_8254383	2	77.1356	0.18215
S02_8254711	2	77.9049	0.18081
S02_8277519	2	78.6742	0.158715
S02_8277566	2	79.4435	0.107852
S02_8253745	2	80.2128	0.124572
S02_8092084	2	84.0666	0.100111
S02_8139195	2	85.6055	0.1067
S02_8140471	2	86.3748	0.142472
S02_8405167	2	87.9137	0.0456839
S02_8443131	2	88.683	0.0800834
S02_8495088	2	89.4523	0.124484
S02_8619849	2	90.9913	0.108574
S02_8718760	2	92.5302	0.0677035
S02_8619976	2	93.2995	0.0666326
S02_8620062	2	94.0688	0.0435449
S02_8637105	2	94.8381	0.0425077
S02_8858908	2	97.9189	0.0051299
S02_9097237	2	101.773	0.036403
S02_9061537	2	102.542	0.0350317
S02_9341390	2	103.311	0.00915201
S02_9709350	2	104.081	0.0270359
S02_9687784	2	104.85	0.0281324
S02_9961631	2	108.704	1.83627e-06
S02_10241754	2	111.784	0.0459338
S02_10289486	2	112.554	0.0923193
S02_10322432	2	114.093	0.0931936
S02_10322642	2	114.862	0.0458967
S02_10373998	2	116.401	0.0438924
S02_10374063	2	117.17	0.0140217
S02_10513876	2	118.709	0.000651482
S02_10565839	2	120.248	0.000484436
S02_10060617	2	121.017	0.000492152
S02_11325147	2	121.787	0.00190556
S02_11325232	2	122.556	0.00211339
S02_12132515	2	125.637	0.0441454
S02_12261577	2	127.176	0.0440649
S02_12380362	2	127.945	0.0201549
S02_12569806	2	130.254	0.00239377
S02_12627753	2	131.024	0.0191418
S02_12724263	2	132.563	0.0197867
S02_12743066	2	133.332	0.0278935
S02_12755241	2	134.101	0.00964213
S02_12766508	2	134.87	0.00510328
S02_12766514	2	136.409	0.0559711
S02_12838579	2	137.179	0.0927452
S02_12987939	2	137.948	0.0552276
S02_13066334	2	138.717	0.0341223
S02_13125224	2	140.256	0.113316
S02_13297112	2	141.795	0.102153
S02_13307380	2	144.876	0.201297
S02_13360039	2	145.645	0.202394
S02_13361708	2	146.415	0.145011
S02_13376061	2	147.184	0.201893
S02_13464573	2	148.723	0.201512
S02_13464711	2	149.492	0.126793
S02_13465024	2	150.261	0.181111
S02_13485165	2	151.031	0.245374
S02_13634118	2	152.57	0.245394
S02_13667840	2	153.339	0.182132
S02_13667853	2	154.108	0.127735
S02_13674931	2	154.878	0.182472
S02_13674949	2	155.647	0.245432
S02_13691498	2	157.956	0.319376
S02_13706672	2	158.725	0.22506
S02_13709831	2	160.264	0.244879
S02_13788586	2	161.034	0.16091
S02_13847200	2	161.803	0.0943013
S02_13903095	2	162.572	0.0563229
S02_13939902	2	163.342	0.108236
S02_13962198	2	164.88	0.109819
S02_13976827	2	165.65	0.159726
S02_14146647	2	166.419	0.109794
S02_14193814	2	167.188	0.160807
S02_14288798	2	167.958	0.216352
S02_14320408	2	169.497	0.399464
S02_14439718	2	171.806	0.536469
S02_14469041	2	173.345	0.29753
S02_14752906	2	174.884	0.271811
S02_14818719	2	175.653	0.349537
S02_14864300	2	176.422	0.437376
S02_14864347	2	177.192	0.326088
S02_14927845	2	179.501	0.244162
S02_14946559	2	180.27	0.163739
S02_14951361	2	181.809	0.290288
S02_14992120	2	182.579	0.398289
S02_15127803	2	183.348	0.349112
S02_15128255	2	184.117	0.272241
S02_15218078	2	186.426	0.202597
S02_15381828	2	188.736	0.271016
S02_15406167	2	189.505	0.311335
S02_15430272	2	190.274	0.215768
S02_15483511	2	191.044	0.180519
S02_15502508	2	192.583	0.0667372
S02_15522208	2	193.352	0.0278273
S02_15580991	2	194.121	0.055111
S02_15603301	2	194.891	0.0207983
S02_15674311	2	195.66	0.0543462
S02_15808939	2	196.429	0.020654
S02_15857103	2	197.968	0.106557
S02_15882078	2	198.737	0.0560849
S02_15882860	2	199.507	0.0362735
S02_15924189	2	200.276	0.0149085
S02_15963878	2	202.585	0.0930894
S02_16121289	2	203.355	0.0569465
S02_16126546	2	204.893	0.159484
S02_16130446	2	205.663	0.0948533
S02_16166782	2	206.432	0.0559053
S02_16216679	2	207.201	0.0284288
S02_16302495	2	211.055	0.00741302
S02_16290479	2	211.824	0.00136421
S02_16284873	2	212.594	0.00802768
S02_16302594	2	214.133	0.040112
S02_16311799	2	214.902	0.0177901
S02_16315625	2	217.983	8.55704e-06
S02_16395694	2	226.527	0.0599901
S02_16395695	2	227.296	0.0988602
S02_16395810	2	228.835	0.113734
S02_16408766	2	234.24	0.000709485
S02_16423086	2	238.094	0.0810366
S02_16425633	2	239.633	0.0870923
S02_16431674	2	240.402	0.147339
S02_16431721	2	243.483	0.0781271
S02_16456402	2	246.564	0.0449487
S02_16490452	2	248.103	0.0363564
S02_16492287	2	248.872	0.0573427
S02_16652059	2	249.641	0.0284496
S02_16675060	2	250.411	0.00959103
S02_16728728	2	251.18	0.01538
S02_16739055	2	251.949	0.00730061
S02_16741356	2	252.719	0.00341198
S02_16667095	2	254.258	0.00959204
S02_16698822	2	255.797	2.00807e-05
S02_16692285	2	256.566	0.00201453
S03_167770	3	0	0.0377939
S03_167794	3	6.1852	0.00869332
S03_208745	3	10.039	0.000281684
S03_729708	3	13.8927	0.0555718
S03_767272	3	16.2021	0.00082642
S03_910665	3	19.2829	0.00352655
S03_1025465	3	20.8218	0.0484615
S03_1027023	3	22.3608	0.0456461
S03_1215921	3	26.9893	0.00858416
S03_1362718	3	27.7586	0.0245868
S03_1438791	3	30.8395	0.0144487
S03_1500241	3	33.9203	0.0150466
S03_1509292	3	35.4592	0.0683788
S03_1586990	3	38.54	0.253151
S03_1535166	3	39.3093	0.251008
S03_1722139	3	40.8483	0.111895
S03_1799135	3	41.6176	0.0700282
S03_1804325	3	42.3869	0.127379
S03_1864752	3	43.1561	0.184264
S03_2393322	3	43.9254	0.250405
S03_2481385	3	44.6947	0.184267
S03_4120323	3	45.464	0.127623
S03_2959128	3	46.2333	0.0911164
S03_2806759	3	47.7723	0.0908788
S03_4219408	3	52.4008	0.0825927
S03_4366061	3	54.7101	0.125634
S03_4497054	3	56.2491	0.0454971
S03_4537458	3	57.0184	0.0208255
S03_4582295	3	57.7877	0.0551169
S03_4582356	3	59.3266	0.0456843
S03_4645763	3	60.8656	0.0359015
S03_4763478	3	61.6349	0.0100197
S03_4771737	3	63.9442	0.0375941
S03_4771759	3	64.7135	0.0814651
S03_4797701	3	65.4828	0.141847
S03_4845779	3	67.7921	0.103973
S03_4963473	3	70.1014	0.332537
S03_4995351	3	72.4108	0.222749
S03_5001671	3	73.1801	0.16326
S03_5099382	3	74.719	0.275247
S03_5239338	3	76.258	0.252706
S03_5410749	3	77.7969	0.128106
S03_5376527	3	78.5662	0.130664
S03_5601518	3	83.9718	0.139485
S03_5631301	3	84.7411	0.0837101
S03_5905100	3	88.5948	0.000861541
S03_5984446	3	89.3641	0.00842477
S03_6005754	3	95.5493	0.0779789
S03_9561445	3	117.654	0.125969
S03_9567234	3	123.84	0.112701
S03_9716751	3	133.177	0.039243
S03_9742894	3	134.716	0.0293897
S03_9849113	3	138.57	0.00612065
S03_9956617	3	140.109	0.0465421
S03_10001294	3	141.648	0.00540772
S03_10045758	3	142.417	1.57348e-05
S03_10073935	3	143.956	5.1537e-07
S03_10076625	3	144.726	0.00803209
S03_10096434	3	146.265	0.00192735
S03_10147195	3	147.034	0.0182927
S03_10169054	3	148.573	3.06643e-05
S03_10210750	3	150.112	0.0278375
S03_10225723	3	151.651	0.0209046
S03_10247936	3	153.19	0.00196451
S03_10304525	3	153.959	0.0133803
S03_10363439	3	154.728	0.0342869
S03_10363417	3	157.038	0.0376617
S03_10450381	3	160.118	0.0107238
S03_10451896	3	161.657	0.00659865
S03_10451954	3	163.967	0.0345197
S03_10482592	3	164.736	0.0769396
S03_10483728	3	166.275	0.0670096
S03_10509031	3	167.814	0.067272
S03_10658745	3	170.895	0.00911128
S03_10787098	3	171.664	0.0267702
S03_10862986	3	172.433	0.0552505
S03_10990576	3	173.202	0.107758
S03_11059475	3	173.972	0.0676496
S03_11089277	3	174.741	0.108335
S03_11121275	3	175.51	0.108289
S03_11351701	3	177.82	0.221099
S03_11404135	3	180.901	0.194605
S03_11414665	3	182.439	0.202771
S03_11450384	3	183.209	0.29353
S03_11483228	3	184.748	0.293957
S03_11491920	3	185.517	0.224847
S03_11685450	3	187.826	0.141366
S03_11735407	3	190.136	0.0206796
S03_11735450	3	190.905	0.0542719
S03_11745861	3	191.674	0.0206762
S03_12044704	3	193.984	0.142816
S03_12096892	3	194.753	0.183303
S03_12205156	3	196.292	0.165236
S03_12222677	3	199.373	0.159121
S03_12236591	3	200.912	0.0568136
S03_12264121	3	202.451	0.0678921
S03_12316027	3	203.22	0.106513
S03_12598270	3	207.848	0.0564995
S03_12691140	3	209.387	0.0270669
S03_12546686	3	210.157	0.0559642
S03_12524319	3	210.926	0.0941941
S03_12510597	3	211.695	0.159373
S03_12499521	3	212.464	0.108537
S03_12712427	3	213.234	0.0681031
S03_12721421	3	214.003	0.124914
S03_12721478	3	214.772	0.179166
S03_12879064	3	215.542	0.109884
S03_12869979	3	216.311	0.109739
S03_12923202	3	217.85	0.0567785
S03_12970016	3	218.619	0.0937056
S03_12988944	3	219.388	0.0456791
S03_13034585	3	220.158	0.0146029
S03_13142963	3	221.697	0.000430373
S03_13331828	3	222.466	0.00220351
S03_13239794	3	224.005	0.00345729
S03_13401713	3	228.634	0.032778
S03_13459969	3	230.943	0.0679953
S03_13480689	3	232.482	0.0738853
S03_13500162	3	234.791	0.0643108
S03_13554480	3	239.42	0.0299275
S03_13601997	3	240.189	0.0119193
S03_13699411	3	240.958	0.00293869
S03_13734645	3	244.039	0.0128511
S03_13880852	3	244.808	0.013235
S03_13708043	3	245.578	0.00239889
S03_14081284	3	246.347	0.00225124
S03_14141755	3	247.886	0.00203697
S03_13539675	3	249.425	0.00216295
S03_13523800	3	250.194	0.0106426
S03_13507290	3	250.963	0.00149504
S03_13502867	3	255.592	0.132091
S04_55307	4	0	7.66368e-06
S04_253053	4	14.2173	3.15404e-05
S04_284419	4	17.2981	0.00607822
S04_121120	4	18.8371	0.00534271
S04_310600	4	19.6064	0.027212
S04_456025	4	20.3757	0.0559845
S04_486712	4	21.145	0.108163
S04_627482	4	21.9143	0.0671089
S04_733636	4	22.6835	0.027367
S04_832463	4	23.4528	0.00918798
S04_1159937	4	25.7622	4.58853e-06
S04_1168512	4	27.3011	0.0340982
S04_1344320	4	28.8401	0.000590037
S04_1421273	4	30.379	2.35389e-06
S04_1468605	4	31.1483	0.00487834
S04_1577110	4	33.4576	0.0936491
S04_1708884	4	35.767	0.126947
S04_1714458	4	38.0763	0.0958958
S04_1870143	4	41.1571	0.195044
S04_1916097	4	43.4665	0.137525
S04_1955028	4	45.7758	0.0554679
S04_2045443	4	46.5451	0.0555258
S04_2135825	4	47.3144	0.02844
S04_2258989	4	51.1681	0.0141525
S04_2275054	4	51.9374	0.023922
S04_2450106	4	55.7912	0.0620415
S04_2457395	4	56.5605	0.0444027
S04_2460032	4	57.3298	0.0140804
S04_2491968	4	58.0991	0.0353885
S04_2612045	4	58.8684	0.0663798
S04_2709389	4	59.6377	0.0281862
S04_2858528	4	61.1766	0.107304
S04_2865344	4	62.7155	0.0362061
S04_2870338	4	63.4848	0.0672067
S04_3020488	4	64.2541	0.106973
S04_3050841	4	68.1079	0.0950501
S04_3066265	4	70.4172	0.177428
S04_3082607	4	72.7266	0.139129
S04_3101759	4	74.2655	0.123306
S04_3189363	4	75.8045	0.10945
S04_3197410	4	78.1138	0.163403
S04_3363188	4	78.8831	0.246897
S04_3431722	4	79.6524	0.322641
S04_3366750	4	80.4217	0.383757
S04_3415078	4	81.191	0.387191
S04_3504284	4	84.2718	0.545367
S04_3868438	4	85.0411	0.649628
S04_3871282	4	86.58	0.697415
S04_3933647	4	87.3493	0.86565
S04_4044524	4	88.1186	0.922624
S04_4041283	4	88.8879	0.814797
S04_3945842	4	89.6572	0.761405
S04_4232447	4	91.9665	0.600704
S04_4144436	4	92.7358	0.646611
S04_4144429	4	93.5051	0.743036
S04_4124670	4	94.2744	0.69288
S04_4242945	4	95.0437	0.582219
S04_4307204	4	95.813	0.693778
S04_4376574	4	96.5823	0.81872
S04_4406138	4	97.3515	1.00349
S04_4522835	4	98.8905	1.3097
S04_4556865	4	99.6598	1.10863
S04_4640642	4	102.741	0.757749
S04_4759466	4	106.594	0.58799
S04_4759493	4	108.133	0.837484
S04_4861260	4	111.987	1.41858
S04_5004953	4	115.068	1.12472
S04_5039580	4	115.837	0.985845
S04_5043587	4	117.376	1.31016
S04_5285948	4	118.915	1.13337
S04_5434796	4	124.321	1.0318
S04_14444541	4	174.321	0.00281344
S04_14476785	4	175.86	0.0344385
S04_14476878	4	176.629	0.0145434
S04_14500031	4	180.483	0.0366674
S04_14548483	4	181.252	0.0659909
S04_14589972	4	183.561	0.0198987
S04_14593266	4	185.1	6.70826e-06
S04_14691715	4	187.41	0.00473792
S04_14696636	4	188.179	2.71722e-06
S04_14745126	4	188.948	0.00856543
S04_14745279	4	189.717	0.00184168
S04_14750442	4	191.256	0.0018803
S04_14861875	4	192.795	0.0348212
S04_14868010	4	195.105	0.0755626
S04_14868110	4	195.874	0.116681
S04_14886616	4	198.955	0.0367806
S04_14942687	4	200.494	0.106818
S04_14963119	4	202.803	0.00558429
S04_14978125	4	203.572	0.0254322
S04_15094499	4	208.978	0.213773
S04_15219949	4	212.059	0.0274348
S04_15241084	4	215.913	0.129068
S04_15327340	4	216.682	0.0867961
S04_15418218	4	218.991	0.290626
S04_15446128	4	222.072	0.122917
S04_15465809	4	222.841	0.0679632
S04_15525184	4	224.38	0.0267401
S04_15555357	4	226.69	0.004998
S04_15561202	4	227.459	0.00523764
S04_15561237	4	228.228	0.0204761
S04_15597064	4	228.997	0.0551043
S04_15608413	4	229.767	0.0277464
S04_15613021	4	230.536	0.0558715
S04_15761793	4	231.305	0.0939197
S04_15746648	4	232.844	0.108845
S04_15744301	4	235.154	0.072835
S04_15734588	4	236.693	0.164156
S04_15721117	4	240.546	0.200272
S04_15643309	4	243.627	0.142681
S04_15682202	4	244.396	0.144535
S04_15782564	4	245.166	0.222648
S04_15814668	4	246.705	0.244942
S04_15865671	4	247.474	0.181144
S04_15866747	4	248.243	0.17895
S04_15865304	4	251.324	0.269389
S05_250542	5	0	0.000401859
S05_466952	5	3.08082	0.00831321
S05_373464	5	3.85011	0.00861946
S05_341656	5	4.6194	0.000451962
S05_114416	5	5.38869	0.000458917
S05_531192	5	6.92764	0.000909115
S05_562361	5	7.69693	0.00151115
S05_567516	5	8.46622	0.00831751
S05_612293	5	9.23551	0.0259293
S05_1046014	5	10.0048	0.00875302
S05_1208619	5	10.7741	0.0262851
S05_1274868	5	11.5434	0.00912318
S05_1307828	5	16.1719	0.188749
S05_1336445	5	16.9412	0.272924
S05_1404961	5	17.7105	0.378013
S05_1435112	5	18.4798	0.272843
S05_1475590	5	19.2491	0.185295
S05_1509097	5	20.7881	0.0703607
S05_1517968	5	21.5574	0.112262
S05_1539360	5	22.3266	0.164911
S05_1604861	5	23.0959	0.113769
S05_1657079	5	26.1768	0.00333694
S05_1672832	5	26.946	0.0193317
S05_1672921	5	34.6999	0.0111299
S05_1672951	5	36.2389	0.0197832
S05_1880097	5	40.8674	0.214631
S05_2054815	5	43.1768	0.137616
S05_2094604	5	45.4861	0.237003
S05_2098183	5	46.2554	0.295471
S05_2139219	5	48.5647	0.202149
S05_2157575	5	49.334	0.1463
S05_2244642	5	51.6433	0.411672
S05_2316539	5	52.4126	0.504674
S05_2389221	5	55.4934	0.774602
S05_2592131	5	57.8028	0.779362
S05_2461896	5	58.5721	0.77421
S05_2513427	5	59.3414	0.65305
S05_2513246	5	60.1107	0.564188
S05_2479627	5	60.8799	0.467318
S05_2675625	5	64.7337	1.11301
S05_2705146	5	65.503	0.92914
S05_2743938	5	66.2723	0.81563
S05_2867459	5	67.0416	0.692445
S05_2877708	5	67.8109	0.81047
S05_3369645	5	71.6646	1.05546
S05_3384357	5	72.4339	1.196
S05_3385123	5	75.5148	1.10691
S05_3509155	5	81.7	0.813443
S05_3510271	5	85.5537	0.95157
S05_3519189	5	87.0927	0.910756
S05_3519237	5	90.1735	0.688773
S05_3533235	5	94.0273	0.15327
S05_3535486	5	95.5662	0.302559
S05_3535861	5	97.1051	0.501383
S05_3536737	5	98.6441	0.32646
S05_3590064	5	100.953	0.471491
S05_3603969	5	103.263	0.652182
S05_3810330	5	104.032	0.717792
S05_3810422	5	104.801	0.565978
S05_3896699	5	105.571	0.505441
S05_3878923	5	106.34	0.502457
S05_4054725	5	108.649	0.299394
S05_4058237	5	109.419	0.40578
S05_4123423	5	110.957	0.300407
S05_4161613	5	112.496	0.405331
S05_4217943	5	113.266	0.321515
S05_4318215	5	114.035	0.222482
S05_4282840	5	114.804	0.144408
S05_4388332	5	116.343	0.29615
S05_4528219	5	117.113	0.377937
S05_4528296	5	117.882	0.462858
S05_4531187	5	124.85	0.318119
S05_4531227	5	125.619	0.234155
S05_4531295	5	131.804	0.0997796
S05_4555841	5	132.573	0.158845
S05_4574427	5	136.427	0.294743
S05_4576801	5	139.508	0.297571
S05_4581554	5	141.817	0.221304
S05_4667607	5	142.587	0.162032
S05_5063444	5	144.126	0.160883
S05_4950880	5	144.895	0.163096
S05_5187481	5	147.976	0.250712
S05_5187711	5	148.745	0.350079
S05_5246115	5	149.514	0.301454
S05_5308214	5	151.824	0.200052
S05_5324367	5	154.133	0.264715
S05_5401220	5	154.902	0.204366
S05_5428333	5	155.672	0.271877
S05_5485070	5	156.441	0.301865
S05_5571075	5	158.75	0.0694046
S05_5576704	5	159.519	0.055725
S05_5620364	5	160.289	0.107755
S05_5737597	5	161.058	0.0669173
S05_5750642	5	161.827	0.0356022
S05_5756468	5	164.137	0.00278162
S05_5816208	5	164.906	0.0149886
S05_5849214	5	166.445	0.0209848
S05_5880239	5	167.214	0.00281367
S05_5993290	5	168.753	0.0127445
S05_5993403	5	169.522	0.00203441
S05_6015059	5	171.061	0.000556203
S05_6027334	5	171.831	0.002504
S05_6054240	5	173.37	0.00164682
S05_6054258	5	174.139	0.00460934
S05_6054339	5	174.908	0.00087249
S05_6202491	5	175.678	0.00976675
S05_6249126	5	177.216	0.00367785
S05_6385339	5	183.402	0.00131615
S05_6474316	5	184.171	0.00257647
S05_6474452	5	184.94	0.0149955
S05_6487904	5	186.479	0.070682
S05_6509636	5	188.018	0.00732608
S05_7238802	5	193.424	0.0543539
S05_7245014	5	195.733	0.00697482
S05_7372300	5	197.272	0.0615014
S05_7372638	5	199.581	0.116067
S05_7721408	5	200.351	0.0615863
S05_8699502	5	201.12	0.0237107
S05_10206331	5	202.659	0.0202804
S05_11739693	5	205.74	0.000202222
S05_11739695	5	206.509	0.00557955
S05_12482304	5	209.59	0.00569858
S05_12566591	5	210.359	4.76609e-05
S05_12612393	5	211.128	0.00994702
S05_12892113	5	212.667	0.037987
S05_12860156	5	213.437	0.0389843
S05_13011082	5	214.206	0.0848353
S05_13245060	5	214.975	0.132616
S05_13031305	5	215.744	0.142219
S05_13278982	5	218.825	0.202783
S05_13477563	5	223.454	0.229873
S05_13558447	5	225.763	0.182235
S05_13671962	5	226.532	0.113674
S05_13675056	5	227.302	0.166459
S05_13694423	5	228.071	0.230353
S05_13779693	5	229.61	0.39632
S05_13836894	5	230.379	0.492403
S05_13849211	5	231.918	0.514709
S05_13911159	5	232.688	0.417035
S05_13931112	5	234.227	0.255654
S05_14283545	5	238.08	0.188837
S05_14323645	5	238.85	0.27427
S05_14422932	5	239.619	0.379837
S05_14495167	5	240.388	0.299575
S05_14580323	5	241.157	0.406451
S05_14667469	5	242.696	0.203264
S05_14703280	5	243.466	0.143923
S05_14885081	5	244.235	0.0956046
S05_14892223	5	245.004	0.142836
S05_14937572	5	245.774	0.0957518
S05_15013335	5	246.543	0.16011
S05_15031393	5	247.312	0.0979887
S05_15151138	5	251.166	0.263786
S05_15131200	5	252.705	0.274277
S05_15330692	5	254.244	0.297787
S05_15429321	5	258.872	0.373153
S05_15472364	5	259.642	0.296963
S05_15527106	5	260.411	0.376056
S05_15627177	5	261.18	0.272271
S05_15691857	5	262.719	0.2698
S05_15738283	5	265.029	0.181585
S05_15838346	5	266.567	0.199432
S05_15966170	5	268.106	0.0794926
S05_15988310	5	268.876	0.0456842
S05_16014279	5	270.415	0.159298
S05_16119216	5	271.954	0.141901
S05_16125353	5	272.723	0.123158
S05_16125696	5	274.262	0.138627
S05_16154518	5	275.031	0.159132
S05_16154670	5	276.57	0.291775
S05_16244159	5	278.109	0.125608
S05_16283350	5	279.648	0.046158
S05_16523504	5	283.502	0.0142829
S05_16551746	5	285.811	0.0433986
S05_16647990	5	288.12	5.66937e-05
S05_16659343	5	288.89	0.00364694
S05_16693343	5	290.429	0.0440354
S05_16751153	5	291.968	0.0446606
S05_16767195	5	293.507	0.0438848
S05_16782992	5	294.276	0.0139421
S05_16902282	5	295.815	0.0020899
S05_16995277	5	298.896	0.0378661
S05_16997219	5	299.665	0.080361
S05_17026826	5	301.204	0.0803433
S05_17110124	5	301.973	0.0371754
S05_17114513	5	302.742	0.0684828
S05_17196496	5	303.512	0.045624
S05_17335143	5	304.281	0.0929142
S05_17337742	5	305.82	0.0702809
S05_17406885	5	306.589	0.127559
S05_17407979	5	307.359	0.202161
S05_17561715	5	308.128	0.145013
S05_17593796	5	308.897	0.202708
S05_17643618	5	309.666	0.180696
S05_17734504	5	311.205	0.162556
S05_17741701	5	311.975	0.184863
S05_17757056	5	312.744	0.272174
S05_17778361	5	313.513	0.184499
S05_17831995	5	314.283	0.12873
S05_17857695	5	315.052	0.202163
S05_17922007	5	315.821	0.143937
S05_17934679	5	316.59	0.0964345
S05_17934728	5	318.129	0.101304
S05_18046996	5	321.983	0.143215
S05_18120028	5	323.522	0.100187
S05_17905767	5	327.376	0.107775
S05_17862878	5	332.004	0.00224928
S05_17860335	5	332.774	0.000329721
S05_17858833	5	334.313	0.00135072
S06_55070	6	0	0.0313809
S06_81899	6	2.30933	0.00831553
S06_100045	6	3.84828	0.000387237
S06_275601	6	5.38723	0.0086844
S06_399840	6	6.15652	0.026209
S06_563903	6	6.92581	0.00509962
S06_607661	6	9.23514	0.000353554
S06_700349	6	10.0044	0.00749705
S06_733003	6	12.3138	0.000542093
S06_750140	6	13.0831	0.00443871
S06_807244	6	13.8524	0.000653535
S06_816261	6	14.6216	0.00872337
S06_880029	6	18.4754	0.00845782
S06_895512	6	20.7847	0.00766154
S06_1052030	6	22.3237	0.00911633
S06_1201804	6	23.093	0.000724014
S06_1268082	6	24.6319	0.000932696
S06_1287383	6	25.4012	1.1781e-05
S06_1343839	6	26.9402	0.0120253
S06_1412856	6	27.7095	0.00680092
S06_1456419	6	28.4788	0.000507436
S06_1538977	6	29.248	0.00501084
S06_1694936	6	30.0173	0.0186723
S06_1747815	6	36.2025	0.000302427
S06_1796199	6	36.9718	0.00236485
S06_1886417	6	37.7411	0.0194605
S06_1929440	6	40.0505	0.0661899
S06_1992284	6	42.3598	0.0435996
S06_2123675	6	44.6691	0.00253033
S06_2140247	6	45.4384	0.0200749
S06_2211001	6	46.2077	0.028994
S06_2161439	6	47.7466	0.0360793
S06_2161313	6	48.5159	0.0266729
S06_2332443	6	51.5968	0.0566415
S06_2302189	6	52.366	0.0563358
S06_2402148	6	53.1353	0.108079
S06_2496223	6	54.6743	0.1102
S06_2532778	6	55.4436	0.159886
S06_2579887	6	56.9825	0.067764
S06_2666907	6	57.7518	0.0682365
S06_2740718	6	60.8326	0.0355025
S06_2856622	6	62.3716	0.0271302
S06_2945955	6	63.1409	0.0191029
S06_2970423	6	64.6798	0.00706014
S06_2993442	6	65.4491	0.0120913
S06_3036154	6	66.2184	0.00522007
S06_3090513	6	66.9877	0.0203336
S06_3090541	6	67.757	0.0555967
S06_3090785	6	68.5263	0.0746915
S06_3123522	6	70.0652	0.0877268
S06_3232500	6	70.8345	0.0679192
S06_3257123	6	71.6038	0.124769
S06_3309705	6	72.3731	0.164416
S06_3402068	6	73.1424	0.224859
S06_3476783	6	76.2232	0.245325
S06_3476829	6	77.7622	0.243185
S06_3455807	6	78.5314	0.180539
S06_3538657	6	79.3007	0.126068
S06_3566173	6	80.07	0.178276
S06_3604844	6	80.8393	0.109812
S06_3653606	6	81.6086	0.178263
S06_3661601	6	82.3779	0.12507
S06_3699529	6	83.1472	0.0814847
S06_3907726	6	85.4565	0.26717
S06_3984904	6	86.2258	0.202553
S06_4070063	6	86.9951	0.293465
S06_4275270	6	88.5341	0.296178
S06_4333609	6	90.8434	0.380107
S06_4357409	6	92.3823	0.543224
S06_4396028	6	93.1516	0.417541
S06_4411163	6	94.6906	0.438154
S06_4547646	6	98.5443	0.18113
S06_4738105	6	100.083	0.160241
S06_4766272	6	100.853	0.0958116
S06_5021485	6	102.392	0.0720334
S06_5091593	6	104.701	0.0321563
S06_5202042	6	105.47	0.0165908
S06_5235218	6	107.779	0.140828
S06_5356809	6	110.86	0.0574234
S06_5421823	6	111.63	0.0940471
S06_5449858	6	112.399	0.0742139
S06_5526568	6	113.168	0.04088
S06_5545414	6	113.937	0.0555025
S06_5635514	6	116.247	0.0958428
S06_5724321	6	117.786	0.205761
S06_5789664	6	121.64	0.479416
S06_5844811	6	126.268	0.310135
S06_5861630	6	127.037	0.241147
S06_5875084	6	129.347	0.410936
S06_5869443	6	130.116	0.408579
S06_6062357	6	130.885	0.299587
S06_6208220	6	131.655	0.379839
S06_6329475	6	132.424	0.274367
S06_6331603	6	133.193	0.203664
S06_6426487	6	133.962	0.145029
S06_6500993	6	134.732	0.2025
S06_6514195	6	136.271	0.222719
S06_6585982	6	138.58	0.0575685
S06_6646982	6	141.661	0.0668071
S06_6660416	6	143.97	0.0365683
S06_6739322	6	144.739	0.0782134
S06_6924846	6	147.049	0.0569368
S06_6910153	6	148.588	0.0751654
S06_6893053	6	149.357	0.0520493
S06_6755812	6	150.126	0.0358004
S06_7009175	6	150.896	0.0661451
S06_7140116	6	152.435	0.0141937
S06_7155978	6	153.204	0.0354729
S06_7189243	6	153.973	0.0779519
S06_7190236	6	157.054	0.175766
S06_7257593	6	159.363	0.110708
S06_7325195	6	163.217	0.00653606
S06_7424152	6	167.846	0.0329682
S06_7624037	6	169.385	0.116177
S06_7624573	6	170.154	0.0811596
S06_7648160	6	170.923	0.0378638
S06_7648582	6	171.692	0.0813671
S06_7721891	6	172.462	0.0493782
S06_7724342	6	173.231	0.0964112
S06_7815692	6	176.312	0.224673
S06_7394041	6	178.621	0.332661
S06_7893829	6	180.931	0.441194
S06_7893886	6	181.7	0.50702
S06_7979265	6	182.469	0.612162
S06_8400920	6	184.778	0.658393
S06_8100614	6	185.548	0.654758
S06_8186289	6	186.317	0.513889
S06_8243319	6	187.086	0.617193
S06_8444427	6	187.856	0.734286
S06_8684387	6	189.395	0.517316
S06_8674709	6	190.164	0.657694
S06_8501227	6	190.933	0.706549
S06_8548001	6	191.702	0.83305
S06_8828688	6	192.472	0.740917
S06_8859823	6	194.011	0.950684
S06_8924121	6	194.78	0.814775
S06_9021343	6	195.549	0.737574
S06_9155028	6	197.088	0.476508
S06_9194584	6	197.857	0.383735
S06_9316315	6	198.627	0.475135
S06_9533535	6	199.396	0.383728
S06_9577024	6	200.165	0.475708
S06_12258410	6	201.704	0.580703
S06_12535972	6	203.243	0.684738
S06_12543543	6	204.013	0.614697
S06_12546118	6	207.866	0.364114
S06_12552920	6	210.176	0.430123
S06_12553085	6	212.485	0.489066
S06_11021171	6	214.024	0.522821
S06_10041018	6	214.793	0.632165
S06_12860996	6	215.562	0.702917
S06_12863675	6	216.332	0.83373
S06_13233760	6	217.101	1.01258
S06_13292176	6	217.87	0.881677
S06_13292236	6	223.276	0.626306
S06_13354692	6	224.045	0.524411
S06_13356551	6	227.899	1.00793
S06_13691547	6	228.668	0.873825
S06_13752042	6	229.438	1.01677
S06_13841662	6	230.207	1.21776
S06_13906311	6	230.976	1.38802
S06_13971223	6	232.515	1.43681
S06_13988723	6	233.284	1.32192
S06_14045907	6	234.054	1.54225
S06_14045954	6	237.135	1.53581
S06_14092031	6	237.904	1.44714
S06_14282592	6	240.985	1.02633
S06_14330261	6	242.524	1.11991
S06_14875618	6	247.152	1.31507
S06_14971514	6	248.691	1.26189
S06_15019500	6	249.46	1.10633
S06_15022179	6	250.23	1.26053
S06_15022381	6	251.769	1.1057
S06_15022448	6	252.538	1.10105
S06_15044169	6	253.307	0.957157
S06_15077745	6	254.076	1.14757
S06_15320512	6	254.846	1.05442
S06_15214697	6	255.615	1.2557
S06_15085535	6	257.154	1.16374
S06_15085536	6	257.923	1.37433
S06_15214558	6	258.693	1.25956
S06_15214477	6	260.232	1.41755
S06_15504843	6	264.86	1.14831
S06_15521263	6	265.629	1.03163
S06_15558065	6	267.168	1.37228
S06_15623722	6	267.938	1.60302
S06_15858217	6	269.477	1.60475
S06_15871585	6	271.016	1.29094
S06_15875914	6	273.325	0.72049
S06_15913525	6	276.406	0.618556
S06_15925130	6	278.715	0.615011
S06_15924944	6	279.484	0.615745
S06_16012019	6	280.254	0.507867
S06_16069418	6	281.023	0.409868
S06_16081612	6	281.792	0.324244
S06_16136564	6	282.561	0.247704
S06_16137087	6	283.331	0.182867
S06_16137122	6	284.1	0.246448
S06_16143419	6	284.869	0.323092
S06_16148581	6	285.639	0.438244
S06_16156481	6	286.408	0.441514
S06_16173237	6	288.717	0.475241
S06_16173320	6	289.487	0.607748
S06_16193869	6	290.256	0.471709
S06_16261294	6	291.795	0.247679
S06_16261771	6	293.334	0.22307
S06_16275425	6	294.103	0.161614
S06_16290939	6	294.872	0.113663
S06_16291628	6	301.84	0.11961
S06_16291641	6	302.609	0.0697752
S06_16291706	6	307.238	0.0365357
S06_16445208	6	309.547	0.057819
S06_16487454	6	310.317	0.107824
S06_16567663	6	312.626	0.198502
S06_16640052	6	314.165	0.0929331
S06_16651734	6	314.934	0.044764
S06_16706520	6	315.704	0.0200504
S06_16740600	6	316.473	0.0446437
S06_16751633	6	317.242	0.0782983
S06_16768654	6	320.323	0.10393
S06_16862207	6	321.092	0.169656
S06_16867890	6	322.631	0.143488
S06_16918413	6	323.4	0.201002
S06_16947453	6	324.17	0.267753
S06_17085144	6	325.709	0.126322
S06_17085181	6	327.248	0.125131
S06_17113174	6	328.787	0.125204
S06_18142491	6	333.415	0.110511
S06_18151651	6	342.753	0.197742
S06_18155963	6	343.522	0.133144
S06_18182885	6	348.928	0.295685
S06_18226284	6	353.556	0.397948
S06_18226576	6	354.326	0.486305
S06_18285281	6	355.095	0.410472
S06_18234798	6	355.864	0.408212
S06_18347664	6	357.403	0.321559
S06_18379010	6	358.173	0.246253
S06_18422350	6	358.942	0.163257
S06_18485010	6	360.481	0.162287
S06_18485092	6	362.02	0.224722
S06_18601935	6	363.559	0.160453
S06_18629230	6	364.328	0.0968968
S06_18644200	6	365.097	0.161662
S06_18663643	6	366.636	0.202639
S06_18663712	6	367.405	0.291406
S06_18726019	6	368.944	0.24679
S06_18778629	6	370.483	0.223313
S06_18819326	6	372.022	0.110261
S06_18983686	6	373.561	0.109355
S06_19017675	6	375.1	0.109478
S06_19096828	6	376.639	0.0952014
S06_19227085	6	378.178	0.0950802
S06_19250967	6	379.717	0.0953377
S06_19259678	6	382.026	0.178538
S06_19281694	6	382.796	0.126183
S06_19338083	6	384.335	0.113758
S06_19364491	6	385.104	0.181115
S06_19384156	6	388.958	0.110093
S06_19420556	6	390.497	0.123775
S06_19420579	6	391.266	0.0687814
S06_19753744	6	393.575	0.0697645
S06_19760968	6	395.114	0.123751
S06_19844880	6	395.883	0.0903078
S06_19879679	6	397.422	0.0551048
S06_19420625	6	401.276	0.0372249
S06_19423281	6	402.045	0.0783739
S06_19427891	6	403.584	0.0206031
S06_19456337	6	407.438	0.00626282
S06_19456356	6	408.977	0.00677292
S06_19456407	6	412.831	0.0203593
S06_19473703	6	414.37	0.0134171
S06_19516016	6	415.909	0.00058344
S06_19524732	6	417.448	0.00215571
S06_19642249	6	430.013	0.00339576
S06_19642232	6	431.552	0.0282121
S07_461806	7	0	0.0782499
S07_463450	7	7.75387	0.0391001
S07_518284	7	10.0632	0.179131
S07_523410	7	11.6022	0.160537
S07_592156	7	12.3714	0.10926
S07_613961	7	13.1407	0.068312
S07_670320	7	14.6797	0.146696
S07_670410	7	16.2186	0.0710595
S07_676220	7	16.9879	0.0460916
S07_696826	7	20.0687	0.0393558
S07_776864	7	23.1496	0.000116277
S07_792363	7	24.6885	0.00191732
S07_820653	7	25.4578	0.00205434
S07_826972	7	27.7671	0.000602292
S07_1028799	7	29.3061	0.0265878
S07_1068493	7	30.0754	0.00938892
S07_1222623	7	32.3847	0.110374
S07_1237440	7	33.154	0.0708314
S07_1474429	7	36.2348	0.0146652
S07_1476740	7	37.0041	0.0436907
S07_1495350	7	38.543	0.0131714
S07_1538174	7	41.6239	0.0273136
S07_1672908	7	44.7047	0.0459273
S07_1709951	7	47.014	0.197962
S07_1914426	7	47.7833	0.127033
S07_1915403	7	50.0926	0.0934594
S07_2012741	7	52.402	0.0441119
S07_2124790	7	54.7113	0.000510302
S07_2175222	7	55.4806	0.00194326
S07_2286003	7	57.0195	0.000589797
S07_2285520	7	57.7888	0.000697242
S07_2393995	7	58.5581	0.0138659
S07_2507096	7	60.8675	0.141695
S07_2732878	7	61.6367	0.0947133
S07_2777931	7	62.406	0.0570745
S07_2853846	7	64.7154	0.110501
S07_2923721	7	65.4847	0.160249
S07_2924732	7	66.254	0.0960527
S07_3276786	7	68.5633	0.00534946
S07_3373855	7	70.1022	0.00491893
S07_3406066	7	70.8715	3.24291e-06
S07_3428933	7	71.6408	0.0049067
S07_3429884	7	72.4101	0.00124994
S07_3635812	7	75.4909	3.01455e-05
S07_3681420	7	76.2602	0.00165301
S07_3694660	7	77.7992	0.000725984
S07_3696839	7	78.5685	0.008956
S07_3857167	7	80.8778	0.00106588
S07_3841303	7	82.4167	0.000559168
S07_4022010	7	83.186	0.00449403
S07_4236570	7	84.725	0.00448979
S07_4317754	7	85.4943	0.000637171
S07_4462588	7	86.2636	0.00896753
S07_4694991	7	87.8025	0.00444448
S07_5000146	7	88.5718	4.41898e-08
S07_6403456	7	90.8811	0.00597478
S07_6401200	7	91.6504	0.000771975
S07_6120671	7	92.4197	0.00754447
S07_6662920	7	93.9587	0.00456642
S07_6665267	7	94.728	8.14151e-07
S07_6743379	7	95.4972	0.00812286
S07_6873516	7	96.2665	0.000464644
S07_6787880	7	97.8055	0.000347363
S07_7135296	7	100.886	0.00522147
S07_6909350	7	101.656	0.00551698
S07_7518810	7	103.195	0.00848099
S07_7533187	7	103.964	0.000629662
S07_7643778	7	107.045	0.0340696
S07_7643816	7	108.584	0.0235646
S07_7679290	7	109.353	0.00709436
S07_7685303	7	110.122	0.00191123
S07_7705009	7	110.891	4.07572e-05
S07_7933561	7	111.661	0.00382376
S07_8033568	7	114.742	0.00217963
S07_8139749	7	115.511	0.0130458
S07_8377059	7	117.05	0.00878216
S07_8499886	7	117.819	0.0267588
S07_8796590	7	118.588	0.0551277
S07_8797908	7	119.358	0.0926182
S07_8801476	7	120.127	0.045368
S07_8952558	7	120.896	0.0799167
S07_8952578	7	121.666	0.140534
S07_8953287	7	123.975	0.249391
S07_8953326	7	124.744	0.347661
S07_9424309	7	127.825	0.321878
S07_9447599	7	130.134	0.225645
S07_9478690	7	130.904	0.29313
S07_9549928	7	132.443	0.126492
S07_9589781	7	133.982	0.108161
S07_9601040	7	134.751	0.0563555
S07_9633131	7	136.29	0.0026205
S07_9638746	7	137.059	0.0202837
S07_9673327	7	137.828	0.0558818
S07_9775297	7	138.598	0.107718
S07_9852283	7	140.907	0.182203
S07_9876815	7	141.676	0.244774
S07_9880040	7	142.446	0.161618
S07_9903963	7	143.215	0.0947611
S07_9925669	7	143.984	0.0464923
S07_10069234	7	144.753	0.0936885
S07_10144592	7	146.292	0.109073
S07_10266074	7	149.373	0.111188
S07_10299377	7	150.142	0.160256
S07_10304687	7	150.912	0.0959976
S07_10346609	7	152.451	0.108287
S07_10386581	7	153.22	0.0679824
S07_10446194	7	154.759	0.0673172
S07_10602271	7	157.84	0.0678089
S07_10637311	7	160.149	0.108546
S07_10647404	7	160.918	0.149768
S07_10651772	7	175.973	0.0846654
S07_10659572	7	186.109	0.0498833
S07_10700570	7	186.879	0.0221072
S07_10700685	7	189.96	0.107208
S07_10714287	7	190.729	0.0681025
S07_10747180	7	191.498	0.12381
S07_10749409	7	193.037	0.125793
S07_10749460	7	193.806	0.164277
S07_10778393	7	194.576	0.198006
S07_10885594	7	197.656	0.103259
S07_11037024	7	199.195	0.034974
S07_11146236	7	199.965	0.00954916
S07_11415478	7	203.045	0.00547645
S07_11472928	7	203.815	0.0198462
S07_11497968	7	205.354	0.014586
S07_11500889	7	206.123	0.0293212
S07_11520390	7	206.892	0.0103031
S07_11542121	7	208.431	0.00192661
S07_11620212	7	209.201	4.25481e-07
S07_11620498	7	209.97	0.000835897
S07_11621995	7	212.279	0.0288396
S07_11622097	7	213.048	0.0207806
S07_12003365	7	216.129	0.186237
S07_12078906	7	216.899	0.25024
S07_12103330	7	217.668	0.167724
S07_12107933	7	218.437	0.250247
S07_12135609	7	219.206	0.185994
S07_12250316	7	221.516	0.126097
S07_12282670	7	222.285	0.0822264
S07_12284188	7	223.054	0.142445
S07_12536727	7	224.593	0.145262
S07_12549835	7	226.132	0.295274
S07_12607585	7	226.902	0.22553
S07_12609113	7	227.671	0.277819
S07_12629461	7	231.525	0.178825
S07_12634650	7	233.064	0.0775197
S07_12639451	7	235.373	0.141684
S07_12641016	7	236.142	0.0824129
S07_12671756	7	237.681	0.0694726
S07_12681595	7	239.22	0.077728
S08_122362	8	0	0.0358703
S08_135381	8	2.30933	0.0572533
S08_270526	8	3.07862	0.0942531
S08_270388	8	3.84792	0.0939785
S08_311117	8	5.38686	0.0912012
S08_51457	8	9.24063	0.0364068
S08_356232	8	11.55	0.046577
S08_450064	8	12.3193	0.0815128
S08_634684	8	13.0885	0.141857
S08_634851	8	13.8578	0.0840145
S08_698890	8	18.4864	0.00916793
S08_698899	8	19.2557	0.00147023
S08_698943	8	20.7946	0.00335832
S08_825792	8	23.104	0.0448898
S08_843516	8	23.8733	0.0456857
S08_887616	8	25.4122	0.055049
S08_977246	8	26.9512	0.00588475
S08_996453	8	31.5797	0.00439406
S08_1048930	8	32.349	0.00042721
S08_1135699	8	33.1183	0.00233829
S08_1142937	8	33.8876	0.0188085
S08_1217088	8	37.7414	0.00812388
S08_1458838	8	43.9266	0.0009013
S08_1493876	8	46.2359	0.0420796
S08_1516332	8	47.0052	0.0783465
S08_1626551	8	48.5441	0.0195135
S08_1702884	8	50.0831	0.000668855
S08_1735254	8	50.8524	0.0141536
S08_1811213	8	51.6217	0.0445856
S08_1812029	8	52.391	0.0165334
S08_3863724	8	60.1448	0.0256033
S08_4008434	8	63.2256	1.04204e-05
S08_4011372	8	63.9949	0.00799359
S08_4045455	8	67.8487	0.000543928
S08_4079251	8	70.158	0.00046633
S08_4054230	8	70.9273	0.000556599
S08_4159868	8	71.6966	0.00888264
S08_4167545	8	72.4659	0.0352957
S08_4185890	8	73.2352	0.0665951
S08_4239458	8	75.5445	0.266435
S08_4254197	8	76.3138	0.180779
S08_4262461	8	77.0831	0.126696
S08_4275765	8	77.8524	0.198706
S08_4275793	8	78.6217	0.126503
S08_4291327	8	80.1606	0.266
S08_4294995	8	80.9299	0.182015
S08_4333435	8	81.6992	0.246699
S08_4419913	8	82.4685	0.347338
S08_4451147	8	83.2378	0.246696
S08_4481020	8	84.0071	0.181804
S08_4481058	8	84.7764	0.244098
S08_4552983	8	87.0857	0.162217
S08_4660795	8	90.1665	0.0923245
S08_4660792	8	91.7055	0.105962
S08_4620836	8	92.4748	0.138947
S08_4660902	8	97.1033	0.15327
S08_4690113	8	100.184	0.268025
S08_4696883	8	100.953	0.325492
S08_4721091	8	101.723	0.269275
S08_4724160	8	102.492	0.182032
S08_4739922	8	103.261	0.244961
S08_4762731	8	104.8	0.225102
S08_4786866	8	107.11	0.272848
S08_4961017	8	112.515	0.0704633
S08_5033296	8	117.144	0.0594251
S08_8407316	8	146.172	0.00150589
S08_8445346	8	150.801	0.0197128
S08_8727137	8	153.11	0.0444745
S08_8741188	8	156.191	0.0618262
S08_8787983	8	156.96	0.11506
S08_8804309	8	159.269	0.0692523
S08_9125230	8	161.579	0.127088
S08_9125299	8	162.348	0.0709767
S08_9173260	8	165.429	0.187021
S08_9252290	8	167.738	0.254043
S08_9379718	8	169.277	0.25505
S08_9379728	8	170.816	0.417888
S08_9423736	8	172.355	0.662111
S08_9439088	8	173.124	0.516951
S08_9439920	8	173.894	0.61847
S08_9445683	8	175.433	0.581733
S08_9445686	8	176.202	0.689476
S08_9502176	8	177.741	0.506926
S08_9508787	8	178.51	0.419652
S08_9520657	8	180.049	0.58341
S08_9575543	8	183.13	0.3875
S08_9611711	8	183.899	0.474184
S08_9649663	8	184.668	0.354717
S08_9789790	8	186.207	0.441989
S08_9952872	8	186.977	0.440262
S08_9933688	8	187.746	0.352918
S08_9930942	8	188.515	0.385759
S08_9914728	8	189.285	0.303778
S08_9904099	8	190.054	0.272249
S08_9896044	8	191.593	0.146284
S08_9884045	8	193.902	0.229763
S08_9884008	8	194.671	0.298023
S08_9794884	8	198.525	0.480622
S08_10005161	8	200.834	0.244801
S08_10008807	8	201.604	0.1624
S08_10052207	8	203.143	0.140995
S08_10056856	8	203.912	0.080161
S08_10057119	8	204.681	0.0455472
S08_10081972	8	205.451	0.0920097
S08_10111755	8	208.531	0.242854
S08_10160451	8	209.301	0.162363
S08_10160818	8	210.84	0.142639
S08_10256687	8	212.379	0.1571
S08_10299754	8	213.148	0.107269
S08_10324498	8	213.917	0.142115
S08_10394813	8	215.456	0.292985
S08_10479513	8	216.225	0.224561
S08_10599607	8	218.535	0.0932007
S08_10554612	8	219.304	0.0940318
S08_10600669	8	220.843	0.198043
S08_10693610	8	222.382	0.0941637
S08_10719765	8	223.151	0.117364
S08_10737343	8	223.921	0.0745578
S08_10775163	8	224.69	0.0556473
S08_10836946	8	226.229	0.0918778
S08_11234332	8	227.768	0.0941364
S08_11234440	8	228.537	0.0940442
S08_10837614	8	229.306	0.140994
S08_10847391	8	230.076	0.0818537
S08_11025059	8	233.156	0.0318469
S08_11043877	8	233.926	0.0308609
S08_10920553	8	235.465	0.000476623
S08_10937321	8	236.234	0.0047741
S08_10937345	8	237.003	1.08252e-06
S08_10977335	8	237.773	0.004532
S08_10987909	8	240.853	0.0418929
S08_13021558	8	243.934	0.196602
S08_13125069	8	244.703	0.140857
S08_13131303	8	245.473	0.0938765
S08_13150581	8	246.242	0.0787889
S08_13150604	8	247.011	0.139951
S08_13258691	8	247.781	0.160685
S08_13071001	8	248.55	0.197747
S09_676597	9	0	0.0593884
S09_667555	9	0.769291	0.0795259
S09_667554	9	2.30824	0.01498
S09_620936	9	4.61757	0.0274826
S09_448543	9	5.38686	0.0058456
S09_394540	9	6.15615	0.0209028
S09_345651	9	6.92545	0.00274756
S09_3051880	9	7.69474	0.000361471
S09_848855	9	8.46403	0.000404784
S09_3192238	9	10.003	0.00552338
S09_3213753	9	10.7723	0.0105464
S09_3224632	9	11.5416	0.0382336
S09_3225809	9	12.3109	0.0288592
S09_3338523	9	13.0801	0.068271
S09_3377010	9	13.8494	0.0373066
S09_3409944	9	14.6187	0.0677513
S09_3427534	9	17.6995	0.00359267
S09_3443426	9	19.2385	0.0385739
S09_3452846	9	20.7774	0.0462848
S09_3456872	9	22.3164	0.0480237
S09_3559766	9	27.722	0.207403
S09_3564775	9	28.4913	0.291879
S09_3566173	9	30.8006	0.100595
S09_3647938	9	31.5699	0.166214
S09_3753833	9	32.3392	0.250901
S09_3701225	9	33.1085	0.251333
S09_3831493	9	34.6474	0.327777
S09_3948514	9	36.1864	0.151656
S09_4033174	9	39.2672	0.0497016
S09_4166731	9	40.0365	0.0974891
S09_4045096	9	40.8058	0.0972938
S09_4234880	9	42.3447	0.059069
S09_4504979	9	43.114	0.112299
S09_4539769	9	43.8833	0.182853
S09_4552278	9	44.6526	0.128584
S09_4588717	9	46.1915	0.128943
S09_4591969	9	46.9608	0.202003
S09_4633914	9	47.7301	0.129541
S09_4690882	9	49.2691	0.27227
S09_4792681	9	51.5784	0.353393
S09_4957312	9	54.6592	0.18225
S09_4989807	9	55.4285	0.127349
S09_5053910	9	56.1978	0.0702362
S09_5085176	9	57.7367	0.0816538
S09_5137998	9	59.2757	0.123005
S09_5243244	9	63.1294	0.0443013
S09_5291735	9	63.8987	0.0202471
S09_5367827	9	64.668	0.00516233
S09_5373679	9	66.207	0.00515837
S09_5379411	9	66.9763	0.0198545
S09_5423012	9	67.7456	0.0051597
S09_5440262	9	68.5149	0.0049524
S09_5543289	9	70.0538	0.0197663
S09_5567367	9	70.8231	0.0053925
S09_5651196	9	73.1324	0.0170056
S09_5733311	9	73.9017	0.00375807
S09_5742622	9	74.671	9.48491e-08
S09_5782511	9	75.4403	0.00849164
S09_6036802	9	76.9792	0.00857825
S09_6085160	9	77.7485	0.000601294
S09_6290889	9	78.5178	0.0133073
S09_6318460	9	79.2871	0.00225329
S09_6334307	9	80.0564	0.019648
S09_6346807	9	80.8257	0.0543597
S09_6350812	9	81.595	0.0272196
S09_6381987	9	83.1339	0.026772
S09_6591843	9	84.6729	0.0261503
S09_6600180	9	85.4422	0.00478182
S09_6639063	9	86.2115	3.24424e-08
S09_6659944	9	89.2923	0.00272485
S09_6712053	9	90.0616	0.0198819
S09_6769810	9	90.8309	0.00530412
S09_6785162	9	91.6002	0.0196693
S09_6846759	9	93.1391	1.51647e-06
S09_6896551	9	93.9084	0.00069156
S09_6896569	9	94.6777	0.00189973
S09_6897655	9	95.447	0.00492146
S09_6989136	9	96.2163	7.04874e-06
S09_6996527	9	98.5256	0.0275382
S09_6996551	9	99.2949	0.0269058
S09_7098494	9	100.064	0.0087657
S09_7043815	9	100.833	0.000556371
S09_7052017	9	101.603	0.000505623
S09_7135003	9	103.142	0.0132218
S09_7256054	9	105.451	0.000641629
S09_7365857	9	106.22	0.00887968
S09_7441553	9	106.99	0.0342058
S09_7671621	9	110.07	0.139189
S09_7695531	9	111.609	0.0450255
S09_7789317	9	113.148	0.138761
S09_7819131	9	115.458	0.123805
S09_7849650	9	117.767	0.19856
S09_7803785	9	119.306	0.202366
S09_7817134	9	120.075	0.201617
S09_7972735	9	120.845	0.267878
S09_8108242	9	122.383	0.143888
S09_8125289	9	123.153	0.201007
S09_8204209	9	123.922	0.267777
S09_8219050	9	125.461	0.128792
S09_8228593	9	126.23	0.0842697
S09_8246574	9	127.769	0.0673894
S09_8353435	9	129.308	0.0199004
S09_8358300	9	130.077	0.0434611
S09_8519487	9	131.616	0.107667
S09_8556596	9	132.386	0.0566668
S09_8374580	9	133.155	0.0936244
S09_8425612	9	134.694	0.0550854
S09_8432807	9	136.233	0.0269978
S09_8433030	9	137.002	0.00893603
S09_8447804	9	137.772	0.000649721
S09_8448105	9	139.31	0.0228434
S09_8584517	9	142.391	0.0994631
S09_8684651	9	143.93	0.0471178
S09_8706831	9	145.469	0.142932
S09_8720551	9	146.238	0.177288
S09_8747724	9	147.777	0.081418
S09_8938111	9	149.316	0.178504
S09_8960523	9	151.626	0.123727
S09_8965176	9	152.395	0.0807402
S09_9006009	9	153.164	0.0374102
S09_9092501	9	156.245	0.00752622
S09_9279699	9	157.014	0.00712904
S09_9280565	9	157.784	0.00271823
S09_9319353	9	159.323	0.00466129
S09_9346099	9	160.092	0.000746139
S09_9377216	9	161.631	0.00909695
S09_9402507	9	162.4	0.0269179
S09_9571385	9	163.169	0.0168056
S09_9709354	9	163.939	0.00355227
S09_9466743	9	164.708	0.00869948
S09_9510252	9	165.477	0.00328103
S09_9510271	9	166.247	1.81778e-05
S09_9540883	9	167.016	0.00146477
S09_9723374	9	170.87	0.00783616
S09_9796123	9	171.639	0.0308579
S09_9916556	9	173.178	0.000557819
S09_10039112	9	173.947	0.000425783
S09_9848056	9	176.257	0.0121943
S10_168543	10	0	0.0220257
S10_202238	10	12.5657	0.0594345
S10_381157	10	13.335	0.0553545
S10_410523	10	14.1043	0.0203148
S10_451623	10	14.8736	0.00529928
S10_462840	10	15.6429	0.0267348
S10_492159	10	16.4122	0.00883622
S10_538252	10	17.1815	0.000589966
S10_549682	10	17.9508	0.00846931
S10_632799	10	18.7201	0.000573029
S10_644239	10	19.4893	0.0131609
S10_761702	10	21.0283	0.0201414
S10_804662	10	21.7976	0.0542276
S10_882479	10	23.3365	0.044235
S10_1136493	10	25.6459	2.1218e-06
S10_1156535	10	27.1848	0.000572425
S10_1189197	10	27.9541	0.00204653
S10_1221335	10	29.493	0.0433781
S10_1227418	10	31.032	0.00535738
S10_1973930	10	35.6606	0.00555191
S10_2032519	10	36.4298	0.0263176
S10_2064248	10	37.1991	0.0157988
S10_2232189	10	40.28	0.0853314
S10_2232233	10	41.8189	0.158854
S10_2257622	10	43.3579	0.066561
S10_2293600	10	44.1271	0.0355809
S10_2296736	10	44.8964	0.0619447
S10_2340199	10	45.6657	0.0247404
S10_2340759	10	47.9751	0.0127929
S10_2361854	10	48.7444	0.00043564
S10_2371572	10	49.5136	0.00218877
S10_2450145	10	54.1422	0.012368
S10_2465436	10	57.996	0.00925485
S10_2476901	10	59.5349	0.000520494
S10_2553929	10	60.3042	0.0130038
S10_2580293	10	61.0735	0.00217644
S10_2641689	10	64.1543	0.00221394
S10_2698514	10	65.6933	0.043302
S10_2910141	10	68.7741	0.0441452
S10_3004817	10	71.0834	0.0129644
S10_3095984	10	71.8527	0.00189831
S10_3187177	10	72.622	0.00246412
S10_3220157	10	74.1609	0.00528565
S10_3379411	10	74.9302	1.50137e-05
S10_3414697	10	76.4692	0.000188109
S10_3461090	10	77.2385	0.0058527
S10_3467111	10	79.5478	4.9183e-07
S10_3547948	10	80.3171	0.00455453
S10_3655368	10	81.856	0.00455343
S10_3670197	10	82.6253	1.24235e-06
S10_3675828	10	83.3946	0.00477834
S10_4083192	10	84.1639	0.0264375
S10_3712074	10	84.9332	0.0270263
S10_3791267	10	86.4722	0.0273094
S10_3798046	10	88.0111	0.00872605
S10_3796446	10	89.5501	0.0158311
S10_3794048	10	90.3193	0.0166829
S10_4300719	10	94.1731	0.0652733
S10_4400255	10	94.9424	0.0393558
S10_4300870	10	95.7117	0.0412253
S10_4475045	10	102.68	0.00142669
S10_4576531	10	103.449	0.000727103
S10_4576569	10	104.218	0.00194059
S10_4649429	10	104.987	0.0189592
S10_4845511	10	105.757	0.00215641
S10_4908148	10	107.296	0.0355517
S10_4991741	10	108.065	0.0799512
S10_5014953	10	108.834	0.124669
S10_5162673	10	110.373	0.144928
S10_5282229	10	111.142	0.202018
S10_5287907	10	112.681	0.228486
S10_5760238	10	114.991	0.5157
S10_5828844	10	116.53	0.748822
S10_8186758	10	120.383	0.361982
S10_8188734	10	122.693	0.246498
S10_8367533	10	124.232	0.162809
S10_8437959	10	125.771	0.110039
S10_8487435	10	126.54	0.159717
S10_8564804	10	127.309	0.109734
S10_8676626	10	128.848	0.0929884
S10_8735366	10	131.158	0.00492221
S10_8745240	10	132.696	0.00214562
S10_8766137	10	134.235	0.00492821
S10_8874073	10	135.005	0.0194375
S10_8909125	10	136.544	0.0728263
S10_8890243	10	137.313	0.0717029
S10_8994728	10	140.394	0.000568562
S10_9031191	10	141.933	0.000590443
S10_9031983	10	142.702	0.00857243
S10_9070761	10	143.471	0.000589895
S10_9201395	10	144.241	0.00869837
S10_9203269	10	145.01	0.0085354
S10_9252399	10	146.549	1.89939e-06
S10_9257601	10	147.318	0.00849778
S10_9277903	10	148.857	0.00902693
S10_9445153	10	149.626	0.0208302
S10_9523581	10	151.165	0.0209478
S10_9580960	10	154.246	9.8669e-06
S10_9695929	10	155.015	0.00486053
S10_9730789	10	155.785	9.3552e-07
S10_9744461	10	156.554	0.000682863
S10_9755691	10	157.323	0.00191601
S10_9770226	10	158.093	0.005155
S10_9899132	10	158.862	0.0269493
S10_10038521	10	159.631	0.0266856
S10_10100466	10	161.941	0.000446984
S10_10117908	10	163.479	0.0239684
S10_10135130	10	164.249	0.00834589
S10_10468087	10	170.434	0.00980636
S10_10471880	10	171.203	0.00413675
S10_10514310	10	171.973	0.000161938
S10_10514319	10	172.742	0.000579716
S10_10537503	10	173.511	0.0134315
S10_10553207	10	175.05	0.0197014
S10_10625835	10	177.359	0.0471846
S10_10655609	10	178.129	0.0222152
S10_10657909	10	179.668	0.00260358
S10_10689287	10	180.437	0.0016623
S10_10762492	10	181.206	1.3302e-05
S10_10799940	10	181.976	0.0050733
S10_10964195	10	185.829	0.112233
S10_12124561	10	191.235	0.619641
S10_12127770	10	194.316	0.904695
S10_12131903	10	195.085	0.775427
S10_12146557	10	195.854	0.621216
S10_12262595	10	198.164	0.327243
S10_12302469	10	198.933	0.439416
S10_12411369	10	199.702	0.540874
S10_12418101	10	200.471	0.686793
S10_12458082	10	201.241	0.542511
S10_12524574	10	202.78	0.34889
S10_12529750	10	203.549	0.274495
S10_12666600	10	208.178	0.0976572
S10_12707217	10	208.947	0.142985
S10_12737540	10	210.486	0.159743
S10_12775290	10	212.795	0.107865
S10_12784027	10	214.334	0.080369
S10_12784092	10	215.103	0.0455628
S10_12815562	10	215.873	0.0144921
S10_12815796	10	216.642	0.00238837
S10_12896074	10	217.411	0.000396496
S10_12911231	10	219.721	0.00506867
S10_12920126	10	222.03	0.0265958
S10_12932760	10	224.339	0.00160072
S10_12987837	10	225.878	0.0036521
S10_13056911	10	226.647	4.29025e-08
S10_13078789	10	227.417	0.00504106
S10_13095668	10	228.186	0.026123
S10_13209286	10	230.495	0.000727942
S10_13272116	10	232.034	0.0351807
S10_13274616	10	232.804	0.020659
S10_13344713	10	233.573	0.0542536
S10_13409492	10	235.882	5.92163e-06
S10_13424363	10	236.652	0.00308923
S10_13513609	10	237.421	0.0156344
S10_13556626	10	238.19	0.0103505
S11_33749	11	0	0.28909
S11_37422	11	8.54373	0.0354032
S11_184760	11	10.8531	0.0262192
S11_49240	11	12.392	0.0269848
S11_65188	11	13.1613	0.0275825
S11_351442	11	13.9306	0.0663755
S11_542454	11	14.6999	0.0354902
S11_564616	11	15.4692	0.020609
S11_571609	11	19.3229	3.50603e-08
S11_603455	11	21.6323	0.0140477
S11_603482	11	22.4016	0.0338026
S11_604991	11	26.2553	0.0390755
S11_654238	11	27.0246	0.0123856
S11_668665	11	29.334	0.00566331
S11_757403	11	33.1877	0.0306274
S11_755122	11	34.7267	0.0204263
S11_920043	11	36.2656	0.026955
S11_1008344	11	40.8942	0.000746182
S11_1015625	11	41.6635	0.0087261
S11_1189337	11	43.2024	0.0551284
S11_1333595	11	44.7414	0.0463347
S11_1603838	11	45.5107	0.0809383
S11_1568723	11	46.28	0.0821498
S11_2196227	11	48.5893	0.0935331
S11_2202031	11	50.1282	0.0342962
S11_2254942	11	50.8975	0.0134508
S11_2298958	11	52.4365	0.00878452
S11_2336086	11	54.7458	2.18778e-06
S11_2352988	11	55.5151	0.00363893
S11_2476089	11	59.3689	0.028996
S11_2513353	11	61.6782	0.000950576
S11_2558011	11	64.759	0.0516475
S11_4014120	11	76.5091	0.17152
S11_4099826	11	78.0481	0.318952
S11_4203145	11	79.587	0.162552
S11_4222836	11	81.1259	0.180356
S11_4369901	11	84.9797	0.108163
S11_4469665	11	87.289	0.0551652
S11_4748739	11	88.828	0.0453173
S11_4814923	11	89.5973	0.0788618
S11_4864983	11	90.3666	0.0363861
S11_4963688	11	91.9055	0.109312
S11_5049089	11	92.6748	0.137689
S11_5106625	11	94.2138	0.156243
S11_5129936	11	95.7527	0.199475
S11_5313639	11	100.381	0.104838
S11_5490256	11	102.691	0.30916
S11_5725549	11	105	0.573574
S11_5725591	11	106.539	0.592651
S11_5774192	11	107.308	0.458936
S11_5776203	11	108.077	0.512287
S11_5864108	11	109.616	0.775176
S11_5898989	11	111.926	0.462288
S11_5899067	11	112.695	0.561407
S11_5899444	11	113.464	0.649722
S11_6012336	11	114.234	0.544126
S11_6085438	11	117.314	0.30047
S11_6463776	11	120.395	0.298082
S11_6817412	11	121.934	0.299964
S11_6817451	11	122.703	0.407496
S11_6861290	11	123.473	0.298211
S11_7132230	11	124.242	0.246873
S11_7262395	11	125.781	0.245564
S11_7363661	11	127.32	0.205208
S11_7403045	11	128.089	0.272571
S11_7626372	11	128.859	0.205185
S11_7672493	11	129.628	0.293752
S11_7818595	11	131.937	0.184653
S11_8702291	11	135.018	0.0582188
S11_8791852	11	136.557	0.0489211
S11_9086696	11	137.326	0.0963927
S11_9363473	11	138.865	0.0161592
S11_9891840	11	141.175	0.037706
S11_10050568	11	141.944	0.0158623
S11_10445535	11	144.253	0.00377504
S11_13457489	11	172.234	0.155123
S11_13574017	11	175.315	0.501006
S11_13596261	11	176.854	0.30744
S11_13645947	11	184.608	0.0937035
S11_13651679	11	186.917	0.00562769
S11_13715413	11	187.686	0.00190395
S12_2698	12	0	0.0329849
S12_37536	12	1.53895	0.0281734
S12_54967	12	2.30824	0.0100141
S12_205371	12	3.84719	0.00882422
S12_246830	12	6.928	0.00207853
S12_261087	12	7.69729	0.000536001
S12_787806	12	8.46659	0.0134578
S12_771297	12	9.23588	0.0133347
S12_892935	12	10.7748	0.00200127
S12_971953	12	11.5441	0.000648768
S12_1014883	12	12.3134	0.00894705
S12_1031845	12	13.0827	0.000673353
S12_1051478	12	13.852	0.00897426
S12_1106553	12	14.6213	0.00159578
S12_1553831	12	15.3906	0.0158938
S12_1601178	12	20.7962	0.0338567
S12_1625777	12	23.1055	0.00867356
S12_1699396	12	24.6444	0.0128825
S12_1751387	12	28.4982	0.0953444
S12_1751405	12	29.2675	0.0594438
S12_1782718	12	32.3483	0.181437
S12_1865262	12	33.1176	0.129094
S12_1865467	12	34.6565	0.244507
S12_2532685	12	43.2003	0.319769
S12_2551436	12	44.7392	0.151073
S12_2551455	12	45.5085	0.210109
S12_2606654	12	47.0475	0.229526
S12_2666953	12	47.8168	0.166292
S12_2667055	12	48.586	0.128222
S12_2673274	12	50.8954	0.103403
S12_2712762	12	52.4343	0.0778059
S12_2777077	12	53.9733	0.069422
S12_2931859	12	57.0541	0.0830344
S12_3446958	12	59.3634	0.250758
S12_3644123	12	61.6728	0.328019
S12_3781182	12	62.442	0.253337
S12_4381820	12	63.981	0.230249
S12_5204061	12	67.0618	0.0296472
S12_5965241	12	70.1426	0.0363469
S12_6881126	12	74.7712	0.0159491
S12_6935921	12	75.5405	0.00149266
S12_7025082	12	77.8498	0.00171613
S12_7026225	12	78.6191	0.000735951
S12_7188914	12	80.158	0.002576
S12_7445608	12	83.2389	6.76013e-05
S12_7490842	12	84.0082	0.00610765
S12_7490856	12	84.7774	0.0171616
S12_7541622	12	85.5467	0.00918534
S12_7562391	12	87.0857	0.0137438
S12_7659224	12	87.855	0.0233134
S12_7659229	12	89.3939	0.0296781
S12_7770164	12	90.9329	4.45404e-05
S12_7795388	12	92.4718	0.0299719
S12_8035508	12	93.2411	0.0425321
S13_13069	13	0	0.0742285
S13_17556	13	10.1366	0.120025
S13_318009	13	10.9059	0.125336
S13_298585	13	12.4449	0.109895
S13_250909	13	13.2142	0.160171
S13_177376	13	13.9834	0.156802
S13_376795	13	20.9513	0.0688186
S13_390841	13	22.4902	0.0676786
S13_437528	13	23.2595	0.107659
S13_516435	13	24.0288	0.0670877
S13_482664	13	24.7981	0.0675321
S13_522568	13	27.1074	0.0358435
S13_524275	13	27.8767	0.0354498
S13_629875	13	28.646	0.0793889
S13_629952	13	29.4153	0.0664187
S13_638751	13	30.1846	0.124196
S13_680432	13	30.9539	0.144419
S13_720374	13	31.7232	0.224465
S13_742100	13	34.0325	0.222934
S13_760521	13	34.8018	0.220999
S13_765270	13	35.5711	0.16515
S13_805742	13	36.3404	0.225475
S13_838981	13	37.1097	0.144111
S13_839149	13	37.879	0.0946265
S13_846541	13	38.6483	0.045304
S13_923719	13	40.1872	0.0102681
S13_1111871	13	40.9565	0.016474
S13_1111951	13	41.7258	0.0278466
S13_910834	13	42.4951	0.0193556
S13_1179664	13	43.2644	0.00454298
S13_1192818	13	44.0337	2.95789e-05
S13_1225898	13	44.803	0.0102218
S13_1389507	13	45.5723	0.0376406
S13_1403425	13	47.1112	0.00546171
S13_1435556	13	47.8805	0.0127732
S13_1472760	13	49.4194	0.0561902
S13_1538558	13	50.9584	0.0734772
S13_1566217	13	51.7277	0.115815
S13_1649358	13	55.5814	0.157673
S13_1702426	13	59.4352	0.101997
S13_1702960	13	60.2045	0.0632587
S13_1925839	13	63.2853	0.172299
S13_1944852	13	64.0546	0.11811
S13_2063023	13	64.8239	0.0730099
S13_2304081	13	65.5932	0.0545981
S13_2528122	13	70.9988	0.0613623
S13_2453578	13	71.7681	0.0794296
S13_2747213	13	72.5374	0.0447001
S13_2785076	13	73.3067	0.0196306
S13_2855665	13	74.8456	0.00240547
S13_2887153	13	75.6149	0.000372298
S13_2894079	13	76.3842	0.000950561
S13_2952529	13	77.1535	0.00154079
S13_2965055	13	78.6924	0.0344022
S13_3074765	13	81.0018	0.05642
S13_3111433	13	81.771	0.106883
S13_3260007	13	84.0804	0.0553143
S13_3334322	13	87.1612	0.00850714
S13_3465580	13	91.7898	0.0587772
S13_3465616	13	92.559	0.0773965
S13_3476947	13	93.3283	0.0429572
S13_3534513	13	94.0976	0.0289546
S13_3819784	13	95.6366	0.0952364
S13_3895044	13	101.042	0.171841
S13_3936313	13	101.811	0.251837
S13_3974179	13	102.581	0.330673
S13_4131815	13	103.35	0.421239
S13_4139648	13	104.119	0.55274
S13_4143146	13	104.889	0.699585
S13_4386242	13	105.658	0.585706
S13_4429103	13	107.197	0.476428
S13_4428237	13	107.966	0.476381
S13_4468534	13	108.735	0.419744
S13_7916171	13	112.589	0.969313
S13_7811225	13	113.358	0.8713
S13_8539001	13	114.128	0.867767
S13_6645508	13	115.667	0.737768
S13_4640242	13	116.436	0.675553
S13_5885939	13	117.975	0.735434
S13_5747290	13	119.514	0.940325
S13_5466566	13	120.283	1.01578
S13_9657586	13	121.052	1.09917
S13_9722055	13	121.822	0.911165
S13_9722133	13	122.591	0.832474
S13_9761765	13	123.36	0.700966
S13_9722288	13	129.546	0.714205
S13_9901924	13	138.883	0.74215
S13_9903145	13	140.422	0.774263
S13_10224105	13	141.192	0.694013
S13_10232520	13	144.272	0.627215
S13_10383105	13	145.811	0.86614
S13_10959050	13	148.892	0.865334
S13_10991483	13	150.431	0.588216
S13_11157750	13	152.741	0.449105
S13_11157773	13	153.51	0.360291
S13_11235264	13	155.049	0.582014
S13_11245229	13	156.588	0.614836
S13_11266015	13	157.357	0.512331
S13_11309611	13	161.211	0.183433
S13_11395306	13	162.75	0.113387
S13_11369039	13	163.519	0.112722
S13_11415954	13	164.288	0.164543
S13_11492211	13	165.058	0.0980907
S13_11526919	13	165.827	0.0592651
S13_11623899	13	168.908	0.0578226
S13_11628752	13	170.447	0.0477784
S13_11813028	13	173.527	0.00956891
S13_11826644	13	177.381	4.34358e-05
S13_11933585	13	181.235	0.00661959
S13_12036795	13	183.544	5.44996e-06
S13_12319884	13	187.398	0.0648894
S13_12322308	13	188.167	0.0353188
S13_12325573	13	189.706	0.002131
S13_12369554	13	190.476	0.0130531
S13_12428681	13	191.245	0.000561555
S13_12435220	13	193.554	0.00512555
S13_12435304	13	194.324	0.0266892
S13_12435349	13	195.093	0.054783
S13_12435516	13	195.862	0.0557387
S13_12531972	13	198.171	0.00911872
S13_12589402	13	198.941	0.0347135
S13_12554452	13	199.71	0.0345591
S13_12801042	13	202.019	0.0276288
S13_12848455	13	204.329	0.158517
S13_12894746	13	205.098	0.129453
S14_465799	14	0	0.0493072
S14_527292	14	3.85377	0.00441823
S14_506643	14	4.62306	0.0046039
S14_707457	14	5.39235	0.000638014
S14_722004	14	6.16164	0.00939881
S14_758939	14	6.93093	0.0285257
S14_872012	14	7.70022	0.0681572
S14_879906	14	8.46952	0.0290177
S14_947336	14	9.23881	0.0572875
S14_973023	14	10.7778	0.0572714
S14_1015683	14	11.547	0.0284507
S14_1079813	14	12.3163	0.00968513
S14_1165660	14	13.8553	0.00976797
S14_1232335	14	14.6246	0.0356351
S14_1304640	14	16.9339	0.0813618
S14_1530332	14	19.2432	0.12726
S14_1685438	14	20.7822	0.126231
S14_1685457	14	21.5515	0.0700229
S14_1692650	14	22.3208	0.112242
S14_1726229	14	23.0901	0.164208
S14_1738996	14	24.629	0.049943
S14_1898613	14	27.7098	0.0577613
S14_1951887	14	30.0192	0.0225702
S14_2137047	14	30.7885	0.0579604
S14_2138370	14	31.5577	0.109393
S14_2198356	14	35.4115	0.16231
S14_2334349	14	36.9505	0.0475906
S14_2462763	14	37.7197	0.0220996
S14_2475650	14	39.2587	0.108692
S14_2594813	14	43.1125	0.00944968
S14_2733275	14	45.4218	0.000694074
S14_2740291	14	46.9607	0.00252123
S14_2740297	14	47.73	0.014191
S14_2740394	14	48.4993	0.0363291
S14_2769996	14	49.2686	0.0677895
S14_2773910	14	50.0379	0.0365258
S14_2804828	14	50.8072	0.0144308
S14_2805431	14	51.5765	0.00236416
S14_3165434	14	52.3458	0.00182155
S14_3227152	14	53.8847	0.0114449
S14_3430553	14	54.654	0.00158123
S14_3430578	14	56.9634	0.000341156
S14_3449557	14	57.7326	0.00512768
S14_3482288	14	58.5019	0.000552467
S14_3583841	14	60.0409	0.00210749
S14_3603948	14	61.5798	0.0024988
S14_3646552	14	63.1188	0.002228
[truncated: 826 more rows]

## Sheet: S. udensis 04-BN-051
MARKER	CHR	POS	LOD		THRESHOLD	3.6
S01_530683	1	0	0.293246
S01_36856	1	27.1364	0.162005
S01_290643	1	38.2048	0.187767
S01_818656	1	40.186	0.334826
S01_849743	1	41.1762	0.430962
S01_1089932	1	42.1665	0.429979
S01_882451	1	44.1477	0.42747
S01_531619	1	46.1289	0.366464
S01_631514	1	48.1102	0.407507
S01_631580	1	49.1004	0.470002
S01_1240210	1	56.076	0.0189095
S01_1289753	1	58.0572	0.0194315
S01_1336255	1	59.0475	0.0043254
S01_1362024	1	60.0377	0.019333
S01_1389259	1	61.0279	0.000499077
S01_1516208	1	63.0091	0.0040061
S01_1640547	1	63.9994	0.000102326
S01_1415673	1	64.9896	9.4019e-05
S01_1755654	1	66.9708	0.00580216
S01_2026786	1	68.9521	0.014499
S01_2012200	1	70.9333	1.1794e-05
S01_2012192	1	71.9235	0.00287567
S01_2010559	1	72.9138	0.0114101
S01_2026709	1	74.895	0.00294709
S01_2105519	1	76.8762	0.0029558
S01_2153716	1	77.8665	0.00332969
S01_2038794	1	78.8567	0.0230168
S01_2061720	1	84.8255	0.0237162
S01_2076682	1	88.7942	0.000730797
S01_1763826	1	93.7609	0.0148513
S01_1781661	1	94.7512	0.0163498
S01_1897317	1	97.725	0.016948
S01_1831949	1	98.7152	0.0175281
S01_1887315	1	99.7054	0.01831
S01_1520402	1	103.674	0.00381086
S01_2026832	1	108.641	0.0128725
S01_2026942	1	109.631	0.00339516
S01_2175776	1	116.607	0.0402365
S01_2183942	1	118.588	0.0848801
S01_2184927	1	120.569	0.0715229
S01_2188029	1	121.559	0.0338964
S01_2203981	1	122.55	0.0179738
S01_2216354	1	123.54	0.0430178
S01_2233631	1	124.53	0.0794179
S01_2517861	1	125.52	0.12606
S01_2514395	1	126.511	0.127955
S01_2518079	1	128.492	0.185187
S01_2527093	1	129.482	0.25009
S01_2562305	1	133.451	0.36666
S01_2562398	1	134.441	0.288507
S01_2568354	1	137.415	0.254432
S01_2571991	1	142.382	0.299421
S01_2572082	1	143.372	0.291108
S01_2576528	1	144.362	0.229969
S01_2683225	1	145.352	0.358556
S01_2741946	1	146.342	0.232352
S01_2853736	1	149.316	0.306293
S01_2922841	1	150.306	0.389106
S01_2976731	1	151.297	0.380272
S01_2945875	1	155.265	0.420592
S01_2981497	1	165.299	0.43535
S01_2981520	1	166.289	0.518279
S01_3198437	1	176.323	0.530795
S01_3261114	1	177.313	0.649741
S01_3295360	1	178.303	0.546853
S01_3298144	1	180.284	0.285811
S01_3302557	1	181.275	0.421625
S01_3377525	1	182.265	0.366539
S01_3190390	1	183.255	0.524087
S01_3105106	1	184.245	0.559844
S01_3103608	1	185.236	0.452811
S01_3103532	1	186.226	0.388215
S01_2981633	1	188.207	0.590151
S01_3547095	1	190.188	0.283503
S01_3500568	1	191.178	0.336809
S01_3501065	1	192.169	0.269707
S01_3517208	1	194.15	0.21178
S01_3386579	1	200.119	0.0878832
S01_3411909	1	214.353	0.0229068
S01_3411914	1	215.343	0.0081726
S01_3411929	1	218.317	0.00249806
S01_4436036	1	241.659	0.0530483
S01_4436032	1	242.649	0.0973541
S01_3687096	1	255.816	0.200883
S01_3719031	1	256.807	0.243201
S01_3720012	1	262.775	0.601267
S01_3720095	1	264.757	0.425883
S01_3730186	1	266.738	0.420711
S01_3815586	1	267.728	0.328812
S01_3815599	1	268.718	0.247699
S01_3817065	1	270.7	0.275475
S01_3846413	1	272.681	0.28042
S01_3888329	1	273.671	0.33061
S01_3550811	1	274.661	0.210411
S01_3417203	1	275.651	0.268948
S01_3412148	1	276.642	0.2736
S01_3959835	1	281.608	0.186355
S01_3967052	1	282.599	0.218399
S01_3993191	1	283.589	0.121984
S01_4053059	1	284.579	0.0963893
S01_4349232	1	285.569	0.145247
S01_4383484	1	286.56	0.07123
S01_4390866	1	288.541	0.0707713
S01_4449462	1	292.51	0.120023
S01_4431064	1	295.483	0.115362
S01_4425272	1	297.465	0.211842
S01_4425171	1	302.431	0.150042
S01_4425142	1	303.422	0.114784
S01_4425133	1	304.412	0.0534322
S01_4547276	1	312.4	0.024856
S01_4539971	1	317.367	0.0453307
S01_4547353	1	319.348	0.109686
S01_4603210	1	320.338	0.0951206
S01_4506620	1	321.328	0.0377482
S01_4667861	1	324.302	0.0715991
S01_4668070	1	325.292	0.146407
S01_5213487	1	326.283	0.208045
S01_4948047	1	327.273	0.245544
S01_4951432	1	328.263	0.32247
S01_5238097	1	329.253	0.280185
S01_5365641	1	330.243	0.170691
S01_5298289	1	331.234	0.233253
S01_5289086	1	332.224	0.137021
S01_5288817	1	334.205	0.250988
S01_5256630	1	337.179	0.715694
S01_5249377	1	341.148	0.641732
S01_5298077	1	348.123	0.211554
S01_5298081	1	349.114	0.234489
S01_5445849	1	354.08	0.0495524
S01_5411270	1	355.07	0.0731495
S01_5411214	1	356.061	0.11714
S01_5592045	1	358.042	0.0868784
S01_5411103	1	359.032	0.0854238
S01_5636998	1	360.022	0.0488123
S01_5704084	1	361.013	0.0844902
S01_5779268	1	362.994	0.0114916
S01_5936582	1	366.963	0.107176
S01_5936590	1	378.031	0.296298
S01_5944287	1	390.144	0.024343
S01_5945849	1	391.134	0.00368896
S01_6001714	1	393.115	0.0105751
S01_6218046	1	395.096	0.0489946
S01_6219199	1	396.087	0.0478419
S01_6326685	1	397.077	0.0219301
S01_6406233	1	400.051	0.018903
S01_6634522	1	404.019	0.00861789
S01_6577677	1	405.01	0.00763415
S01_6568742	1	406	0.000874635
S01_6548320	1	406.99	0.00798995
S01_6536857	1	408.971	0.0558117
S01_6483498	1	409.962	0.0317061
S01_6468963	1	413.93	0.0312712
S01_6448213	1	417.899	0.0766149
S01_6448212	1	418.889	0.0443069
S01_6448194	1	419.879	0.0214342
S01_6376292	1	433.047	0.0186776
S01_6364681	1	435.028	0.0207814
S01_6405486	1	436.018	0.00512696
S01_6444723	1	437.009	0.00185976
S01_6650196	1	437.999	0.00492966
S01_6903576	1	438.989	5.54843e-06
S01_6989027	1	439.979	0.0141074
S01_6991984	1	440.969	0.024555
S01_7013082	1	441.96	0.00700077
S01_7181090	1	442.95	0.00212441
S01_7027712	1	444.931	0.000328981
S01_7439130	1	449.898	0.00429868
S01_7442604	1	451.879	0.0301197
S01_7444781	1	452.869	0.0107036
S01_7494237	1	453.86	0.0302195
S01_7647591	1	454.85	0.00598304
S01_7480716	1	459.817	0.0356024
S01_7480447	1	466.792	0.0705757
S01_7480409	1	467.782	0.102886
S01_7557055	1	473.751	0.0644112
S01_7578359	1	474.741	0.0615056
S01_7633959	1	475.732	0.0174565
S01_7873957	1	476.722	0.000242881
S01_7906209	1	477.712	0.00320289
S01_7927108	1	480.686	0.0278018
S01_7950953	1	485.653	0.0332804
S01_7964390	1	487.634	0.0481768
S01_7964482	1	489.615	0.0478068
S01_8017350	1	492.589	0.00885837
S01_8049451	1	494.57	0.017885
S01_8219994	1	498.539	0.0724007
S01_8219981	1	499.529	0.0399602
S01_8181947	1	501.51	0.0383426
S01_8181845	1	505.479	5.194e-05
S01_8259816	1	508.453	0.000308223
S01_8279682	1	509.443	0.000193826
S01_8323434	1	510.433	0.010319
S01_8358241	1	511.424	0.0305324
S01_8362404	1	512.414	0.0293335
S01_8405706	1	516.383	0.0761361
S01_8519929	1	519.356	0.0311163
S01_8559506	1	523.325	0.00908134
S01_8613672	1	524.315	0.00072892
S01_8629690	1	528.284	0.00976541
S01_8729106	1	529.274	0.00091466
S01_8916101	1	530.264	0.0196969
S01_8888645	1	531.255	0.000685898
S01_8729274	1	532.245	0.000454215
S01_9307467	1	535.219	0.00742776
S01_9339047	1	536.209	0.00766641
S01_9303752	1	537.199	0.000700731
S01_10445718	1	538.189	0.00189867
S01_10707609	1	539.18	0.00477086
S01_10809918	1	541.161	0.00564239
S01_10809877	1	543.142	0.0143992
S01_10809817	1	547.111	0.153704
S01_10809627	1	549.092	0.0439549
S01_10809593	1	552.066	0.0996813
S01_10809418	1	562.099	0.0852017
S01_10808615	1	574.212	0.000386896
S01_10815662	1	583.219	0.000244697
S01_10815623	1	584.209	5.32144e-07
S01_11175035	1	585.2	0.00501281
S01_11172680	1	586.19	1.15727e-08
S01_11032000	1	587.18	0.00986298
S01_11004943	1	589.161	0.0271345
S01_11175052	1	595.13	0.0282312
S01_11257419	1	601.099	0.0110189
S01_11257473	1	603.08	0.00367666
S01_11266444	1	606.054	0.0737964
S01_11403367	1	609.028	0.0036266
S01_11447365	1	620.096	0.222943
S01_11470224	1	626.065	0.0957426
S01_11471312	1	627.055	0.0431622
S01_11473421	1	629.036	0.0260706
S01_11475492	1	632.01	0.0203534
S01_11568426	1	633	0.00519722
S01_11630811	1	633.991	2.96425e-08
S01_11882430	1	635.972	0.00174732
S01_12093664	1	639.941	0.0215868
S01_12138577	1	641.922	0.0486608
S01_12146574	1	642.912	0.0478352
S01_12287387	1	643.902	0.0217115
S01_12480707	1	645.883	0.02106
S01_12481109	1	646.874	0.0118244
S01_12483846	1	648.855	0.00973565
S01_12484859	1	649.845	0.018184
S01_12603327	1	652.819	0.0353356
S01_12644277	1	653.809	0.0364859
S01_12818264	1	654.799	0.0696238
S01_12866495	1	655.79	0.106747
S01_12891050	1	656.78	0.159502
S01_12906425	1	657.77	0.11477
S01_12924481	1	658.76	0.159738
S01_12932586	1	659.751	0.10695
S01_12954307	1	660.741	0.0699651
S01_13126970	1	662.722	0.0133838
S01_13156661	1	663.712	0.00194091
S01_13214506	1	664.702	0.0252292
S01_13287558	1	667.676	0.182901
S01_13444810	1	670.65	0.231952
S01_13464814	1	671.64	0.227967
S01_13490182	1	672.631	0.222711
S01_13505919	1	676.599	0.0270928
S01_13539489	1	679.573	0.0631745
S01_13539632	1	680.563	0.0371836
S01_13539671	1	681.553	0.0104395
S01_13539705	1	682.544	0.0254682
S01_13539755	1	684.525	0.00149372
S01_13564325	1	685.515	0.0124202
S01_13628887	1	686.505	0.0257177
S01_13630191	1	687.496	0.012679
S01_13680988	1	688.486	0.026266
S01_13753151	1	690.467	0.0808501
S01_13767348	1	692.448	0.0548881
S01_13767480	1	693.439	0.0550969
S01_13823119	1	694.429	0.0259123
S01_13866367	1	695.419	0.0019812
S01_13950832	1	696.409	0.0259123
S01_14200006	1	697.399	0.055094
S01_14173708	1	698.39	0.0545999
S01_14149143	1	700.371	0.025795
S01_14147700	1	702.352	0.000861533
S01_14140345	1	703.342	0.00182499
S01_14140323	1	704.333	0.0134787
S01_14126587	1	706.314	0.092981
S01_13985801	1	709.288	0.00809449
S01_13973079	1	710.278	0.0252957
S01_13973071	1	712.259	0.00373378
S01_13960436	1	713.249	5.92767e-05
S01_13952175	1	717.218	0.00110019
S01_14450297	1	723.187	0.00197522
S01_14484042	1	730.162	0.0087891
S01_14493899	1	737.138	0.0198481
S01_14590987	1	741.107	0.0128733
S01_14493999	1	742.097	0.013358
S01_14809032	1	743.087	0.001901
S01_14882111	1	745.068	0.00197673
S01_15028212	1	746.059	0.02512
S01_15109269	1	748.04	0.00169641
S01_15120650	1	749.03	0.00167338
S01_15168248	1	750.02	0.00553283
S01_15557806	1	751.011	3.85439e-06
S01_15498184	1	752.001	0.00417482
S01_15303775	1	752.991	0.00267973
S01_15275705	1	753.981	0.0105906
S01_15661719	1	754.972	0.0102568
S01_15279204	1	757.945	0.0114861
S01_15303126	1	759.927	0.112731
S01_15303774	1	760.917	0.0830438
S02_27633	2	0	0.130077
S02_931792	2	11.0684	0.00269238
S02_931812	2	15.0371	0.0461818
S02_936471	2	17.0184	0.101271
S02_1001749	2	19.9922	0.0262583
S02_642481	2	22.966	0.00406351
S02_813247	2	24.9472	0.00486026
S02_727094	2	25.9374	0.00508889
S02_285762	2	26.9276	1.24035e-06
S02_45003	2	27.9179	1.54313e-06
S02_284493	2	30.8917	0.0172487
S02_323369	2	34.8604	0.00945715
S02_322474	2	36.8416	0.0992852
S02_322463	2	40.8103	0.0703976
S02_1510302	2	46.7791	0.046949
S02_1463761	2	48.7603	0.0335498
S02_1524133	2	49.7506	0.0141722
S02_1137770	2	50.7408	1.15961e-05
S02_1071046	2	51.731	2.08749e-05
S02_1111398	2	53.7123	9.03452e-06
S02_1283129	2	57.681	0.00980966
S02_1622102	2	60.6548	0.00204975
S02_1647567	2	61.645	0.0133503
S02_1740093	2	62.6352	0.00206408
S02_1815442	2	63.6255	0.000722289
S02_1854528	2	64.6157	0.00203324
S02_1916507	2	65.6059	0.00686706
S02_1919931	2	67.5872	0.00158332
S02_2089042	2	68.5774	1.28818e-05
S02_2192137	2	71.5512	0.0274631
S02_2247023	2	72.5414	0.0765253
S02_2319380	2	74.5226	0.00764758
S02_2387052	2	76.5039	0.0444771
S02_2436573	2	77.4941	0.0820901
S02_2439131	2	78.4843	0.0566183
S02_2441241	2	79.4746	0.0867331
S02_2490307	2	80.4648	0.166644
S02_2518610	2	83.4386	0.181129
S02_2627023	2	84.4288	0.183234
S02_2906511	2	85.419	0.125917
S02_2822621	2	86.4093	0.126923
S02_2911450	2	88.3905	0.219727
S02_3038734	2	89.3807	0.126231
S02_2982267	2	90.371	0.123037
S02_3049164	2	93.3448	0.0986144
S02_3217760	2	94.335	0.149018
S02_3217933	2	95.3252	0.151614
S02_3198721	2	97.3065	0.154459
S02_3488190	2	101.275	0.143697
S02_3588902	2	103.256	0.0889783
S02_3631125	2	104.247	0.0598225
S02_3402668	2	106.228	0.0709338
S02_3660353	2	114.216	0.024148
S02_3660314	2	118.185	0.0558973
S02_3589012	2	132.418	0.476146
S02_3589061	2	133.409	0.429585
S02_3589102	2	139.377	0.250418
S02_3601407	2	140.368	0.290185
S02_3622963	2	142.349	0.290885
S02_3630643	2	147.316	0.14708
S02_3630599	2	148.306	0.149546
S02_3696792	2	150.287	0.148499
S02_3713436	2	151.277	0.0981775
S02_3735229	2	152.268	0.149183
S02_3793007	2	153.258	0.1483
S02_3793158	2	155.239	0.191111
S02_3880875	2	156.229	0.13197
S02_3926853	2	157.22	0.0978655
S02_3942531	2	158.21	0.150009
S02_3965744	2	159.2	0.253099
S02_4062099	2	160.19	0.250243
S02_4209010	2	164.159	0.316639
S02_4273353	2	165.149	0.38946
S02_4273372	2	166.139	0.278412
S02_4186700	2	167.13	0.213711
S02_4273463	2	168.12	0.120382
S02_4583331	2	169.11	0.176494
S02_4872387	2	170.1	0.133243
S02_4865799	2	171.091	0.135059
S02_4704997	2	174.064	0.290696
S02_4875240	2	176.046	0.334837
S02_4794819	2	177.036	0.254579
S02_4844425	2	178.026	0.18512
S02_4844429	2	179.016	0.186174
S02_4875041	2	180.997	0.253777
S02_4920743	2	184.966	0.387903
S02_4964561	2	186.947	0.583894
S02_4982895	2	188.929	0.59146
S02_4982904	2	190.91	0.391589
S02_4982955	2	191.9	0.294738
S02_5511191	2	195.869	0.117378
S02_5530738	2	196.859	0.0735546
S02_5530800	2	197.849	0.149331
S02_5671766	2	198.84	0.211733
S02_5648281	2	200.821	0.052998
S02_5648011	2	201.811	0.105656
S02_5636077	2	207.78	0.00859121
S02_5625475	2	213.749	0.0139359
S02_5869444	2	218.715	0.121463
S02_6099836	2	219.706	0.118423
S02_6419760	2	220.696	0.0728792
S02_6250658	2	221.686	0.0743516
S02_6597448	2	224.66	0.035362
S02_6532875	2	226.641	0.0370742
S02_6847787	2	227.631	0.0372112
S02_7067742	2	228.622	0.00582822
S02_7155906	2	229.612	0.0016126
S02_7226697	2	230.602	0.00106745
S02_7386650	2	231.592	0.0116667
S02_7539145	2	232.582	0.0338901
S02_7547191	2	233.573	0.067409
S02_7607540	2	235.554	0.0695319
S02_7801746	2	236.544	0.144397
S02_7877307	2	237.534	0.20794
S02_7877316	2	238.525	0.116779
S02_7877320	2	239.515	0.17418
S02_7889602	2	240.505	0.117285
S02_7867896	2	241.495	0.210076
S02_8083861	2	242.485	0.28863
S02_8083043	2	243.476	0.287474
S02_8253076	2	245.457	0.211496
S02_8253737	2	246.447	0.146459
S02_8277484	2	247.437	0.208127
S02_8386635	2	249.419	0.0685691
S02_8470933	2	251.4	0.068307
S02_8664013	2	252.39	0.114424
S02_8679630	2	254.371	0.224119
S02_8680778	2	256.353	0.260141
S02_8680922	2	257.343	0.208615
S02_8701954	2	260.317	0.0875627
S02_9022283	2	261.307	0.0487392
S02_9225843	2	262.297	0.113702
S02_9370077	2	263.287	0.0689918
S02_9833945	2	264.278	0.11533
S02_9903673	2	265.268	0.209316
S02_9961591	2	267.249	0.434569
S02_9961696	2	268.239	0.599691
S02_11582110	2	269.229	0.485673
S02_10026689	2	270.22	0.481586
S02_10029890	2	272.201	0.479772
S02_11702184	2	274.182	0.419992
S02_11824124	2	275.172	0.582614
S02_11843227	2	276.163	0.664296
S02_11961632	2	277.153	0.865281
S02_12273865	2	280.127	0.98717
S02_12291816	2	281.117	0.839086
S02_12332228	2	282.107	0.729344
S02_12564698	2	283.097	0.640047
S02_12572807	2	285.079	0.365221
S02_12648989	2	286.069	0.433363
S02_12697068	2	287.059	0.601274
S02_12794884	2	288.049	0.729042
S02_12810157	2	289.039	0.845792
S02_12854695	2	290.03	0.993663
S02_12984292	2	293.998	0.763119
S02_13011472	2	295.98	0.726675
S02_13133739	2	296.97	0.604266
S02_13137918	2	297.96	0.726519
S02_13141773	2	299.941	0.729687
S02_13328326	2	302.915	0.879379
S02_13398863	2	303.905	1.10548
S02_13388396	2	304.896	1.09638
S02_13550939	2	312.884	1.45447
S02_13579189	2	313.874	1.34628
S02_13592873	2	316.848	1.00425
S02_13595214	2	318.829	0.944151
S02_13634095	2	319.819	0.809697
S02_13638041	2	325.788	0.756392
S02_13650562	2	330.755	0.97776
S02_13674773	2	331.745	1.10308
S02_13703939	2	333.726	0.663538
S02_13710243	2	334.716	0.540642
S02_13888847	2	335.707	0.383753
S02_13876926	2	336.697	0.478507
S02_14138372	2	341.664	0.0985073
S02_14146439	2	344.637	0.0879745
S02_14169243	2	351.613	0.0166066
S02_14169264	2	352.603	0.032033
S02_14170309	2	359.579	0.245957
S02_14255696	2	361.56	0.0740716
S02_14316672	2	363.541	0.0985328
S02_14391412	2	364.532	0.182362
S02_14520761	2	365.522	0.125127
S02_14686826	2	366.512	0.0567081
S02_14589668	2	367.502	0.0569718
S02_14545957	2	370.476	0.00597509
S02_14546062	2	372.457	0.0630644
S02_14548067	2	373.447	0.111774
S02_14690309	2	378.414	0.0541762
S02_14752765	2	379.404	0.0722347
S02_14752984	2	381.386	0.0162643
S02_14753035	2	382.376	0.00808504
S02_14928562	2	383.366	0.0265886
S02_14946679	2	384.356	0.0750344
S02_14962670	2	388.325	0.00788496
S02_14975718	2	390.306	0.00727586
S02_14975744	2	391.297	0.000619012
S02_14992031	2	394.27	0.00265318
S02_15006884	2	395.261	0.000283284
S02_15038626	2	399.229	0.00014717
S02_15118704	2	400.22	0.00325745
S02_15128177	2	402.201	0.003254
S02_15273420	2	403.191	0.000185588
S02_15285617	2	404.181	0.00320176
S02_15469453	2	407.155	0.0179752
S02_15357299	2	408.145	0.0420226
S02_15408743	2	409.135	0.0409711
S02_15629540	2	413.104	0.000113451
S02_15590962	2	415.085	0.00028288
S02_15605640	2	416.076	0.00026678
S02_15679462	2	417.066	0.0125728
S02_15580967	2	419.047	0.00512942
S02_15583089	2	424.014	0.000580285
S02_15583090	2	425.004	0.000287827
S02_15750038	2	435.038	0.00916843
S02_15745524	2	437.019	0.0172553
S02_15722643	2	439	0.0850837
S02_15720761	2	440.981	0.0653236
S02_15752125	2	441.972	0.0420918
S02_15777326	2	442.962	0.00831171
S02_15803010	2	444.943	0.00814563
S02_15893587	2	445.933	0.0259837
S02_16073570	2	446.923	0.00831906
S02_15963871	2	448.905	0.0783123
S02_15972046	2	449.895	0.12501
S02_15982889	2	450.885	0.181717
S02_15986087	2	451.875	0.0972371
S02_16018124	2	452.866	0.056753
S02_16302825	2	455.839	0.000186935
S02_16431700	2	456.83	0.0032488
S02_16409905	2	457.82	0.000206672
S02_16435889	2	458.81	0.000262709
S02_16441872	2	460.791	0.00287904
S02_16500998	2	461.782	0.00349139
S02_16686230	2	468.757	0.00108994
S02_16675195	2	470.738	0.000226733
S02_16674904	2	473.712	0.0413599
S02_16652043	2	474.702	0.0219682
S02_16633476	2	476.684	0.0795295
S02_16632896	2	477.674	0.114898
S02_16631573	2	479.655	0.123553
S02_16631502	2	480.645	0.0567449
S02_16621179	2	482.627	0.0076965
S02_16803077	2	483.617	0.00026522
S02_16564247	2	484.607	0.00360005
S02_16535924	2	485.597	0.0176005
S02_16790418	2	486.588	0.0109492
S02_16795611	2	487.578	0.0310487
S02_16533389	2	489.559	0.0269626
S02_16530273	2	490.549	0.0551564
S02_16509379	2	493.523	0.0717627
S02_16509360	2	494.513	0.0537358
S03_1421537	3	0	0.247166
S03_1505535	3	7.98807	0.00756844
S03_1509269	3	10.9619	0.000578815
S03_1586986	3	12.9431	0.0402037
S03_1592313	3	16.9118	0.000710934
S03_1666667	3	17.902	0.0182596
S03_1806687	3	21.8707	0.167524
S03_1919455	3	24.8445	0.160038
S03_1969549	3	33.8516	0.0815256
S03_1969595	3	34.8418	0.111599
S03_2086943	3	41.8174	0.0455614
S03_2090662	3	42.8077	0.0221748
S03_2149323	3	48.7765	0.0364313
S03_2137028	3	50.7577	0.0343415
S03_2482846	3	53.7315	0.0477853
S03_2393308	3	55.7127	0.0280207
S03_2370484	3	56.703	0.0562409
S03_2254277	3	59.6768	0.0472938
S03_2214704	3	60.667	0.0223168
S03_2203280	3	64.6357	0.142907
S03_2203277	3	65.6259	0.0701807
S03_2203221	3	66.6162	0.0432903
S03_2529450	3	91.1936	0.33251
S03_2612898	3	103.306	0.02699
S03_2818619	3	106.28	0.00696109
S03_3449426	3	110.249	0.0290555
S03_3512789	3	111.239	0.0310147
S03_3578293	3	112.229	0.0553935
S03_3665240	3	113.22	0.026469
S03_3962565	3	114.21	0.0103748
S03_4055780	3	115.2	0.000780225
S03_4198216	3	116.19	0.00780314
S03_4255403	3	117.18	0.0260529
S03_4537200	3	119.162	0.0414549
S03_4575692	3	120.152	0.0174834
S03_4654101	3	121.142	0.00347559
S03_4654224	3	122.132	0.00304301
S03_4780827	3	123.123	0.000250902
S03_4781047	3	124.113	0.00788247
S03_4994913	3	125.103	0.0264506
S03_5029897	3	126.093	0.0549756
S03_5260179	3	128.075	0.00201765
S03_5326571	3	129.065	0.000830726
S03_5386478	3	130.055	0.0211508
S03_5518295	3	131.045	0.0473427
S03_5590355	3	132.035	0.0108
S03_5784680	3	133.026	0.0305559
S03_5715984	3	134.016	0.0303077
S03_5784476	3	135.997	0.0320212
S03_5886871	3	138.971	0.000642197
S03_5999291	3	139.961	0.00789691
S03_6063992	3	140.951	0.0423874
S03_6335981	3	141.942	0.104267
S03_6278983	3	142.932	0.180458
S03_6249268	3	143.922	0.177175
S03_6343366	3	149.891	0.00220467
S03_6381736	3	150.881	0.0130329
S03_6402067	3	153.855	0.0317887
S03_6433047	3	154.845	0.085626
S03_6457762	3	155.835	0.132544
S03_6469652	3	159.804	0.233566
S03_6488572	3	162.778	0.231946
S03_6515909	3	163.768	0.139875
S03_6677314	3	169.737	0.0531423
S03_6835503	3	170.727	0.0146562
S03_6984045	3	172.708	0.000897898
S03_7100085	3	173.699	0.0209366
S03_7096180	3	174.689	0.0217787
S03_7183098	3	177.663	3.99359e-06
S03_7303966	3	179.644	0.00554294
S03_7382252	3	180.634	0.00593197
S03_7422537	3	181.624	0.0222788
S03_7372547	3	182.614	0.0704087
S03_7372866	3	183.605	0.0697024
S03_7329756	3	186.579	0.0691214
S03_7495303	3	191.545	0.0109116
S03_7499221	3	193.527	0.00160529
S03_7650699	3	196.5	0.0125764
S03_7650710	3	197.491	2.20541e-08
S03_7650996	3	199.472	0.000427485
S03_7660775	3	200.462	0.00257314
S03_7755378	3	201.452	1.47426e-06
S03_7859325	3	202.442	0.0132688
S03_7867232	3	203.433	0.0143164
S03_7888929	3	207.401	0.0639513
S03_7953693	3	208.392	0.104941
S03_7978930	3	209.382	0.145143
S03_8065440	3	210.372	0.0707399
S03_8066049	3	211.362	0.110819
S03_8256470	3	216.329	0.00208307
S03_8135311	3	218.31	0.00418644
S03_8177971	3	219.301	5.64403e-05
S03_8237913	3	220.291	0.0136352
S03_8355585	3	222.272	3.01029e-08
S03_8426082	3	224.253	1.82196e-05
S03_8530290	3	225.243	7.11631e-06
S03_8551486	3	226.234	0.00559885
S03_8761511	3	227.224	1.45773e-05
S03_8840552	3	228.214	0.0138981
S03_8872287	3	230.195	0.0551536
S03_8872326	3	231.186	0.0564379
S03_8912330	3	232.176	0.0952262
S03_9038202	3	235.15	0.00517672
S03_9038290	3	236.14	0.00172087
S03_9050038	3	237.13	0.00195444
S03_9066633	3	238.12	8.5766e-05
S03_9122664	3	240.102	0.0244885
S03_9122671	3	241.092	0.0370804
S03_9158092	3	242.082	0.0061233
S03_9191759	3	243.072	0.0228293
S03_9279512	3	244.062	0.0453655
S03_9335693	3	245.053	0.0827803
S03_9379167	3	246.043	0.0518003
S03_9568864	3	248.024	0.0222908
S03_9601384	3	249.014	0.0226978
S03_9664722	3	250.005	0.0101845
S03_9700159	3	250.995	0.000829826
S03_9780985	3	252.976	0.0378644
S03_9781089	3	253.966	0.0660181
S03_9864706	3	261.954	0.0224948
S03_9889869	3	269.942	0.0786917
S03_9900838	3	270.933	0.112311
S03_9944866	3	271.923	0.0680943
S03_10217918	3	272.913	0.0378461
S03_10254116	3	274.894	3.27486e-05
S03_10353744	3	277.868	0.0190998
S03_10354221	3	278.858	0.0442055
S03_10509075	3	280.84	0.0937907
S03_10424989	3	282.821	0.0996014
S03_10451872	3	285.795	0.057826
S03_10427112	3	287.776	0.0578069
S03_10516364	3	290.75	0.0946079
S03_10407336	3	291.74	0.0963176
S03_10553571	3	292.73	0.0583594
S03_10553708	3	299.706	0.000420442
S03_10675717	3	305.675	0.00396643
S03_10680305	3	307.656	1.11629e-05
S03_10693509	3	309.637	0.0349501
S03_10698383	3	310.627	0.0561569
S03_10716556	3	311.617	0.0888224
S03_10761478	3	313.599	0.0806996
S03_10764175	3	314.589	0.0499201
S03_10787112	3	316.57	0.0107312
S03_10850865	3	319.544	0.0223962
S03_10850904	3	320.534	0.0145479
S03_10862024	3	322.515	0.00127889
S03_10905767	3	323.506	5.30245e-05
S03_10823428	3	325.487	0.00250311
S03_11059533	3	326.477	0.00399901
S03_11097434	3	327.467	0.000281725
S03_11121219	3	328.458	0.00751414
S03_11186161	3	329.448	0.000713947
S03_11325986	3	330.438	0.00187385
S03_11301407	3	331.428	0.000723932
S03_11048892	3	332.418	0.0019219
S03_11048784	3	334.4	0.00017026
S03_11031452	3	335.39	0.0160817
S03_11058290	3	337.371	0.025745
S03_10962642	3	339.352	0.000832311
S03_10958408	3	340.343	0.00998791
S03_10936597	3	343.316	0.0183504
S03_10936640	3	344.307	0.0390943
S03_10940860	3	353.314	0.0521838
S03_11482975	3	367.548	0.136665
S03_11528893	3	369.529	0.0240512
S03_11634538	3	370.519	0.00209658
S03_11635346	3	371.509	0.000699941
S03_11722269	3	372.499	0.00754275
S03_11730133	3	373.49	0.000144609
S03_11852810	3	375.471	0.0251572
S03_12016149	3	377.452	0.0831748
S03_12016451	3	379.433	0.197
S03_12019124	3	380.424	0.154469
S03_12031548	3	381.414	0.0981647
S03_12227344	3	383.395	0.101982
S03_12232335	3	386.369	0.083351
S03_12232494	3	387.359	0.0449976
S03_12164461	3	392.326	0.00337151
S03_12115252	3	393.316	0.00898908
S03_12044531	3	395.297	0.0630251
S03_12043503	3	396.288	0.0453093
S03_12316140	3	397.278	0.0263832
S03_12397068	3	398.268	0.00814776
S03_12498673	3	399.258	0.0264609
S03_12599709	3	400.249	0.0554046
S03_12690977	3	401.239	0.0265247
S03_12690987	3	402.229	0.011842
S03_12691144	3	405.203	0.0519065
S03_12750420	3	408.177	0.0762993
S03_12788110	3	409.167	0.0278299
S03_12845286	3	412.141	0.00198527
S03_12854556	3	414.122	0.0200403
S03_12854560	3	415.112	0.000801715
S03_12858663	3	416.102	0.00788516
S03_12866703	3	417.093	0.0417167
S03_12866735	3	418.083	0.0278849
S03_13016215	3	419.073	0.0795486
S03_13032862	3	420.063	0.0995627
S03_13277404	3	424.032	0.124685
S03_13118985	3	428.999	0.0996379
S03_13118990	3	429.989	0.0967845
S03_13127786	3	430.979	0.0625383
S03_13088137	3	432.96	0.0318082
S03_13385574	3	433.951	0.0305674
S03_13602016	3	434.941	0.0105946
S03_13869006	3	436.922	8.67199e-05
S03_13825720	3	438.903	0.0001615
S03_13743782	3	439.894	0.000193878
S03_13734626	3	440.884	0.00953895
S03_13700008	3	444.852	0.0364249
S03_13672624	3	446.834	0.0530277
S03_13672527	3	447.824	0.0918269
S03_13672504	3	448.814	0.142582
S03_13032986	3	455.79	0.170125
S03_13045112	3	457.771	0.171299
S03_13032914	3	468.839	0.0758558
S03_13032885	3	469.83	0.0484547
S04_55291	4	0	1.47445
S04_128063	4	6.9756	0.435366
S04_310850	4	7.96583	0.349154
S04_621228	4	8.95606	0.439981
S04_627354	4	10.9373	0.50518
S04_627363	4	11.9275	0.681589
S04_627401	4	12.9177	0.568751
S04_679958	4	13.908	0.68324
S04_709858	4	14.8982	0.750447
S04_709979	4	15.8884	0.560989
S04_722322	4	16.8787	0.502431
S04_733567	4	17.8689	0.61091
S04_931862	4	18.8591	0.538786
S04_1031536	4	19.8493	0.388393
S04_1072135	4	21.8306	0.32127
S04_841578	4	23.8118	0.344939
S04_1100024	4	27.7805	0.437335
S04_1134850	4	28.7708	0.44231
S04_1181433	4	29.761	0.545489
S04_1300106	4	30.7512	0.440979
S04_1595869	4	31.7414	0.300539
S04_1545351	4	33.7227	0.126963
S04_1537499	4	34.7129	0.221535
S04_1522863	4	35.7031	0.297129
S04_1513929	4	36.6934	0.242823
S04_1483937	4	37.6836	0.370858
S04_1602732	4	38.6738	0.439571
S04_1681789	4	39.664	0.351092
S04_1708855	4	41.6453	0.606841
S04_1865472	4	46.612	0.392459
S04_2259141	4	47.6023	0.468125
S04_2302868	4	49.5835	0.470321
S04_2302951	4	53.5522	0.490339
S04_2321034	4	54.5424	0.656274
S04_2371413	4	57.5162	0.552268
S04_2526664	4	58.5065	0.665668
S04_2454101	4	59.4967	0.669762
S04_2526692	4	61.4779	0.660059
S04_2604861	4	64.4517	0.598908
S04_2616192	4	66.433	0.390143
S04_2954572	4	67.4232	0.312685
S04_2958645	4	79.5359	0.197136
S04_2958689	4	80.5261	0.208535
S04_3075376	4	89.5332	0.306843
S04_3075383	4	90.5234	0.387866
S04_3101739	4	91.5137	0.547399
S04_3135068	4	92.5039	0.664457
S04_3367537	4	93.4941	0.54889
S04_3239634	4	94.4843	0.546271
S04_3264094	4	96.4656	0.678165
S04_3264274	4	97.4558	0.547691
S04_3289812	4	98.446	0.432354
S04_3411646	4	101.42	0.400943
S04_3549497	4	105.389	0.32411
S04_3583626	4	107.37	0.543417
S04_3668780	4	108.36	0.38758
S04_3672891	4	109.35	0.298287
S04_3867271	4	110.34	0.186781
S04_3971801	4	113.314	0.0516617
S04_3901746	4	114.304	0.0506919
S04_3867406	4	115.295	0.0958508
S04_4033232	4	116.285	0.0390435
S04_3990054	4	117.275	0.0398568
S04_4348810	4	121.244	0.0706358
S04_4406164	4	123.225	0.136871
S04_4332036	4	124.215	0.18334
S04_4129584	4	125.206	0.180876
S04_4451857	4	130.172	0.178266
S04_4468448	4	131.163	0.116268
S04_4468707	4	135.131	0.0368965
S04_4511442	4	138.105	0.0414416
S04_4512044	4	139.095	0.0425882
S04_4554502	4	141.077	0.109636
S04_4556180	4	142.067	0.153743
S04_4556315	4	143.057	0.116832
S04_4594830	4	144.047	0.0782044
S04_4600988	4	145.037	0.0429735
S04_4631316	4	146.028	0.0782755
S04_4631925	4	147.018	0.124432
S04_4643517	4	148.008	0.0880121
S04_4679985	4	148.998	0.0327141
S04_4738506	4	149.989	0.0554868
S04_4752609	4	150.979	0.0263262
S04_4806481	4	151.969	0.00210623
S04_5004946	4	152.959	0.000827376
S04_5039355	4	153.95	0.0203413
S04_5143332	4	155.931	0.00211527
S04_5286902	4	156.921	0.0141181
S04_5240786	4	157.911	0.014659
S04_5285925	4	159.892	0.0153308
S04_5604312	4	162.866	0.0122672
S04_5822675	4	163.856	8.1979e-06
S04_6030691	4	164.847	0.00553466
S04_6111302	4	165.837	0.0016711
S04_6053605	4	166.827	0.00159637
S04_6249736	4	169.801	0.00525166
S04_6254178	4	170.791	0.0205238
S04_6454466	4	172.772	0.0016224
S04_6305630	4	173.763	0.00183523
S04_6454731	4	174.753	0.0135384
S04_6754024	4	175.743	0.0355991
S04_8524801	4	178.717	0.124732
S04_8723475	4	179.707	0.0797733
S04_8653393	4	180.697	0.0743944
S04_9037282	4	184.666	0.000694388
S04_9068952	4	191.642	0.00224241
S04_9074691	4	196.608	0.0204665
S04_9250840	4	197.599	0.00205978
S04_7460980	4	199.58	0.0793286
S04_7460956	4	200.57	0.11483
S04_7171721	4	201.56	0.185423
S04_8524747	4	204.534	0.108247
S04_9380946	4	207.508	0.0552992
S04_9382584	4	208.498	0.0395387
S04_9568768	4	211.472	0.0154736
S04_9635920	4	212.462	0.0256783
S04_10785710	4	213.452	0.00779564
S04_10899653	4	214.443	0.0260435
S04_10998617	4	215.433	0.0545846
S04_10998770	4	216.423	0.0142257
S04_11083385	4	218.404	0.0102108
S04_11084715	4	219.395	1.82124e-07
S04_11087755	4	221.376	0.00296871
S04_11649401	4	228.351	0.0464106
S04_11594703	4	232.32	0.0101158
S04_11661751	4	233.31	0.00954221
S04_11649406	4	234.301	0.019827
S04_11445714	4	235.291	0.0411669
S04_11544791	4	237.272	0.0729974
S04_11706242	4	238.262	0.042964
S04_11747116	4	239.253	0.0180163
S04_12082369	4	242.226	0.000260696
S04_12089823	4	243.217	0.000329516
S04_12114556	4	244.207	0.00305282
S04_12304100	4	247.181	0.00296923
S04_12308439	4	248.171	0.00313381
S04_12360472	4	249.161	0.000313854
S04_12390799	4	250.151	0.0102249
S04_12432449	4	251.141	0.000780917
S04_12581627	4	252.132	0.0220298
S04_12622848	4	253.122	0.000782234
S04_12787839	4	254.112	0.0104503
S04_12789693	4	256.093	0.052423
S04_12826962	4	257.084	0.0241877
S04_12826991	4	258.074	0.0111298
S04_12962135	4	262.043	0.0503667
S04_13050988	4	263.033	0.0522779
S04_13313978	4	265.014	0.182829
S04_13330117	4	266.004	0.127495
S04_13855691	4	269.973	0.0250824
S04_13875845	4	271.954	0.0317303
S04_13930044	4	272.944	0.0763013
S04_13955668	4	273.935	0.0408327
S04_14042149	4	274.925	0.0772691
S04_14211779	4	275.915	0.124388
S04_14303146	4	278.889	0.235979
S04_14321745	4	279.879	0.3103
S04_14372968	4	280.869	0.186825
S04_14507258	4	282.851	0.090221
S04_14548533	4	284.832	0.0930841
S04_14507473	4	285.822	0.0926036
S04_14745132	4	286.812	0.141967
S04_14942699	4	287.803	0.0655048
S04_14913150	4	288.793	0.0616487
S04_15219988	4	294.762	0.286128
S04_15191292	4	296.743	0.279771
S04_15287901	4	297.733	0.360263
S04_15348339	4	298.723	0.358544
S04_15446057	4	301.697	0.301729
S04_15495381	4	302.687	0.229558
S04_15533312	4	304.668	0.229708
S04_15583603	4	305.659	0.303051
S04_15604377	4	306.649	0.302143
S04_15643976	4	309.623	0.48454
S04_15746699	4	310.613	0.438925
S05_264524	5	0	0.499995
S05_250260	5	0.990228	0.457993
S05_249698	5	2.97146	0.691804
S05_266381	5	4.9527	0.788528
S05_18791	5	7.9265	0.708372
S05_136341	5	8.91672	0.701474
S05_1004253	5	9.90695	0.798306
S05_1170636	5	10.8972	0.606254
S05_1224946	5	11.8874	0.732592
S05_1461853	5	13.8686	0.600056
S05_1461907	5	14.8589	0.603545
S05_1292934	5	15.8491	0.708207
S05_1336483	5	16.8393	0.581074
S05_2094679	5	17.8296	0.484718
S05_2119657	5	18.8198	0.409732
S05_2157560	5	21.7936	0.52348
S05_2204643	5	24.7674	0.6092
S05_2281226	5	25.7576	0.801148
S05_2513339	5	26.7478	0.95159
S05_2610863	5	27.7381	0.807678
S05_2686233	5	31.7068	0.487512
S05_2707501	5	34.6806	0.471642
S05_2869590	5	43.6876	0.261725
S05_2914729	5	45.6689	0.522233
S05_2930794	5	46.6591	0.638696
S05_3061641	5	49.6329	0.73147
S05_3072291	5	50.6231	0.585185
S05_3151577	5	54.5918	0.491523
S05_3224816	5	59.5586	0.743908
S05_3224912	5	60.5488	0.883164
S05_3254719	5	61.5391	0.7933
S05_3268652	5	63.5203	1.19468
S05_3371605	5	65.5015	1.51621
S05_3402624	5	66.4918	1.25548
S05_3462746	5	70.4605	0.882559
S05_3489695	5	71.4507	0.741146
S05_3587323	5	73.4319	0.799613
S05_3717391	5	78.3987	0.389078
S05_3817922	5	81.3725	0.378143
S05_3704410	5	82.3627	0.380135
S05_3641437	5	84.344	0.247522
S05_3834687	5	85.3342	0.248983
S05_3833333	5	86.3244	0.256061
S05_3878339	5	94.3125	0.411059
S05_3917031	5	96.2937	0.401739
S05_3974593	5	97.284	0.537756
S05_4139956	5	98.2742	0.381353
S05_4227287	5	99.2644	0.251534
S05_4315673	5	101.246	0.226242
S05_4318217	5	102.236	0.265414
S05_4327354	5	103.226	0.213757
S05_4388308	5	104.216	0.177298
S05_4460947	5	105.207	0.118735
S05_4826055	5	106.197	0.0519719
S05_4832732	5	107.187	0.0503354
S05_4693576	5	109.168	0.0544557
S05_4623609	5	112.142	0.0168218
S05_4914826	5	118.111	0.00122715
S05_4967095	5	120.092	0.00147857
S05_4994996	5	121.082	0.00407102
S05_5032194	5	122.073	0.0146647
S05_5085178	5	123.063	0.00235345
S05_5100341	5	126.037	0.0342624
S05_5345356	5	128.018	0.0905898
S05_5191623	5	129.008	0.0913701
S05_5469463	5	129.998	0.0526384
S05_5642930	5	133.967	0.000912505
S05_5707668	5	134.957	0.00165258
S05_5815110	5	136.938	0.00166543
S05_5870339	5	137.929	0.000973734
S05_5902098	5	139.91	0.0055129
S05_5979462	5	141.891	0.0046684
S05_6064180	5	143.872	0.025479
S05_6559358	5	147.841	0.21072
S05_6589401	5	148.831	0.15011
S05_6601239	5	149.822	0.145238
S05_6960286	5	154.788	0.049891
S05_6755292	5	156.77	0.038992
S05_6755343	5	157.76	0.0070625
S05_7444875	5	158.75	0.0375462
S05_6891346	5	159.74	0.0716288
S05_6853095	5	160.73	0.0428814
S05_6850579	5	173.898	0.0966231
S05_7564200	5	189.211	0.27635
S05_7572911	5	190.201	0.298499
S05_7695222	5	192.182	0.379624
S05_7721318	5	194.164	0.254984
S05_7721345	5	195.154	0.257926
S05_7956947	5	199.122	0.334024
S05_8049096	5	203.091	0.120636
S05_8224697	5	205.072	0.149147
S05_8256994	5	207.054	0.117679
S05_8394063	5	208.044	0.0539531
S05_8567643	5	212.013	9.35451e-05
S05_8764910	5	214.986	0.00670997
S05_10191415	5	215.977	0.0010674
S05_11491164	5	216.967	0.0216185
S05_11758807	5	219.941	0.00493642
S05_11758922	5	220.931	0.0011953
S05_11764860	5	222.912	0.000202807
S05_11764994	5	223.902	0.00268137
S05_11765289	5	225.884	0.0468179
S05_12415731	5	226.874	0.0104905
S05_12432151	5	227.864	0.000807907
S05_12563786	5	228.854	0.00178284
S05_12808838	5	232.823	0.00434422
S05_12892109	5	234.804	0.00498099
S05_12645011	5	235.794	0.005089
S05_13027748	5	236.785	3.58973e-06
S05_13115363	5	237.775	0.0055908
S05_13194333	5	238.765	7.95179e-06
S05_13178580	5	239.755	0.000161789
S05_12980661	5	253.989	0.264753
S05_13809683	5	273.773	0.0510049
S05_13818909	5	275.754	0.0341081
S05_13860020	5	276.744	0.00572497
S05_13960510	5	279.718	0.0105147
S05_14125981	5	281.699	0.0207994
S05_14180491	5	282.689	0.00548274
S05_14404182	5	283.68	0.0353767
S05_14643084	5	285.661	0.0367861
S05_14648179	5	286.651	0.0686921
S05_14786303	5	287.641	0.02142
S05_14791231	5	288.632	0.00553014
S05_14943727	5	290.613	0.0484924
S05_15013230	5	291.603	0.0850227
S05_15109979	5	293.584	0.0859597
S05_15152048	5	295.565	0.0914003
S05_15261839	5	296.556	0.139377
S05_15331880	5	297.546	0.0867913
S05_15581770	5	298.536	0.134829
S05_15454492	5	299.526	0.233534
S05_15581808	5	301.508	0.37327
S05_15701511	5	302.498	0.467046
S05_15747755	5	303.488	0.399862
S05_15878747	5	304.478	0.266682
S05_15894930	5	306.46	0.105942
S05_16348174	5	307.45	0.156445
S05_16125304	5	308.44	0.104754
S05_16014323	5	309.43	0.103173
S05_16135939	5	311.411	0.0688109
S05_16156278	5	312.402	0.0222929
S05_16159011	5	314.383	0.0248206
S05_16159048	5	315.373	0.0528115
S05_16309749	5	316.363	0.0769986
S05_16394397	5	320.332	0.101167
S05_16400170	5	321.322	0.0423426
S05_16427574	5	322.313	0.0179576
S05_16427625	5	323.303	0.05987
S05_16643715	5	327.271	0.0388809
S05_16625251	5	329.253	0.0582444
S05_16557145	5	330.243	0.0888165
S05_16693371	5	331.233	0.0614924
S05_16756460	5	332.223	0.0174162
S05_16795052	5	333.214	0.00337299
S05_16828655	5	334.204	0.00315266
S05_17110022	5	335.194	0.00337336
S05_16886827	5	336.184	0.0175104
S05_16907091	5	337.175	0.0585208
S05_16899803	5	343.143	0.0132553
S05_16965805	5	350.119	0.0301406
S05_17110182	5	354.088	0.0170765
S05_17110194	5	357.061	0.0038708
S05_17110220	5	360.035	0.121773
S05_17112104	5	364.004	0.123687
S05_17112236	5	365.985	0.105505
S05_17124723	5	366.975	0.16228
S05_17124754	5	368.957	0.0662745
S05_17205375	5	370.938	0.0302996
S05_17244058	5	371.928	0.0304047
S05_17294116	5	372.918	0.0108519
S05_17375077	5	375.892	0.0469809
S05_17375002	5	378.866	0.0420275
S05_17400270	5	385.842	0.0154621
S05_17406713	5	388.815	0.0484969
S05_17406732	5	389.806	0.0841668
S05_17406877	5	390.796	0.0315984
S05_17406945	5	393.77	0.000162426
S05_17407019	5	394.76	0.00347814
S05_17400150	5	395.75	0.0306836
S05_17474403	5	396.74	0.0620832
S05_17580365	5	397.73	0.103497
S05_17580474	5	399.712	0.136895
S05_17608770	5	401.693	0.199868
S05_17734423	5	402.683	0.158642
S05_17911972	5	404.664	0.193793
S05_17873563	5	405.655	0.191127
S05_17981400	5	409.623	0.255296
S06_54420	6	0	0.289124
S06_55896	6	3.96871	0.249686
S06_379131	6	5.94994	0.255951
S06_379201	6	6.94017	0.322524
S06_407810	6	7.9304	0.235731
S06_117761	6	8.92063	0.17884
S06_502748	6	9.91086	0.247752
S06_440931	6	10.9011	0.246813
S06_559633	6	12.8823	0.33235
S06_563858	6	14.8636	0.336379
S06_748386	6	15.8538	0.484562
S06_765839	6	16.844	0.660082
S06_814931	6	17.8342	0.544232
S06_831819	6	18.8245	0.725111
S06_1212242	6	19.8147	0.938669
S06_1201817	6	20.8049	0.936211
S06_1244663	6	23.7787	1.2348
S06_1244666	6	24.769	1.08487
S06_1261276	6	26.7502	0.81374
S06_1223883	6	28.7314	1.05424
S06_1212648	6	29.7216	0.829884
S06_1212508	6	30.7119	0.73246
S06_1287378	6	33.6857	0.711912
S06_1374743	6	37.6544	0.882369
S06_1309940	6	39.6356	0.877039
S06_1502205	6	40.6258	1.10567
S06_1747582	6	41.6161	1.10394
S06_1921902	6	43.5973	0.949678
S06_1989383	6	44.5875	1.05773
S06_2140205	6	46.5688	1.05751
S06_2153003	6	48.55	0.798323
S06_2153005	6	49.5402	0.669732
S06_2161441	6	51.5215	0.64783
S06_2367452	6	55.4902	0.390254
S06_2367540	6	61.459	0.228646
S06_2367605	6	62.4492	0.296563
S06_2377451	6	68.418	0.424181
S06_2481348	6	69.4082	0.294771
S06_2908343	6	71.3894	0.48602
S06_2908549	6	72.3797	0.60277
S06_2927845	6	73.3699	0.733174
S06_2973846	6	74.3601	0.60388
S06_3101007	6	75.3504	0.599549
S06_3308463	6	77.3316	0.484913
S06_3306905	6	81.3003	0.126693
S06_3306855	6	82.2905	0.122475
S06_3272370	6	90.2786	0.724883
S06_3146033	6	91.2688	0.737488
S06_3366309	6	92.2591	0.882154
S06_3379812	6	93.2493	0.755809
S06_3455854	6	96.2231	0.879973
S06_3456293	6	98.2043	0.858299
S06_3566158	6	99.1945	0.776041
S06_3596183	6	100.185	0.930993
S06_3734002	6	101.175	1.05022
S06_3752545	6	102.165	0.889544
S06_3810553	6	103.155	1.05141
S06_3753384	6	104.146	1.05698
S06_3811559	6	106.127	0.94302
S06_3865374	6	107.117	0.73017
S06_3937080	6	108.107	0.817428
S06_3982985	6	109.098	0.621452
S06_4053893	6	110.088	0.816902
S06_4056903	6	111.078	0.689455
S06_4070225	6	120.085	0.00816344
S06_4070237	6	122.066	0.00996224
S06_4070244	6	123.057	0.000843504
S06_4091970	6	128.023	0.0658026
S06_4111291	6	132.99	0.338316
S06_4229788	6	134.971	0.386688
S06_4229826	6	135.962	0.546115
S06_4275486	6	136.952	0.73276
S06_4278315	6	137.942	0.605111
S06_4293020	6	138.932	0.712583
S06_4338595	6	139.923	0.924439
S06_4370014	6	140.913	0.804372
S06_4463786	6	142.894	0.798952
S06_4520336	6	143.884	0.663864
S06_4547486	6	144.874	0.544028
S06_4657446	6	147.848	0.294517
S06_4603296	6	148.838	0.289827
S06_4871291	6	149.829	0.177847
S06_4980396	6	150.819	0.0952638
S06_5022621	6	154.788	0.214284
S06_5022265	6	155.778	0.25387
S06_5021283	6	157.759	0.250688
S06_5026653	6	158.749	0.211901
S06_5087115	6	159.74	0.330185
S06_5091251	6	161.721	0.178807
S06_5198509	6	163.702	0.15675
S06_5198513	6	164.692	0.0784727
S06_5214411	6	165.682	0.0524594
S06_5311725	6	169.651	0.0495907
S06_5401417	6	171.632	0.16744
S06_5406977	6	174.606	0.0531557
S06_5422009	6	175.596	0.0506594
S06_5485599	6	176.587	0.0116736
S06_5789713	6	177.577	0.000116419
S06_5821895	6	178.567	0.0024122
S06_5831693	6	179.557	4.90457e-07
S06_5839127	6	180.548	0.00151948
S06_5898250	6	182.529	0.0112095
S06_6097392	6	184.51	0.00152248
S06_6146214	6	185.5	0.00557161
S06_6242512	6	186.491	0.000690067
S06_6242379	6	187.481	0.00114064
S06_6208289	6	189.462	0.00228994
S06_6208001	6	190.452	0.000115495
S06_6251621	6	193.426	0.0130157
S06_6259516	6	196.4	0.0342333
S06_6259540	6	198.381	0.0223029
S06_6342737	6	204.35	0.0510734
S06_6361696	6	205.34	0.048724
S06_6458604	6	207.321	0.00617191
S06_6501079	6	208.312	0.022882
S06_6646990	6	209.302	0.0510804
S06_6663033	6	210.292	0.0539887
S06_6705467	6	217.268	0.0973231
S06_6705489	6	222.234	0.115462
S06_6705491	6	223.225	0.0572062
S06_6705499	6	224.215	0.0170268
S06_6727084	6	232.203	0.204034
S06_6730486	6	234.184	0.0917563
S06_6842079	6	236.165	0.0223623
S06_6910156	6	237.156	0.0010945
S06_6992606	6	238.146	0.00171856
S06_7196127	6	239.136	0.00311887
S06_7084477	6	243.105	0.0113131
S06_7925123	6	248.071	0.0164405
S06_7926347	6	249.062	0.00321475
S06_8145176	6	250.052	0.00038734
S06_8234266	6	251.042	0.00932412
S06_8312109	6	253.023	0.084956
S06_8345419	6	254.014	0.134861
S06_8516876	6	257.982	0.00697587
S06_8615143	6	258.973	0.0390402
S06_8721133	6	259.963	0.0672367
S06_8977047	6	260.953	0.0205747
S06_9021342	6	261.943	0.0669802
S06_9451185	6	262.933	0.0205785
S06_9722953	6	264.915	0.0205925
S06_10051841	6	265.905	0.0682454
S06_11996895	6	266.895	0.144758
S06_12813821	6	267.885	0.247798
S06_13292324	6	268.876	0.251968
S06_13930468	6	271.849	0.428571
S06_13988723	6	272.84	0.340302
S06_14482175	6	279.815	0.172081
S06_14953136	6	282.789	0.0491981
S06_14875478	6	283.779	0.0475531
S06_15003654	6	284.77	0.0246444
S06_15003878	6	285.76	0.0255909
S06_15044133	6	289.728	0.118251
S06_15077492	6	290.719	0.114494
S06_15296616	6	292.7	0.0351073
S06_15480460	6	293.69	0.0913056
S06_15558062	6	295.671	0.288321
S06_15719642	6	296.662	0.217582
S06_15791678	6	298.643	0.245608
S06_15802920	6	304.612	0.408797
S06_15834854	6	307.585	0.522174
S06_15912443	6	309.567	0.338845
S06_16377296	6	311.548	0.337161
S06_16388653	6	313.529	0.334544
S06_16412695	6	314.519	0.216188
S06_16448196	6	315.51	0.277535
S06_16510722	6	334.149	0.273688
S06_16552885	6	348.383	0.459197
S06_16552901	6	353.35	0.96642
S06_16552961	6	356.324	1.5599
S06_16553096	6	363.299	0.962243
S06_16553099	6	366.273	0.678948
S06_16580847	6	371.24	0.742017
S06_16625163	6	372.23	0.942277
S06_16696010	6	373.22	0.730322
S06_16715250	6	374.211	0.602315
S06_16765516	6	375.201	0.546678
S06_16738892	6	378.175	0.546595
S06_16730141	6	379.165	0.48688
S06_16730124	6	380.155	0.350221
S06_16716010	6	388.143	0.151851
S06_16819605	6	398.177	0.401209
S06_16811996	6	399.167	0.481586
S06_16859321	6	400.157	0.586229
S06_16822746	6	401.147	0.487242
S06_16990695	6	402.138	0.341556
S06_17184302	6	405.111	0.263894
S06_17274244	6	407.093	0.13591
S06_17274306	6	410.067	0.185644
S06_17281661	6	411.057	0.189724
S06_17498106	6	416.023	0.384392
S06_17590613	6	418.997	0.533952
S06_17590765	6	421.971	0.724796
S06_17623394	6	424.945	0.614642
S06_17709285	6	426.926	0.615725
S06_17726392	6	427.916	0.735401
S06_17859391	6	428.907	0.647973
S06_17859208	6	429.897	0.533185
S06_17859169	6	430.887	0.611149
S06_17727279	6	431.877	0.517569
S06_17726533	6	438.853	0.834176
S06_18119310	6	449.921	0.687526
S06_18106740	6	450.912	0.828327
S06_18106739	6	456.88	0.853609
S06_18106689	6	459.854	0.719113
S06_18058359	6	460.844	0.613114
S06_17999883	6	461.835	0.530321
S06_17973153	6	462.825	0.428277
S06_17969696	6	463.815	0.500699
S06_18169361	6	465.796	0.603519
S06_18095216	6	468.77	0.86869
S06_18098005	6	469.76	0.854057
S06_18439494	6	477.748	0.106451
S06_18439498	6	478.739	0.0685677
S06_18439535	6	482.707	0.198177
S06_18433642	6	483.698	0.241434
S06_18484624	6	484.688	0.142635
S06_18663872	6	486.669	0.156626
S06_18628721	6	487.659	0.103538
S06_18628398	6	490.633	0.124965
S06_18628395	6	492.614	0.293498
S06_18772557	6	497.581	0.26674
S06_19051118	6	499.562	0.310322
S06_19232689	6	500.552	0.235675
S06_19250967	6	501.543	0.232396
S06_19231025	6	503.524	0.135843
S06_19221070	6	504.514	0.184554
S06_19188545	6	506.495	0.0601829
S06_19188416	6	507.486	0.0343562
S06_19364367	6	512.452	0.029645
S06_19358480	6	513.443	0.0311172
S06_19358442	6	514.433	0.0618017
S06_19353699	6	516.414	0.235896
S06_19353510	6	517.404	0.36176
S06_19259906	6	518.395	0.302825
S06_19370428	6	521.368	0.216701
S06_19391664	6	524.342	0.577996
S06_19391778	6	525.332	0.714941
S06_19396678	6	526.323	0.842464
S06_19473881	6	527.313	0.640469
S06_19709937	6	528.303	0.761352
S06_19750958	6	529.293	0.894516
S06_19853085	6	530.283	0.72398
S06_19885838	6	531.274	0.716213
S06_19759595	6	536.24	0.787808
S06_18626357	6	557.188	0.516248
S07_37642	7	0	0.0597621
S07_37716	7	5.96879	0.0740634
S07_37724	7	6.95901	0.0265758
S07_45495	7	7.94924	0.00814548
S07_76488	7	8.93947	0.0258575
S07_111089	7	9.9297	0.00228721
S07_155057	7	10.9199	0.0264871
S07_158975	7	11.9102	0.0780379
S07_192808	7	12.9004	0.124312
S07_241518	7	15.8742	0.302338
S07_232714	7	16.8644	0.299436
S07_278826	7	17.8546	0.38694
S07_336389	7	18.8449	0.485552
S07_540970	7	19.8351	0.387888
S07_594190	7	20.8253	0.390958
S07_664645	7	24.794	0.300136
S07_670177	7	25.7843	0.243736
S07_676091	7	27.7655	0.240748
S07_676256	7	28.7557	0.296744
S07_692951	7	29.746	0.186154
S07_710697	7	30.7362	0.296217
S07_818472	7	31.7264	0.187221
S07_827331	7	33.7076	0.369189
S07_860895	7	36.6814	0.901254
S07_894964	7	41.6482	0.547832
S07_935988	7	44.622	0.24457
S07_936203	7	45.6122	0.19277
S07_913538	7	49.5809	0.198702
S07_900977	7	50.5712	0.147524
S07_1067502	7	51.5614	0.105194
S07_1069193	7	52.5516	0.158033
S07_1291503	7	53.5419	0.263444
S07_1153902	7	55.5231	0.438412
S07_1132118	7	56.5133	0.350076
S07_1132027	7	59.4871	0.274442
S07_1131914	7	61.4684	0.275789
S07_1126175	7	65.4371	0.439325
S07_1419297	7	70.4038	0.191369
S07_1511160	7	71.3941	0.135562
S07_1538126	7	72.3843	0.19371
S07_1846669	7	74.3655	0.402908
S07_1926752	7	75.3558	0.562613
S07_1969301	7	77.337	0.570114
S07_1969420	7	78.3272	0.760222
S07_2030025	7	79.3174	0.894051
S07_2253449	7	82.2912	1.13922
S07_2254283	7	85.265	0.821918
S07_2343535	7	88.2388	1.0452
S07_2351816	7	91.2126	0.963729
S07_2364768	7	92.2029	0.958494
S07_2369178	7	93.1931	1.04457
S07_2417029	7	94.1833	1.30172
S07_2442306	7	95.1736	1.21359
S07_2512561	7	96.1638	1.48528
S07_2546374	7	99.1376	1.11836
S07_2586286	7	102.111	0.871709
S07_2586304	7	103.102	0.668751
S07_2586308	7	104.092	0.552594
S07_2591050	7	106.073	0.86904
S07_2735502	7	108.054	0.54637
S07_2775048	7	109.045	0.389617
S07_2812538	7	110.035	0.488586
S07_3021897	7	111.025	0.663516
S07_3073078	7	112.015	0.491468
S07_3490428	7	113.996	0.43127
S07_3490471	7	114.987	0.364515
S07_3632449	7	115.977	0.463257
S07_4399651	7	116.967	0.540006
S07_3841275	7	117.957	0.544149
S07_4261202	7	119.939	0.662248
S07_4161755	7	121.92	0.668077
S07_4318339	7	127.889	0.859961
S07_3681423	7	135.877	0.783051
S07_3696899	7	137.858	0.717862
S07_4435953	7	139.839	0.440799
S07_4462486	7	144.806	0.659175
S07_4614173	7	146.787	0.422929
S07_4679571	7	150.756	0.322477
S07_4700104	7	151.746	0.379126
S07_4982886	7	152.736	0.29093
S07_7933745	7	153.727	0.215509
S07_6378644	7	154.717	0.282036
S07_6378650	7	155.707	0.356614
S07_6378691	7	162.683	0.421522
S07_7582381	7	170.671	0.204842
S07_6743393	7	172.652	0.219015
S07_7139716	7	174.633	0.212274
S07_7956758	7	176.614	0.293419
S07_8112400	7	177.605	0.42632
S07_8374610	7	181.573	0.215709
S07_8374613	7	183.555	0.237716
S07_8518928	7	184.545	0.171372
S07_8518952	7	185.535	0.214357
S07_8522928	7	186.525	0.289422
S07_8522822	7	188.506	0.301307
S07_8600848	7	191.48	0.212311
S07_8798603	7	192.471	0.149602
S07_8808283	7	193.461	0.0981736
S07_8814359	7	194.451	0.147834
S07_8929163	7	196.432	0.0240038
S07_9029757	7	199.406	0.0129742
S07_9192552	7	201.387	6.61275e-05
S07_9487374	7	206.354	0.00396709
S07_9589752	7	213.33	0.158466
S07_9589834	7	214.32	0.109892
S07_9600985	7	215.31	0.16192
S07_9603988	7	216.3	0.0809696
S07_9658321	7	217.291	0.12574
S07_9885030	7	219.272	0.161332
S07_10053194	7	232.439	0.261787
S07_10053153	7	233.429	0.251345
S07_10053498	7	239.398	0.126267
S07_10128482	7	243.367	0.0438328
S07_10173311	7	246.341	0.0561157
S07_10293561	7	258.453	0.692331
S07_10293577	7	259.444	0.803819
S07_10293578	7	260.434	1.03375
S07_10303338	7	264.403	1.36396
S07_10429213	7	268.371	1.35965
S07_10432663	7	271.345	0.893755
S07_10432697	7	272.335	0.764747
S07_10437149	7	274.317	0.527478
S07_10440503	7	275.307	0.430473
S07_10475526	7	279.276	0.208938
S07_10475565	7	280.266	0.149936
S07_10524751	7	282.247	0.312348
S07_10637080	7	283.237	0.398065
S07_10807589	7	284.227	0.337611
S07_10930011	7	285.218	0.425743
S07_10637313	7	286.208	0.383629
S07_10666315	7	287.198	0.477101
S07_10944047	7	288.188	0.528872
S07_10976743	7	289.179	0.726644
S07_11056501	7	290.169	0.641871
S07_11180867	7	291.159	0.532766
S07_11196902	7	294.133	0.430068
S07_11202040	7	295.123	0.425463
S07_11227740	7	296.113	0.337283
S07_11230026	7	297.104	0.426553
S07_11270269	7	298.094	0.527976
S07_11322352	7	299.084	0.635174
S07_11444103	7	303.053	0.460021
S07_11456717	7	304.043	0.456094
S07_11497780	7	305.033	0.557257
S07_11542057	7	306.023	0.455567
S07_11542077	7	307.014	0.409274
S07_11564633	7	309.987	0.439833
S07_12034303	7	310.978	0.486262
S07_12010263	7	312.959	0.484988
S07_12050204	7	315.933	0.386454
S07_12141433	7	316.923	0.25369
S07_12250375	7	317.913	0.185135
S07_12221968	7	318.903	0.183075
S07_12260596	7	321.877	0.305969
S07_12257642	7	322.867	0.302927
S07_12570872	7	323.858	0.228103
S07_12622750	7	324.848	0.164465
S07_12622668	7	326.829	0.154047
S07_12622862	7	329.803	0.108791
S07_12623560	7	331.784	0.108865
S07_12624391	7	335.753	0.229235
S07_12624406	7	337.734	0.404782
S07_12625496	7	342.701	0.580625
S07_12629383	7	343.691	0.458392
S07_12646776	7	344.681	0.637061
S07_12662022	7	345.671	0.528066
S07_12663142	7	346.662	0.428667
S07_12674989	7	348.643	0.426764
S07_12675250	7	350.624	0.427575
S07_12720344	7	352.605	0.421711
S07_12544381	7	360.593	0.170897
S07_12373806	7	362.575	0.363849
S07_12284146	7	363.565	0.527465
S07_12282694	7	364.555	0.636911
S07_12282659	7	367.529	0.672162
S07_12282661	7	368.519	0.54373
S07_9487600	7	398.351	1.88721
S08_26523	8	0	0.816925
S08_44221	8	2.9738	0.758093
S08_468008	8	5.9476	0.455711
S08_143337	8	7.92883	0.453707
S08_59960	8	9.91007	0.46695
S08_438167	8	11.8913	0.455628
S08_327463	8	13.8725	0.461525
S08_322267	8	14.8628	0.461232
S08_603225	8	15.853	0.637419
S08_604161	8	16.8432	0.842464
S08_713900	8	17.8334	0.718901
S08_726376	8	18.8237	0.937333
S08_736961	8	19.8139	1.08217
S08_843541	8	21.7951	0.715189
S08_882916	8	23.7764	0.422266
S08_955103	8	24.7666	0.329443
S08_1004033	8	25.7568	0.289619
S08_1025251	8	27.7381	0.293177
S08_1142532	8	28.7283	0.330744
S08_1142952	8	29.7185	0.210801
S08_1509941	8	30.7088	0.330376
S08_1601245	8	31.699	0.254635
S08_1671480	8	32.6892	0.330768
S08_1816814	8	33.6794	0.252757
S08_1837876	8	34.6697	0.148234
S08_1931456	8	35.6599	0.206725
S08_2004672	8	36.6501	0.115439
S08_2012080	8	37.6403	0.184624
S08_2013169	8	38.6306	0.251253
S08_2424529	8	41.6044	0.160082
S08_2041379	8	44.5782	0.170896
S08_2022271	8	45.5684	0.169616
S08_2424493	8	46.5586	0.233341
S08_2189338	8	48.5399	0.17542
S08_2189261	8	49.5301	0.218639
S08_2177820	8	50.5203	0.174926
S08_2483798	8	52.5016	0.132794
S08_2505945	8	54.4828	0.136291
S08_2570670	8	55.473	0.133902
S08_2652446	8	56.4632	0.0874842
S08_2658798	8	59.437	0.161923
S08_4035538	8	71.5498	0.0482478
S08_4044274	8	77.5185	0.0330298
S08_4044475	8	79.4998	0.0543596
S08_4148657	8	81.481	0.0368107
S08_4153492	8	83.4622	0.104374
S08_4159890	8	84.4525	0.131041
S08_4187841	8	85.4427	0.189197
S08_4222883	8	86.4329	0.158512
S08_4308894	8	87.4232	0.222165
S08_4294950	8	88.4134	0.286936
S08_4290484	8	92.3821	0.244632
S08_4333947	8	99.3577	0.378806
S08_4415086	8	101.339	0.186227
S08_4525224	8	102.329	0.252916
S08_4739991	8	104.31	0.254904
S08_4771649	8	107.284	0.305379
S08_4915352	8	109.265	0.183285
S08_4988815	8	110.256	0.126688
S08_5065274	8	112.237	0.162186
S08_5056437	8	113.227	0.169001
S08_5147166	8	119.196	0.426589
S08_5158207	8	123.165	0.139473
S08_5159335	8	127.133	0.03617
S08_5085283	8	130.107	0.107177
S08_5112956	8	131.097	0.106379
S08_5113658	8	132.088	0.159582
S08_5159482	8	133.078	0.220865
S08_5205070	8	134.068	0.157619
S08_5342486	8	135.058	0.104324
S08_5342563	8	136.048	0.0630801
S08_5342579	8	137.039	0.132721
S08_5343195	8	138.029	0.0873314
S08_5367024	8	141.003	0.16797
S08_5371410	8	142.984	0.135167
S08_5410591	8	144.965	0.134759
S08_5682998	8	152.953	0.146752
S08_5691996	8	158.922	0.299264
S08_5692326	8	159.912	0.191127
S08_5708771	8	161.894	0.0856548
S08_5477557	8	163.875	0.00997401
S08_5614645	8	164.865	0.0317013
S08_5642206	8	165.855	0.0647968
S08_5676015	8	167.836	0.0321609
S08_5476205	8	169.818	0.031361
S08_5649963	8	170.808	0.0312555
S08_5941622	8	171.798	0.0855292
S08_6091384	8	172.788	0.121621
S08_6080104	8	173.779	0.120313
S08_5887033	8	176.752	0.0574789
S08_5902809	8	178.734	0.0949364
S08_5907484	8	179.724	0.131293
S08_5922248	8	180.714	0.16825
S08_6115487	8	182.695	0.181268
S08_6152527	8	184.677	0.135651
S08_6204058	8	186.658	0.0956126
S08_6331892	8	188.639	0.0615215
S08_6311604	8	189.629	0.0624441
S08_6534992	8	190.619	0.103353
S08_6561898	8	191.61	0.0628379
S08_6782811	8	192.6	0.104558
S08_6900179	8	193.59	0.184557
S08_6821878	8	194.58	0.290532
S08_6951514	8	202.568	0.103836
S08_6951181	8	205.542	0.0870296
S08_6915526	8	210.509	0.0319853
S08_6915215	8	214.478	0.0187352
S08_6911239	8	215.468	0.0611
S08_7052082	8	216.458	0.0306834
S08_7052308	8	217.448	0.00372083
S08_7054755	8	218.439	0.0177247
S08_7054803	8	219.429	0.0615921
S08_7106163	8	221.41	0.135909
S08_7080199	8	222.4	0.134974
S08_7183636	8	223.391	0.191809
S08_7512489	8	225.372	0.0425546
S08_7222379	8	226.362	0.029056
S08_7230470	8	227.352	0.0809729
S08_7230662	8	228.342	0.102789
S08_7308021	8	229.333	0.0522294
S08_7308143	8	230.323	0.0136158
S08_7570089	8	234.292	0.00183243
S08_7658787	8	235.282	0.000649374
S08_7651775	8	239.251	0.00109347
S08_7725365	8	247.239	0.00335751
S08_8083956	8	258.307	0.00258662
S08_8002376	8	262.276	0.00438338
S08_8084072	8	263.266	0.0169936
S08_8139965	8	265.247	0.00374354
S08_8104128	8	266.237	0.00333621
S08_7957295	8	267.228	0.000206462
S08_7867860	8	269.209	0.0261916
S08_7862837	8	270.199	0.0273791
S08_7928062	8	274.168	0.0103298
S08_8147500	8	281.143	0.0501685
S08_8147503	8	282.134	0.0846133
S08_8148447	8	283.124	0.0320204
S08_8148459	8	285.105	0.131798
S08_8148519	8	287.086	0.0306538
S08_8191661	8	288.077	0.0106794
S08_8251482	8	289.067	0.0260625
S08_8291133	8	290.057	0.05402
S08_8445402	8	293.031	0.0110555
S08_8444748	8	296.005	0.0134531
S08_8365354	8	296.995	0.0037305
S08_8339939	8	300.964	0.0171228
S08_8671073	8	320.747	0.0459495
S08_8671107	8	321.737	0.0248607
S08_8671314	8	330.744	0.042455
S08_8676346	8	332.726	0.0430046
S08_8690477	8	333.716	0.0780078
S08_8703157	8	335.697	0.217373
S08_8312965	8	339.666	0.0169599
S08_8504582	8	340.656	0.00361723
S08_8504869	8	341.646	0.0173119
S08_8554324	8	342.637	0.0420593
S08_8577105	8	343.627	0.0766779
S08_8580812	8	344.617	0.042864
S08_8663757	8	345.607	0.102666
S08_8721611	8	346.597	0.0620824
S08_8741129	8	347.588	0.0308325
S08_8770347	8	348.578	0.0106718
S08_8984247	8	350.559	0.00354886
S08_9096158	8	353.533	0.0127816
S08_9121559	8	354.523	0.00589176
S08_9124841	8	355.513	0.000481321
S08_9289166	8	356.504	0.00324262
S08_9289262	8	357.494	0.00342104
S08_9431883	8	358.484	0.0299767
S08_9445431	8	359.474	0.0104787
S08_9432140	8	360.465	0.0107112
S08_9450426	8	362.446	0.000159198
S08_9552015	8	366.414	0.00110166
S08_9570166	8	368.396	0.000187308
S08_9649758	8	369.386	0.00342277
S08_9726127	8	370.376	0.0174449
S08_9805608	8	371.366	0.0423575
S08_10021172	8	372.357	0.0785381
S08_10277691	8	373.347	0.156149
S08_10215459	8	374.337	0.105225
S08_10217694	8	375.327	0.103112
S08_10217699	8	378.301	0.034693
S08_10217732	8	379.291	0.0647201
S08_10305617	8	382.265	0.0433772
S08_10318192	8	383.255	0.042675
S08_10318197	8	384.246	0.0776803
S08_10300773	8	386.227	0.126206
S08_10342832	8	387.217	0.124824
S08_10394804	8	388.207	0.0780577
S08_10553165	8	389.197	0.0266305
S08_10786270	8	390.188	0.00847819
S08_10872018	8	393.162	0.159926
S08_11125633	8	394.152	0.264315
S08_11191341	8	395.142	0.333931
S08_11311524	8	404.149	0.217826
S08_11336198	8	414.183	0.427181
S08_11434145	8	416.164	0.26334
S08_11524153	8	417.154	0.159953
S08_12493807	8	419.135	0.223227
S08_12782042	8	420.126	0.221362
S08_12230783	8	421.116	0.158218
S08_12891484	8	423.097	0.0748855
S08_12901006	8	425.078	0.0220652
S08_12937798	8	426.068	0.0382634
S08_13061673	8	429.042	0.105524
S08_11585502	8	430.032	0.104792
S08_13131661	8	431.023	0.157623
S08_13131003	8	432.013	0.220848
S08_13125051	8	433.003	0.158711
S08_13101309	8	434.984	0.126662
S08_13099436	8	435.975	0.182669
S08_13092027	8	436.965	0.130377
S08_13074594	8	445.972	0.106771
S08_13074591	8	446.962	0.131523
S09_739413	9	0	0.000184891
S09_756801	9	1.98123	0.0126232
S09_2247395	9	2.97146	1.45235e-11
S09_2362497	9	3.96169	0.00508887
S09_2362464	9	4.95192	0.00479804
S09_2448271	9	7.92572	0.0141563
S09_2767182	9	9.90695	0.0249928
S09_2742761	9	10.8972	0.0149904
S09_2702412	9	11.8874	0.0396791
S09_2632417	9	12.8776	0.0561061
S09_2638188	9	13.8679	0.0955459
S09_3050474	9	16.8417	0.286514
S09_3051928	9	17.8319	0.21398
S09_3051935	9	18.8221	0.15005
S09_3052010	9	19.8124	0.0987298
S09_3100411	9	20.8026	0.148716
S09_3100413	9	22.7838	0.132675
S09_3150356	9	23.774	0.161571
S09_3239506	9	24.7643	0.123248
S09_3036381	9	25.7545	0.096842
S09_3240041	9	26.7447	0.0568875
S09_3371254	9	29.7185	0.000866502
S09_3330525	9	30.7088	0.00101325
S09_3328597	9	31.699	0.0142649
S09_3470790	9	32.6892	0.0371611
S09_3500658	9	33.6794	0.0191027
S09_3559978	9	34.6697	0.00436203
S09_3712371	9	36.6509	0.0303651
S09_3730186	9	37.6411	0.0103836
S09_3768959	9	38.6314	0.00225869
S09_3948495	9	41.6052	0.0245209
S09_3997230	9	43.5864	0.0494266
S09_4029848	9	48.5532	0.122056
S09_4033854	9	49.5434	0.156618
S09_4138539	9	50.5336	0.108766
S09_4353445	9	59.5407	0.0665084
S09_4353508	9	63.5094	0.0646846
S09_4449300	9	65.4906	0.105081
S09_4391930	9	66.4809	0.104784
S09_4348877	9	67.4711	0.157618
S09_4538801	9	68.4613	0.220196
S09_4635377	9	69.4515	0.125515
S09_4695941	9	70.4418	0.0794966
S09_4752226	9	72.423	0.103962
S09_4775178	9	73.4132	0.0716263
S09_4785796	9	74.4035	0.115579
S09_4797261	9	75.3937	0.156551
S09_4978156	9	76.3839	0.104055
S09_5020627	9	77.3742	0.0423937
S09_5126438	9	78.3644	0.00823135
S09_5180396	9	79.3546	0.0266183
S09_5373691	9	80.3448	0.0780927
S09_5420153	9	81.3351	0.129169
S09_5451406	9	82.3253	0.0811692
S09_5459736	9	84.3065	0.0771438
S09_5459791	9	86.2878	0.122837
S09_5549416	9	88.269	0.123788
S09_5484352	9	89.2592	0.124817
S09_5965251	9	90.2495	0.0793898
S09_6081163	9	91.2397	0.157353
S09_6089252	9	92.2299	0.222148
S09_6164860	9	93.2201	0.285344
S09_6089324	9	95.2014	0.333497
S09_6215748	9	100.168	0.299963
S09_6403435	9	103.142	0.544181
S09_6465898	9	105.123	0.439042
S09_6431158	9	106.113	0.4423
S09_6709777	9	107.104	0.545069
S09_6744253	9	108.094	0.391111
S09_6769812	9	110.075	0.540286
S09_6816996	9	112.056	0.544609
S09_6798673	9	113.047	0.549778
S09_7075025	9	114.037	0.738423
S09_7291104	9	115.027	0.954493
S09_7316603	9	116.017	0.857282
S09_7318128	9	117.007	1.08589
S09_7515155	9	119.981	1.08587
S09_7480640	9	120.971	1.09317
S09_7638391	9	121.962	1.21121
S09_7635503	9	122.952	1.4838
S09_7568434	9	125.926	1.00064
S09_7552162	9	126.916	0.993177
S09_7762735	9	131.883	1.32237
S09_7860939	9	132.873	1.48793
S09_7899572	9	134.854	1.11977
S09_7910920	9	135.844	1.38435
S09_7991972	9	137.826	1.8075
S09_8067608	9	138.816	1.67373
S09_8189194	9	139.806	1.48357
S09_8204218	9	140.796	1.60948
S09_8228621	9	141.787	1.60339
S09_8389021	9	144.76	1.61451
S09_8479814	9	149.727	1.84132
S09_8487169	9	150.717	1.98465
S09_8517828	9	153.691	1.75323
S09_8530951	9	155.672	1.32243
S09_8645592	9	156.663	1.60594
S09_8646541	9	157.653	1.31712
S09_8691577	9	158.643	1.05529
S09_8691715	9	159.633	1.21445
S09_8713399	9	160.624	1.4826
S09_8802752	9	164.592	0.89137
S09_8787796	9	165.582	0.692127
S09_8787695	9	168.556	0.485845
S09_8783770	9	169.547	0.392406
S09_8948886	9	174.547	0.118119
S09_8948892	9	175.537	0.114297
S09_8948893	9	176.527	0.0641696
S09_8914933	9	191.84	1.02754
S09_8904998	9	192.83	0.906982
S09_8948997	9	197.797	1.04445
S09_8962960	9	198.787	1.05279
S09_9063435	9	199.777	0.847177
S09_9073724	9	200.768	0.749234
S09_9074735	9	202.749	0.749182
S09_9154727	9	203.739	0.844537
S09_9405992	9	205.72	0.984979
S09_9422882	9	206.711	0.991529
S09_9499192	9	207.701	1.23933
S09_9551950	9	211.669	0.667657
S09_9553621	9	215.638	0.403182
S09_9553650	9	216.628	0.33325
S09_9582557	9	219.602	0.471447
S09_9582739	9	220.592	0.638242
S09_9717585	9	225.559	1.2399
S09_9843253	9	227.54	0.990828
S10_1590248	10	0	2.17142e-11
S10_1590255	10	0.990228	0.0010423
S10_662902	10	26.8316	0.202466
S10_401561	10	32.8004	0.154128
S10_179886	10	35.7742	0.161322
S10_557660	10	37.7554	0.156438
S10_266487	10	38.7456	0.156976
S10_648043	10	39.7359	0.104762
S10_656310	10	40.7261	0.10246
S10_864455	10	44.6948	0.0876779
S10_890992	10	45.685	0.133085
S10_943551	10	46.6753	0.0630799
S10_1049910	10	47.6655	0.102791
S10_1072581	10	50.6393	0.0561967
S10_1137049	10	52.6205	0.0789219
S10_1177711	10	53.6107	0.133282
S10_1177932	10	54.601	0.0870346
S10_1200605	10	55.5912	0.168712
S10_1200651	10	56.5814	0.233559
S10_1321400	10	57.5717	0.16931
S10_1343361	10	58.5619	0.141532
S10_1360897	10	60.5431	0.273054
S10_1360998	10	61.5334	0.312502
S10_1385420	10	62.5236	0.39676
S10_1413560	10	65.4974	0.120205
S10_1421953	10	66.4876	0.0770491
S10_1431179	10	70.4563	0.454304
S10_1450750	10	71.4465	0.364542
S10_1461741	10	72.4368	0.282611
S10_1475893	10	73.427	0.362351
S10_1478898	10	74.4172	0.236649
S10_1502033	10	75.4075	0.274831
S10_1479002	10	76.3977	0.33675
S10_1478944	10	77.3879	0.294681
S10_1546002	10	80.3617	0.28325
S10_1532916	10	81.3519	0.364153
S10_1532798	10	82.3422	0.518796
S10_1532786	10	83.3324	0.363927
S10_1532777	10	84.3226	0.282257
S10_1546135	10	86.3039	0.282165
S10_1594815	10	88.2851	0.370377
S10_1576185	10	90.2663	0.362757
S10_1595211	10	91.2566	0.363145
S10_1671120	10	92.2468	0.237578
S10_1737502	10	93.237	0.364173
S10_1802807	10	94.2272	0.456876
S10_1806140	10	95.2175	0.315989
S10_1806150	10	96.2077	0.401161
S10_1806165	10	98.1889	0.617978
S10_1810722	10	99.1792	0.8108
S10_1810803	10	101.16	0.894796
S10_1894962	10	102.151	0.764656
S10_2232954	10	105.124	0.463889
S10_2257460	10	106.115	0.459926
S10_2143319	10	108.096	0.523002
S10_2109741	10	111.07	0.38562
S10_2105617	10	116.036	0.696728
S10_2068399	10	119.01	0.645591
S10_2067935	10	122.979	0.49546
S10_2340736	10	129.955	0.273362
S10_2397427	10	130.945	0.169049
S10_2404785	10	131.935	0.0871451
S10_2525128	10	133.916	0.0498268
S10_2626516	10	135.897	0.0488278
S10_2527701	10	136.888	0.0483236
S10_2641591	10	137.878	0.0664472
S10_2641673	10	138.868	0.108971
S10_2641677	10	139.858	0.0864997
S10_2641765	10	140.849	0.131636
S10_2910252	10	146.817	0.304795
S10_2911269	10	147.808	0.194438
S10_2933628	10	148.798	0.13409
S10_2933656	10	152.767	0.124391
S10_2936324	10	154.748	0.249036
S10_2951720	10	155.738	0.19467
S10_2982033	10	157.719	0.156419
S10_3012119	10	158.71	0.104363
S10_3015741	10	159.7	0.0644029
S10_3276852	10	165.669	0.0433512
S10_3500480	10	173.657	0.085368
S10_3655996	10	177.625	0.151052
S10_3673178	10	179.607	0.124736
S10_3678122	10	181.588	0.0449401
S10_3695365	10	182.578	0.0174584
S10_3711916	10	183.568	0.00342559
S10_3191888	10	184.558	0.000145868
S10_3123214	10	187.532	0.0517177
S10_3081658	10	188.522	0.114569
S10_3204708	10	191.496	0.0110201
S10_3209913	10	192.487	0.0301684
S10_3287842	10	193.477	0.00356011
S10_4124643	10	194.467	0.00305949
S10_4480260	10	199.434	0.0813962
S10_4501283	10	207.422	0.0123768
S10_4582188	10	213.391	0.000448769
S10_4589246	10	215.372	0.000204627
S10_4593629	10	217.353	0.00417209
S10_4706302	10	220.327	0.0091469
S10_4707308	10	221.317	0.000181811
[truncated: 1,356 more rows]

## Sheet: S. suchowensis P63
MARKER	CHR	POS	LOD		THRESHOLD	3.65
S01_35615	1	0	0.130671
S01_141338	1	14.3017	0.00274643
S01_229437	1	15.5678	0.000667963
S01_856203	1	16.8339	0.0127552
S01_926280	1	18.1	0.000782524
S01_1024925	1	19.3661	0.0242462
S01_1105190	1	20.6322	0.0452584
S01_1057864	1	28.2864	0.00144038
S01_1057846	1	29.5525	0.000184956
S01_1123161	1	38.5078	0.00376291
S01_1563994	1	42.3126	0.0401309
S01_1564129	1	43.5787	0.0382788
S01_1566681	1	44.8448	0.106556
S01_1590896	1	46.1108	0.172067
S01_1590901	1	47.3769	0.299333
S01_1739888	1	48.643	0.174073
S01_1694262	1	49.9091	0.242377
S01_1781829	1	52.4429	0.24106
S01_2027078	1	58.8062	0.387555
S01_2027056	1	60.0723	0.326866
S01_2027008	1	61.3384	0.202953
S01_2109199	1	62.6045	0.253109
S01_2109315	1	63.8706	0.402799
S01_2138071	1	65.1366	0.254043
S01_2158059	1	67.6705	0.106879
S01_2158084	1	70.2043	0.0112814
S01_2230846	1	72.7381	0.013323
S01_2616397	1	74.0042	0.0408411
S01_3086881	1	77.809	0.024216
S01_3430621	1	84.1722	0.0237399
S01_3431635	1	85.4383	0.0553958
S01_3495441	1	86.7044	0.011959
S01_3687151	1	87.9705	0.0377886
S01_4103448	1	89.2366	0.0781641
S01_3736893	1	90.5027	0.0237874
S01_3736720	1	91.7688	0.0543431
S01_3736636	1	98.132	0.0616231
S01_4390978	1	119.617	0.0340466
S01_4395857	1	120.883	0.0229057
S01_4450065	1	127.246	0.00027531
S01_4300839	1	132.327	0.0888645
S01_3949179	1	134.86	0.0789112
S01_4665586	1	137.394	0.0370159
S01_4667951	1	138.66	0.0048893
S01_4738719	1	143.741	0.000972848
S01_4777321	1	150.104	0.0243882
S01_4809899	1	151.37	0.0561529
S01_4966531	1	156.451	0.272941
S01_4905548	1	158.985	0.248212
S01_5091729	1	160.251	0.171328
S01_5229877	1	161.517	0.247741
S01_5093733	1	164.051	0.268921
S01_5257105	1	167.856	0.394649
S01_5316537	1	169.122	0.295642
S01_5415077	1	170.388	0.211236
S01_5728260	1	172.922	0.519549
S01_5680453	1	174.188	0.406015
S01_5549573	1	175.454	0.399322
S01_5779223	1	177.988	0.250484
S01_5796555	1	179.254	0.138344
S01_5866861	1	181.788	0.138368
S01_5923841	1	183.054	0.251834
S01_5926192	1	184.32	0.34416
S01_5965399	1	186.854	0.135308
S01_6265661	1	188.12	0.059194
S01_6654659	1	193.2	0.100361
S01_7085254	1	194.467	0.10597
S01_7181972	1	195.733	0.169086
S01_7213254	1	196.999	0.172943
S01_7397511	1	199.533	0.297024
S01_7480186	1	202.066	0.580104
S01_7509217	1	203.332	0.404602
S01_8050828	1	207.137	0.298965
S01_8141459	1	209.671	0.458066
S01_8207254	1	212.205	0.598267
S01_8603809	1	216.01	0.515313
S01_8746798	1	217.276	0.398513
S01_11005192	1	218.542	0.25015
S01_11031968	1	219.808	0.137979
S01_11172629	1	222.342	0.0458574
S01_11212568	1	224.876	0.000179733
S01_11333921	1	226.142	0.0027186
S01_11358327	1	227.408	0.0227247
S01_11447275	1	229.942	0.134103
S01_11485658	1	231.208	0.07982
S01_11526208	1	232.474	0.0789748
S01_11879466	1	235.008	0.0227865
S01_12073428	1	236.274	0.00447574
S01_12132933	1	237.54	0.036211
S01_12159594	1	241.345	0.00476745
S01_12209043	1	242.611	0.0368166
S01_12345078	1	243.877	0.00447371
S01_12614727	1	245.143	0.0223279
S01_12918203	1	247.677	0.000432137
S01_13055349	1	250.21	0.000433041
S01_13205488	1	251.477	0.00383345
S01_13401512	1	254.01	0.0233029
S01_13431433	1	255.276	0.0561154
S01_13404349	1	259.081	0.0550912
S01_13444880	1	264.162	0.104874
S01_13455337	1	265.428	0.0571621
S01_13535989	1	266.694	0.0121075
S01_13599948	1	267.96	0.000341666
S01_13651198	1	269.226	0.000529684
S01_13690588	1	271.76	0.0108529
S01_13718619	1	273.026	0.000489934
S01_13767510	1	274.292	0.0119025
S01_13845180	1	275.558	0.013087
S01_13918634	1	279.363	0.0222934
S01_14092358	1	280.629	0.00434842
S01_14097931	1	283.163	0.0114436
S01_14099728	1	284.429	0.000510032
S01_14149660	1	285.695	0.00191298
S01_14163107	1	288.229	0.00533592
S01_14163309	1	290.763	0.00614509
S01_14216674	1	292.029	0.000404376
S01_14249396	1	293.295	0.0221741
S01_14294199	1	294.561	0.0237608
S01_14621234	1	297.095	0.00419086
S01_14701716	1	298.361	0.0219183
S01_14809113	1	299.627	0.000509952
S01_15295295	1	302.161	0.00368858
S01_15553234	1	303.427	0.000132222
S02_106185	2	0	0.0982974
S02_106337	2	5.08071	0.202856
S02_133869	2	6.3468	0.107285
S02_512485	2	7.61289	0.206027
S02_575820	2	10.1467	0.209904
S02_959889	2	11.4128	0.295663
S02_1000171	2	12.6789	0.396255
S02_1070928	2	13.945	0.252258
S02_1277473	2	15.2111	0.343945
S02_1437687	2	16.4772	0.249898
S02_1662643	2	17.7433	0.170569
S02_1622040	2	19.0094	0.17184
S02_1868684	2	21.5432	0.0787889
S02_1878256	2	22.8093	0.0384807
S02_2048458	2	24.0754	0.079643
S02_2214485	2	25.3415	0.168799
S02_2176275	2	26.6075	0.175229
S02_2394361	2	30.4123	0.344389
S02_2806866	2	35.493	0.216707
S02_2574180	2	36.7591	0.208599
S02_3018885	2	39.293	0.0798023
S02_3019516	2	40.559	0.077395
S02_2889442	2	44.3638	0.211442
S02_2871407	2	45.6299	0.298316
S02_2871179	2	46.896	0.402048
S02_2871057	2	48.1621	0.266212
S02_2851468	2	49.4282	0.187713
S02_3048624	2	59.6968	0.000153056
S02_3113607	2	63.5016	0.00351143
S02_3128054	2	64.7677	5.59243e-05
S02_3131780	2	66.0337	0.0143378
S02_3160210	2	67.2998	0.00437289
S02_3185598	2	68.5659	0.0224619
S02_3212121	2	69.832	0.000630256
S02_3492206	2	71.0981	0.0219589
S02_3496080	2	73.6319	0.00856663
S02_4942497	2	87.9337	0.0434562
S02_5012495	2	90.4675	0.138888
S02_5261788	2	91.7336	0.0832971
S02_5208377	2	92.9997	0.132416
S02_5117748	2	94.2658	0.132439
S02_5386741	2	99.3465	0.00342481
S02_5420671	2	100.613	0.000898537
S02_5489136	2	101.879	0.0259953
S02_5570276	2	103.145	0.00100726
S02_5647919	2	104.411	0.0144355
S02_5844447	2	105.677	0.000979268
S02_5888015	2	106.943	0.0143335
S02_5973061	2	108.209	0.00022645
S02_6069288	2	109.475	0.0238708
S02_6253872	2	110.741	0.0607876
S02_6384051	2	112.007	0.112172
S02_6495556	2	114.541	0.111455
S02_6547696	2	115.807	0.0609564
S02_6549400	2	118.341	0.0531229
S02_6620240	2	119.607	0.100798
S02_6917677	2	120.873	0.0604991
S02_7004494	2	122.139	0.0122885
S02_7127000	2	124.673	0.0803599
S02_7470460	2	125.939	0.0229591
S02_7573287	2	127.205	0.004147
S02_7597763	2	129.739	0.0830322
S02_7801560	2	131.005	0.177959
S02_7922363	2	134.81	0.353092
S02_7939312	2	136.076	0.359802
S02_8018809	2	137.342	0.216666
S02_8084139	2	138.608	0.303629
S02_8254221	2	139.874	0.47051
S02_8460315	2	141.141	0.303611
S02_8828021	2	142.407	0.215161
S02_8680805	2	143.673	0.211862
S02_8587671	2	146.207	0.222588
S02_9022473	2	148.74	0.107326
S02_9357460	2	152.545	0.000811244
S02_9719520	2	153.811	0.0237924
S02_9833843	2	155.077	0.00486433
S02_10268872	2	156.343	0.024162
S02_12348130	2	157.61	0.0232362
S02_11730040	2	161.414	0.0572949
S02_12216889	2	162.68	0.0602979
S02_12147385	2	163.947	0.0626096
S02_12572912	2	167.751	0.0632462
S02_12757760	2	170.285	0.0636979
S02_12999318	2	174.09	0.140724
S02_13297085	2	177.895	0.146761
S02_13205801	2	179.161	0.142103
S02_13651354	2	180.427	0.215879
S02_13823938	2	181.693	0.113353
S02_13829461	2	182.959	0.0614106
S02_13876961	2	185.493	0.0805663
S02_13962346	2	186.759	0.0244778
S02_13989783	2	188.025	0.000779362
S02_14006415	2	189.291	0.0131711
S02_14012247	2	190.557	0.0411079
S02_14022923	2	191.823	0.00566497
S02_14254046	2	194.357	0.00501706
S02_14160687	2	195.623	0.000295633
S02_14647921	2	196.889	0.0131206
S02_14552027	2	198.155	0.0345087
S02_14501680	2	199.422	0.098894
S02_14743239	2	201.955	0.0816294
S02_14759632	2	203.221	0.170322
S02_14819054	2	204.488	0.134029
S02_14929093	2	205.754	0.0765779
S02_15127469	2	207.02	0.111775
S02_15128157	2	208.286	0.0442418
S02_15128231	2	209.552	0.11404
S02_14996564	2	210.818	0.117549
S02_15299298	2	213.352	0.0434359
S02_15395443	2	214.618	0.11217
S02_15408723	2	215.884	0.115582
S02_15536547	2	218.418	0.219133
S02_15585882	2	219.684	0.310595
S02_15701524	2	220.95	0.231255
S02_15768383	2	222.216	0.151947
S02_15986160	2	223.482	0.215224
S02_16140560	2	227.287	0.0832125
S02_16167019	2	229.821	0.105981
S02_16250592	2	232.355	0.0228411
S02_16725820	2	233.621	0.00429839
S02_16868473	2	234.887	0.00383009
S02_16652054	2	237.421	0.00358624
S02_16725183	2	239.954	0.0170185
S02_16725122	2	241.221	0.00204887
S02_16675058	2	242.487	0.000476111
S02_16723976	2	243.753	0.00509523
S03_16823	3	0	0.0687556
S03_362060	3	11.5959	0.0773075
S03_728822	3	12.862	0.0391235
S03_745835	3	14.1281	0.0137207
S03_882374	3	15.3942	0.000136615
S03_882519	3	16.6603	0.00469245
S03_1008075	3	17.9264	0.0381658
S03_1153150	3	19.1925	0.00492718
S03_1210530	3	20.4586	0.0246041
S03_1526900	3	21.7247	0.080639
S03_1613760	3	22.9908	0.0253301
S03_1970723	3	25.5246	0.0280339
S03_2086503	3	28.0584	0.00255021
S03_2086974	3	29.3245	0.0222335
S03_2096168	3	30.5906	0.0212403
S03_4044037	3	34.3954	0.0048053
S03_3245662	3	35.6615	0.00390202
S03_4165229	3	38.1953	0.000472661
S03_4317632	3	39.4614	0.0112834
S03_4279099	3	40.7275	0.0106959
S03_4685943	3	44.5323	0.0594658
S03_4913522	3	45.7984	0.0568582
S03_4966079	3	47.0644	0.105445
S03_5030004	3	48.3305	0.168062
S03_5414840	3	52.1353	0.283102
S03_5347470	3	54.6691	0.301059
S03_5311575	3	55.9352	0.296621
S03_5589003	3	57.2013	0.399741
S03_5708393	3	58.4674	0.58194
S03_5708420	3	59.7335	0.473675
S03_5710757	3	63.5383	0.512159
S03_5714604	3	71.1925	0.502996
S03_5758420	3	72.4586	0.516959
S03_6064274	3	73.7247	0.398534
S03_6310995	3	74.9908	0.250458
S03_6445897	3	76.2569	0.169864
S03_6569763	3	77.523	0.105679
S03_6569718	3	78.7891	0.0743864
S03_6478310	3	80.0551	0.161703
S03_6797394	3	81.3212	0.205703
S03_7243080	3	85.126	0.0146149
S03_7243023	3	86.3921	0.00308662
S03_7235402	3	87.6582	0.0161073
S03_6952205	3	90.192	0.103747
S03_7556418	3	91.4581	0.0574836
S03_7592923	3	92.7242	0.134606
S03_7650982	3	93.9903	0.0797998
S03_7755284	3	96.5241	0.00419685
S03_7806600	3	99.0579	0.00370085
S03_7842427	3	101.592	0.0126803
S03_8000217	3	104.126	0.00504092
S03_8114865	3	105.392	0.000270662
S03_8199588	3	107.925	0.03808
S03_8231561	3	109.192	0.0793901
S03_8237912	3	110.458	0.134876
S03_8357713	3	111.724	0.0798401
S03_8518804	3	112.99	0.0768804
S03_8812992	3	116.795	0.104337
S03_8879015	3	118.061	0.0377378
S03_8964293	3	119.327	0.0165388
S03_8983808	3	120.593	0.0669283
S03_9167332	3	123.127	0.171635
S03_9266322	3	125.661	0.248967
S03_9266304	3	126.927	0.251172
S03_9334205	3	128.193	0.172247
S03_9388121	3	129.459	0.111631
S03_9424021	3	130.725	0.0413153
S03_9466042	3	131.991	0.0784525
S03_9563901	3	133.257	0.0385956
S03_10076603	3	134.523	0.104978
S03_10170155	3	138.328	0.139357
S03_10209532	3	139.594	0.250807
S03_10221486	3	140.86	0.247531
S03_10263607	3	144.665	0.109082
S03_10359727	3	148.47	0.177127
S03_10297429	3	151.004	0.170865
S03_10407336	3	152.27	0.112866
S03_10451854	3	153.536	0.178327
S03_10454362	3	154.802	0.250471
S03_10513204	3	156.068	0.172863
S03_10675507	3	157.334	0.170112
S03_10692987	3	159.868	0.251256
S03_10680291	3	161.134	0.246099
S03_10751234	3	164.939	0.258236
S03_10823430	3	167.473	0.115144
S03_10907827	3	170.006	0.24929
S03_10941162	3	172.54	0.133778
S03_10936643	3	173.806	0.136774
S03_11247145	3	175.072	0.206849
S03_11264937	3	176.338	0.163809
S03_11265997	3	177.605	0.240741
S03_11528860	3	178.871	0.295965
S03_11561046	3	180.137	0.396642
S03_11869073	3	181.403	0.295657
S03_11917230	3	182.669	0.209843
S03_12016143	3	183.935	0.294283
S03_12096877	3	186.469	0.404864
S03_12044692	3	187.735	0.397335
S03_12171707	3	189.001	0.253375
S03_12227327	3	192.806	0.0246407
S03_12375048	3	196.611	0.0771019
S03_12598233	3	197.877	0.0239806
S03_12725612	3	200.411	0.0384067
S03_12854560	3	201.677	0.0783652
S03_12998379	3	202.943	0.0377815
S03_13045343	3	204.209	0.0114888
S03_13142887	3	205.475	0.000464219
S03_13469698	3	208.009	0.000396201
S03_13594098	3	209.275	0.000668217
S03_14071254	3	213.08	0.00548356
S03_13734622	3	214.346	0.00463487
S03_13760767	3	215.612	0.00581839
S03_13426055	3	220.692	0.000114355
S03_13401196	3	221.959	0.00398912
S03_13401295	3	223.225	0.000147924
S03_13424936	3	224.491	0.00472291
S03_13424903	3	225.757	0.038205
S03_13401729	3	228.291	0.048904
S03_13402223	3	234.654	0.0018501
S03_13402233	3	235.92	0.0109792
S04_10285	4	0	0.0191767
S04_63738	4	8.95531	5.41886e-05
S04_103440	4	10.2214	0.0125804
S04_103521	4	11.4875	0.00028534
S04_103530	4	12.7536	0.0110766
S04_119330	4	14.0197	0.0114542
S04_121056	4	15.2858	0.037917
S04_138438	4	16.5519	0.107342
S04_223332	4	17.818	0.211377
S04_697541	4	21.6228	0.37035
S04_766644	4	24.1566	0.3654
S04_888500	4	25.4227	0.54799
S04_937337	4	27.9565	0.475398
S04_1178840	4	30.4903	0.471792
S04_1462316	4	31.7564	0.36603
S04_1738069	4	35.5612	0.636199
S04_1789053	4	36.8273	0.434256
S04_1865438	4	39.3611	0.360005
S04_2096254	4	40.6272	0.26585
S04_2260914	4	41.8933	0.359425
S04_2616190	4	43.1594	0.266876
S04_2702370	4	45.6932	0.477452
S04_2832853	4	46.9593	0.682768
S04_2832891	4	50.7641	0.649945
S04_2925794	4	53.2979	0.560797
S04_2926039	4	58.3786	0.403232
S04_2997039	4	60.9124	0.216339
S04_3157131	4	62.1785	0.271346
S04_3180538	4	63.4446	0.4312
S04_3220960	4	64.7107	0.361112
S04_3321862	4	65.9768	0.264006
S04_3362531	4	67.2429	0.18225
S04_3413737	4	69.7767	0.08445
S04_3417228	4	71.0428	0.179312
S04_3572013	4	72.3089	0.11628
S04_4144017	4	78.6721	0.0105861
S04_3908625	4	82.4769	0.00373051
S04_4342430	4	85.0107	0.000408712
S04_4556717	4	86.2768	0.02241
S04_4555965	4	87.5429	0.0231831
S04_4511369	4	90.0767	0.166048
S04_4477316	4	91.3428	0.166349
S04_4632153	4	96.4235	0.00252395
S04_4889091	4	100.228	0.0372171
S04_4679734	4	101.494	0.0396076
S04_4986732	4	102.76	0.112241
S04_5023125	4	105.294	0.265017
S04_5040504	4	106.56	0.361589
S04_5240044	4	107.826	0.471053
S04_5322829	4	109.093	0.306323
S04_5442802	4	110.359	0.470581
S04_5623545	4	111.625	0.306331
S04_5970936	4	112.891	0.470519
S04_6397049	4	115.425	0.409404
S04_6664877	4	116.691	0.525451
S04_6711218	4	117.957	0.656605
S04_6750184	4	119.223	0.461752
S04_8626340	4	120.489	0.581691
S04_8220504	4	123.023	0.396405
S04_7443498	4	124.289	0.397894
S04_10455449	4	125.555	0.322182
S04_10689159	4	126.821	0.452367
S04_10970619	4	129.355	0.760648
S04_11416532	4	131.889	0.581958
S04_11068036	4	133.155	0.583698
S04_11454850	4	134.421	0.460871
S04_11752031	4	135.687	0.58299
S04_11549094	4	136.953	0.51044
S04_11545011	4	138.219	0.688194
S04_11544988	4	139.485	0.774122
S04_12081072	4	143.29	0.406279
S04_12113828	4	144.556	0.398869
S04_11827970	4	145.822	0.407904
S04_12203272	4	149.627	0.171913
S04_12353728	4	150.893	0.2188
S04_12376902	4	152.159	0.145657
S04_12413157	4	153.425	0.10639
S04_12488253	4	154.691	0.168386
S04_12491366	4	155.958	0.105473
S04_12720651	4	157.224	0.0574382
S04_12768517	4	159.757	0.0903752
S04_12827015	4	161.024	0.0468263
S04_12880210	4	162.29	0.0786418
S04_12902911	4	164.823	0.077997
S04_13050968	4	166.09	0.0232278
S04_13159693	4	167.356	0.0555896
S04_13173248	4	168.622	0.0229632
S04_13176092	4	171.156	0.00406098
S04_13241479	4	176.236	0.0050686
S04_13275810	4	177.502	0.0237888
S04_13377615	4	178.768	0.000778022
S04_13516264	4	180.035	0.0131229
S04_13855610	4	181.301	0.0334115
S04_13689573	4	182.567	0.00335269
S04_14019724	4	185.101	0.0102758
S04_14000907	4	186.367	0.00917398
S04_14057233	4	190.171	0.0118456
S04_14288656	4	192.705	0.10419
S04_14406863	4	196.51	0.0239788
S04_14548519	4	197.776	0.0781836
S04_14590290	4	199.042	0.0377183
S04_14615076	4	200.308	0.0114221
S04_14691915	4	202.842	0.0125161
S04_14725421	4	204.108	0.000660021
S04_14843357	4	205.374	0.00354015
S04_14948276	4	207.908	0.0380421
S04_15101114	4	209.174	0.0139243
S04_15288009	4	211.708	0.0255308
S04_15327325	4	212.974	0.0564332
S04_15393452	4	215.508	0.0741318
S05_178571	5	0	0.0519466
S05_132793	5	1.26609	0.0240423
S05_1253115	5	3.79991	0.105438
S05_1290499	5	5.066	0.0573222
S05_1290524	5	6.33209	0.0122605
S05_1290639	5	7.59819	0.000615005
S05_1294320	5	8.86428	0.01179
S05_1502927	5	10.1304	0.00327551
S05_1525476	5	11.3965	0.0341062
S05_1046503	5	12.6626	0.0566754
S05_1576891	5	13.9287	0.0230976
S05_2119204	5	15.1947	0.00414001
S05_2154956	5	16.4608	0.00386252
S05_2194322	5	18.9947	0.00437755
S05_2281255	5	22.7994	0.0766606
S05_2405731	5	24.0655	0.0787948
S05_2461816	5	25.3316	0.0376559
S05_2513452	5	26.5977	0.00478012
S05_2539743	5	30.4025	0.0392288
S05_2560259	5	31.6686	0.104079
S05_2604089	5	32.9347	0.0583378
S05_3032724	5	38.0154	0.169846
S05_3021154	5	39.2815	0.18004
S05_3239059	5	45.6448	0.175094
S05_3290605	5	48.1786	0.394585
S05_3357110	5	49.4447	0.250558
S05_3454546	5	50.7108	0.183531
S05_3387336	5	51.9768	0.187081
S05_3535599	5	55.7816	0.254185
S05_3982853	5	57.0477	0.398626
S05_3899759	5	58.3138	0.516493
S05_3891745	5	59.5799	0.446912
S05_3878476	5	60.846	0.552042
S05_3878351	5	62.1121	0.630683
S05_4026203	5	65.9169	0.394531
S05_4054786	5	67.183	0.397627
S05_4058879	5	68.4491	0.297868
S05_4142985	5	70.9829	0.297087
S05_4173977	5	72.249	0.361842
S05_4260999	5	73.5151	0.473744
S05_4435708	5	74.7812	0.398477
S05_4561462	5	76.0473	0.295278
S05_4896749	5	77.3134	0.170001
S05_5032194	5	78.5795	0.0794301
S05_5092923	5	79.8456	0.0231265
S05_5161680	5	81.1116	0.00056851
S05_5177457	5	82.3777	0.000547923
S05_5468230	5	83.6438	0.0118974
S05_5473263	5	84.9099	0.0120824
S05_5219607	5	87.4437	0.0118939
S05_5576703	5	89.9776	0.0004161
S05_5916269	5	91.2436	0.0109425
S05_5954790	5	92.5097	0.000364847
S05_5993969	5	95.0436	0.0233346
S05_6025502	5	96.3096	0.0546186
S05_6181355	5	102.673	0.0107221
S05_6202583	5	103.939	0.000587426
S05_6428830	5	105.205	0.0117127
S05_6570564	5	106.471	0.000546268
S05_6739141	5	109.005	0.0235678
S05_6739359	5	110.271	0.0778085
S05_6740922	5	111.537	0.0231582
S05_6819641	5	112.803	0.00418159
S05_7162108	5	114.069	0.00387168
S05_7591203	5	115.335	0.000509257
S05_7721345	5	116.602	0.00630527
S05_8013515	5	117.868	0.0385904
S05_8039720	5	119.134	0.0208934
S05_7678152	5	126.788	0.000764943
S05_7678304	5	129.322	0.00511211
S05_8049252	5	140.918	0.00215169
S05_8300184	5	142.184	0.00434169
S05_10002497	5	143.45	0.0369462
S05_12732412	5	144.716	0.0119531
S05_12800068	5	145.982	0.0548355
S05_12878489	5	148.516	0.00383292
S05_12891979	5	149.782	0.000646576
S05_12892017	5	151.048	0.0127039
S05_13002076	5	152.314	0.000752876
S05_13094595	5	153.58	0.0126732
S05_13114505	5	154.846	0.000256435
S05_13146988	5	157.38	0.0815982
S05_13911033	5	158.646	0.138753
S05_13422264	5	159.912	0.134515
S05_13982228	5	163.717	0.0232177
S05_14281961	5	167.522	0.00332694
S05_14293929	5	168.788	0.00521484
S05_14422997	5	170.054	0.026242
S05_14674888	5	171.32	0.00559831
S05_14763390	5	172.586	0.0409682
S05_14925588	5	173.852	0.00560105
S05_15357023	5	175.118	0.0268386
S05_15865869	5	176.385	0.0644942
S05_16268221	5	178.918	0.00541402
S05_16398720	5	180.184	0.00594297
S05_16535358	5	183.989	0.00489321
S05_16551746	5	185.255	0.000241208
S05_16639246	5	186.521	0.00501294
S05_16899696	5	187.788	0.000228525
S05_16795065	5	189.054	0.0125041
S05_17203060	5	190.32	0.000620567
S05_17203055	5	191.586	0.00376222
S05_17124606	5	192.852	0.0362651
S05_17112068	5	194.118	0.0353028
S05_17368505	5	197.923	0.055517
S05_17435087	5	199.189	0.0112649
S05_17538622	5	200.455	0.000636961
S05_17642810	5	201.721	0.01281
S05_17694592	5	204.255	0.0238658
S05_17746900	5	205.521	0.00492772
S05_17871602	5	206.787	0.0384932
S05_18003026	5	208.053	0.0613185
S06_100473	6	0	0.00106208
S06_296379	6	1.26609	0.0112928
S06_543821	6	3.79991	0.0805126
S06_840852	6	5.066	0.171891
S06_1212457	6	6.33209	0.250407
S06_1254529	6	7.59819	0.173685
S06_1396674	6	8.86428	0.252235
S06_1472213	6	10.1304	0.348224
S06_1541678	6	11.3965	0.524901
S06_1771658	6	12.6626	0.657897
S06_1796155	6	15.1964	0.744161
S06_1921634	6	19.0012	0.598416
S06_1956095	6	20.2673	0.473535
S06_2138854	6	21.5334	0.305641
S06_2221515	6	22.7994	0.404338
S06_2596483	6	25.3333	0.403432
S06_2740645	6	26.5994	0.255254
S06_2953724	6	27.8654	0.406904
S06_2993488	6	29.1315	0.597708
S06_3105958	6	30.3976	0.412257
S06_3192396	6	32.9314	0.738734
S06_3450068	6	34.1975	0.52589
S06_3584377	6	35.4636	0.347905
S06_3607004	6	36.7297	0.212848
S06_3909029	6	40.5345	0.350865
S06_3954330	6	43.0683	0.629268
S06_3955296	6	44.3344	0.629639
S06_3987109	6	45.6005	0.525084
S06_4091777	6	46.8666	0.407484
S06_4229820	6	48.1327	0.400228
S06_4304547	6	51.9375	0.73738
S06_4896869	6	53.2036	0.529132
S06_5026454	6	54.4697	0.658503
S06_5061385	6	55.7358	0.666325
S06_5357212	6	58.2696	0.806185
S06_5635687	6	59.5357	0.590382
S06_5607815	6	62.0695	0.599169
S06_5789682	6	65.8743	0.724161
S06_6113235	6	67.1404	0.586652
S06_5909967	6	68.4065	0.590441
S06_6131329	6	70.9403	0.597076
S06_6260989	6	73.4741	0.725328
S06_6405377	6	74.7402	0.58822
S06_6458454	6	77.274	0.522086
S06_6501069	6	78.5401	0.650166
S06_6602969	6	82.3449	0.301948
S06_6702451	6	83.611	0.457749
S06_6973806	6	84.8771	0.540751
S06_6868251	6	86.1432	0.67585
S06_7477454	6	87.4093	0.58494
S06_7287786	6	88.6754	0.476848
S06_7421744	6	89.9415	0.677162
S06_7425073	6	91.2076	0.806339
S06_7823544	6	92.4736	0.584899
S06_7814328	6	93.7397	0.399775
S06_9533533	6	95.0058	0.297656
S06_9352907	6	96.2719	0.394311
S06_8431782	6	102.635	0.66929
S06_8200739	6	103.901	0.654118
S06_12031370	6	105.167	0.52241
S06_12299602	6	106.433	0.725703
S06_12301941	6	108.967	0.810123
S06_12302011	6	111.501	0.729705
S06_12444884	6	114.035	0.652389
S06_12535896	6	115.301	0.459468
S06_12653444	6	116.567	0.299053
S06_12750200	6	117.833	0.175344
S06_12861532	6	119.099	0.254753
S06_13185817	6	121.633	0.296717
S06_13707269	6	122.899	0.211029
S06_14045912	6	124.165	0.295737
S06_14317838	6	126.699	0.109896
S06_14440173	6	127.965	0.207113
S06_14712559	6	129.231	0.10739
S06_14923378	6	130.497	0.0393541
S06_15008107	6	131.763	0.0124963
S06_15154854	6	134.297	0.0124962
S06_15208870	6	135.563	0.0393452
S06_15320575	6	136.829	0.105911
S06_15356588	6	138.096	0.057781
S06_15449744	6	139.362	0.0577828
S06_15480444	6	140.628	0.10614
S06_15564669	6	141.894	0.0573937
S06_15823550	6	143.16	0.0240243
S06_15995607	6	146.965	0.0585781
S06_16236374	6	148.231	0.107657
S06_16345968	6	149.497	0.207407
S06_16441509	6	150.763	0.137022
S06_16641423	6	152.029	0.134907
S06_16738894	6	154.563	0.249031
S06_16811692	6	155.829	0.244901
S06_16859321	6	159.634	0.518331
S06_16947546	6	163.439	0.733656
S06_16986866	6	164.705	0.881594
S06_17071347	6	171.068	0.464615
S06_17080702	6	177.431	0.536102
S06_17286019	6	179.965	0.515279
S06_17439010	6	181.231	0.34962
S06_17555638	6	182.497	0.515678
S06_17599287	6	183.763	0.402062
S06_17685458	6	185.029	0.579826
S06_17900189	6	188.834	0.462954
S06_18067235	6	190.1	0.582494
S06_18097994	6	191.366	0.459742
S06_18142512	6	193.9	0.173682
S06_18245594	6	195.166	0.293263
S06_18393147	6	197.7	0.252047
S06_18484729	6	198.966	0.343577
S06_18645448	6	200.232	0.211521
S06_18663650	6	201.498	0.298787
S06_18769269	6	202.764	0.402979
S06_18849580	6	204.031	0.299648
S06_19251158	6	205.297	0.293973
S06_19760820	6	209.101	0.213884
S06_19376920	6	210.367	0.208322
S06_19869689	6	211.634	0.117847
S06_18030221	6	224.573	0.505263
S07_32327	7	0	0.0443849
S07_174592	7	1.26609	0.0788478
S07_70536	7	2.53219	0.0757858
S07_278728	7	7.61289	0.0113045
S07_405813	7	10.1467	0.0230468
S07_427033	7	11.4128	0.0564197
S07_492149	7	12.6789	0.104317
S07_498706	7	13.945	0.0573865
S07_548879	7	16.4788	0.0809028
S07_614176	7	17.7449	0.171865
S07_670018	7	19.011	0.249298
S07_913549	7	22.8158	0.173611
S07_901039	7	25.3496	0.17075
S07_1222636	7	26.6157	0.108816
S07_1359526	7	27.8818	0.213226
S07_1404261	7	30.4156	0.469216
S07_1448032	7	31.6817	0.308147
S07_1495330	7	35.4865	0.306054
S07_1599934	7	36.7526	0.404171
S07_1741053	7	38.0187	0.304878
S07_1802115	7	39.2848	0.403719
S07_2012695	7	40.5509	0.254086
S07_2012635	7	41.8169	0.248931
S07_2154223	7	45.6217	0.325174
S07_2199304	7	48.1556	0.628453
S07_2199382	7	49.4216	0.741732
S07_2351817	7	50.6877	0.601704
S07_2352016	7	51.9538	0.476627
S07_2495940	7	53.2199	0.598307
S07_2576017	7	54.486	0.411866
S07_2688296	7	55.7521	0.602931
S07_2853870	7	57.0182	0.748156
S07_2853891	7	58.2843	1.00632
S07_2853958	7	59.5504	1.02293
S07_3406088	7	64.6311	0.746092
S07_3490493	7	67.1649	0.656917
S07_3516828	7	68.431	0.462639
S07_3655148	7	69.6971	0.656086
S07_3686266	7	70.9632	0.458831
S07_3870280	7	72.2293	0.299507
S07_7481774	7	74.7631	0.404894
S07_4236376	7	76.0292	0.397331
S07_7520605	7	77.2953	0.252279
S07_7699633	7	78.5614	0.343785
S07_4204644	7	81.0952	0.313191
S07_8100178	7	86.1759	0.215265
S07_8100218	7	87.442	0.208166
S07_8265207	7	88.7081	0.107414
S07_8522905	7	89.9742	0.0413761
S07_8374614	7	91.2403	0.0376459
S07_8235593	7	96.321	0.0166452
S07_8814058	7	101.402	0.000504235
S07_8798802	7	103.935	0.0043285
S07_9088358	7	105.202	0.000309493
S07_9272019	7	106.468	0.0121016
S07_9446618	7	107.734	0.0561025
S07_9463539	7	110.268	0.0388188
S07_9478553	7	111.534	0.0210286
S07_9478655	7	112.8	0.0739191
S07_9551605	7	114.066	0.107356
S07_9604117	7	115.332	0.206476
S07_9569691	7	116.598	0.107615
S07_9749036	7	117.864	0.0573986
S07_9889033	7	119.13	0.0239168
S07_10003555	7	121.664	0.105172
S07_10069211	7	122.93	0.0406537
S07_10144812	7	126.735	0.0127552
S07_10323007	7	128.001	0.0386464
S07_10461698	7	130.535	0.0784643
S07_10432653	7	133.069	0.0797537
S07_10602185	7	134.335	0.0812905
S07_10666100	7	135.601	0.0244906
S07_10666249	7	136.867	0.000785043
S07_10714413	7	139.401	0.0375313
S07_10745609	7	141.935	0.182782
S07_10748826	7	143.201	0.0885938
S07_10749410	7	145.734	0.00445888
S07_10864088	7	149.539	0.0214117
S07_10872249	7	150.805	0.000587777
S07_10943988	7	154.61	0.00446164
S07_11211868	7	155.876	0.0374521
S07_11402382	7	158.41	0.212167
S07_11456723	7	159.676	0.1672
S07_11529530	7	160.942	0.0758802
S07_11542082	7	162.208	0.107482
S07_11620498	7	163.474	0.170416
S07_11629057	7	164.741	0.080681
S07_11652457	7	166.007	0.136205
S07_11660110	7	167.273	0.208178
S07_11667271	7	168.539	0.29475
S07_12017766	7	171.073	0.514928
S07_12194422	7	172.339	0.401
S07_12577782	7	173.605	0.490753
S07_12648629	7	174.871	0.690586
S07_12662622	7	176.137	0.634616
S08_5293	8	0	0.00870898
S08_122521	8	5.08071	0.000325599
S08_500553	8	7.61452	0.00419361
S08_713894	8	8.88061	0.00470404
S08_1128562	8	10.1467	0.0155257
S08_1135628	8	11.4128	0.0637654
S08_1143011	8	12.6789	0.0397171
S08_1211912	8	13.945	0.0810556
S08_1230805	8	15.2111	0.0398648
S08_1367693	8	16.4772	0.0823572
S08_1516237	8	17.7433	0.173518
S08_1591798	8	19.0094	0.297226
S08_1683653	8	20.2755	0.293424
S08_1812053	8	24.0802	0.587491
S08_1880762	8	26.6141	0.533699
S08_1920528	8	27.8802	0.67116
S08_2041356	8	29.1462	0.530227
S08_2089634	8	30.4123	0.40646
S08_2147846	8	31.6784	0.403685
S08_2178058	8	32.9445	0.257654
S08_2086617	8	34.2106	0.256308
S08_2568556	8	38.0154	0.283713
S08_2568549	8	39.2815	0.34992
S08_2457648	8	40.5476	0.483467
S08_2412278	8	41.8137	0.404881
S08_2585664	8	43.0798	0.298798
S08_2658820	8	44.3459	0.211041
S08_2709539	8	45.612	0.29678
S08_2812461	8	46.8781	0.211024
S08_2830116	8	48.1442	0.29678
S08_2836606	8	49.4103	0.211035
S08_2948106	8	50.6763	0.297166
S08_3012246	8	53.2102	0.338897
S08_3035167	8	54.4763	0.410953
S08_3106340	8	55.7423	0.541005
S08_3136467	8	57.0084	0.461131
S08_3253021	8	58.2745	0.586479
S08_3345003	8	59.5406	0.411262
S08_3368636	8	62.0744	0.804599
S08_3440770	8	63.3405	0.590735
S08_3498407	8	64.6066	0.460445
S08_3552224	8	67.1404	0.213138
S08_3621700	8	68.4065	0.34357
S08_3820029	8	69.6726	0.249567
S08_3998430	8	70.9387	0.137964
S08_4020351	8	72.2048	0.190951
S08_4035521	8	73.4709	0.124252
S08_4074273	8	76.0047	0.171891
S08_4129803	8	78.5385	0.459348
S08_4291917	8	79.8046	0.583566
S08_4236279	8	81.0707	0.573719
S08_4452672	8	86.1514	0.493099
S08_4488717	8	88.6852	0.461067
S08_4724221	8	89.9513	0.583107
S08_4770207	8	92.4851	0.683879
S08_4988688	8	95.019	0.556329
S08_5156249	8	96.285	0.458021
S08_5258305	8	97.5511	0.347503
S08_5343193	8	98.8172	0.254019
S08_5433908	8	100.083	0.345365
S08_5468977	8	101.349	0.25401
S08_5866895	8	102.616	0.34637
S08_5766027	8	103.882	0.356214
S08_5916511	8	107.686	0.246736
S08_5907499	8	108.952	0.253542
S08_5975283	8	110.219	0.399088
S08_6913609	8	116.582	0.485133
S08_6748112	8	117.848	0.47382
S08_6616321	8	119.114	0.470135
S08_6831939	8	121.648	0.465726
S08_6079958	8	124.182	0.363943
S08_6477201	8	125.448	0.453309
S08_6530595	8	127.982	0.219404
S08_6551389	8	131.786	0.372347
S08_6561904	8	135.591	0.656595
S08_6924670	8	139.396	0.598013
S08_6951521	8	140.662	0.476652
S08_6968135	8	143.196	0.45221
S08_7162947	8	144.462	0.291565
S08_7328999	8	145.728	0.4036
S08_7386803	8	146.994	0.254473
S08_7485658	8	149.528	0.120907
S08_7526187	8	150.794	0.0686988
S08_7529430	8	152.06	0.106281
S08_7635588	8	154.594	0.0781228
S08_7694800	8	155.86	0.0226917
S08_7910776	8	157.126	0.00391442
S08_7965616	8	158.392	0.000572335
S08_8147371	8	159.658	0.00364627
S08_8191802	8	160.924	0.00433615
S08_8312928	8	162.19	0.000310872
S08_8413478	8	163.457	0.0115432
S08_8586834	8	164.723	0.000295368
S08_8770295	8	167.256	0.000439302
S08_9011357	8	172.337	0.0732115
S08_9044734	8	176.142	0.0974562
S08_9047707	8	177.408	0.0568061
S08_9212006	8	179.942	0.00883071
S08_9124817	8	185.023	9.60837e-05
S08_9124840	8	187.556	0.00103614
S08_9126708	8	188.823	0.0110474
S08_9412162	8	190.089	0.000451816
S08_9312073	8	191.355	0.00071497
S08_9508835	8	195.159	0.000834012
S08_9439907	8	196.426	0.000572206
S08_9530667	8	197.692	0.0229811
S08_9746741	8	198.958	0.0569514
S08_9746932	8	200.224	0.0608105
S08_9874402	8	204.029	0.131885
S08_9914817	8	205.295	0.136852
S08_10370279	8	206.561	0.1926
S08_10301125	8	207.827	0.125637
S08_9993950	8	210.361	0.143336
S08_9994069	8	212.895	0.117448
S08_10099180	8	215.428	0.255315
S08_10180486	8	221.792	0.145323
S08_10277713	8	223.058	0.137112
S08_10840330	8	224.324	0.206345
S08_13314235	8	228.129	0.0591428
S08_13125125	8	230.662	0.115907
S08_11583323	8	233.196	0.206315
S08_12140025	8	234.462	0.210574
S08_12049823	8	235.728	0.343627
S08_11428705	8	238.262	0.397399
S08_11493914	8	239.528	0.341479
S09_724081	9	0	0.484902
S09_105653	9	3.8048	0.490859
S09_121028	9	6.33861	0.349842
S09_2819417	9	8.87242	0.253827
S09_269075	9	10.1385	0.257602
S09_1036187	9	11.4046	0.403127
S09_1107671	9	13.9384	0.65811
S09_1185485	9	15.2045	0.813532
S09_1948381	9	17.7383	0.475096
S09_2767172	9	19.0044	0.373413
S09_2689791	9	20.2705	0.36601
S09_3330014	9	25.3512	0.413809
S09_2687671	9	26.6173	0.405076
S09_3269307	9	27.8834	0.394691
S09_3727465	9	32.9641	0.346801
S09_3700025	9	34.2302	0.353826
S09_3850265	9	35.4963	0.220136
S09_3996200	9	36.7624	0.312624
S09_4107604	9	38.0285	0.424116
S09_4166765	9	39.2946	0.314322
S09_4286902	9	41.8284	0.223758
S09_4596233	9	44.3622	0.115415
S09_4829039	9	45.6283	0.215885
S09_4957352	9	46.8944	0.141141
S09_5040371	9	48.1605	0.0606119
S09_5126434	9	49.4266	0.0250328
S09_5126515	9	50.6927	0.0603894
S09_5379262	9	51.9588	0.113344
S09_5422535	9	53.2249	0.217604
S09_5423021	9	54.4909	0.310025
S09_5484362	9	57.0248	0.311863
S09_5508460	9	59.5586	0.265359
S09_5549429	9	60.8247	0.183061
S09_5827612	9	67.1879	0.0141505
S09_5798853	9	68.454	0.0346182
S09_5721026	9	69.7201	0.0979137
S09_5716850	9	72.2539	0.0253195
S09_5590189	9	73.52	0.0802433
S09_5936348	9	74.7861	0.0246017
S09_5971023	9	76.0522	0.00493024
S09_6012293	9	77.3183	0.0390097
S09_6038212	9	78.5844	0.0810454
S09_6091052	9	79.8505	0.0398629
S09_6093538	9	81.1166	0.0820869
S09_6109818	9	82.3827	0.141756
S09_6334344	9	83.6488	0.254042
S09_6350826	9	84.9148	0.173365
S09_6410932	9	86.1809	0.1071
S09_6600187	9	87.447	0.0402308
S09_6700187	9	88.7131	0.105312
S09_6757283	9	91.2469	0.0378441
S09_6709910	9	92.513	0.0396651
S09_7281640	9	93.7791	0.105695
S09_6890465	9	95.0452	0.0406746
S09_7384772	9	97.579	0.171042
S09_7410793	9	98.8451	0.107075
S09_7478311	9	100.111	0.0400623
S09_7547230	9	102.645	0.0108584
S09_7646392	9	106.45	0.0551904
S09_7671454	9	107.716	0.0569023
S09_7742617	9	108.982	0.023099
S09_7861417	9	110.248	0.00414017
S09_7909979	9	111.514	0.00384362
S09_8186456	9	114.048	0.00184752
S09_8684990	9	119.129	0.00492277
S09_8646417	9	120.395	0.0043108
S09_8713539	9	121.661	0.0226058
S09_8720533	9	122.927	0.00586772
S09_8778167	9	124.193	0.00496515
S09_9073170	9	129.274	0.0136101
S09_9079112	9	131.808	0.115163
S09_9079175	9	135.612	0.143589
S09_8960430	9	138.146	0.0239991
S09_9145823	9	139.412	0.0565461
S09_9185923	9	140.678	0.0236359
S09_9349140	9	141.944	0.0569177
S09_9313956	9	143.211	0.0554427
S09_9405991	9	145.744	0.0553946
S09_9736840	9	148.278	0.128363
S09_9907598	9	149.544	0.13155
S09_9562957	9	153.349	0.0124868
S09_9422892	9	157.154	0.000410962
S09_9422861	9	159.688	0.028658
S09_9406132	9	168.643	0.188177
S09_9406097	9	171.177	0.0878939
S10_248476	10	0	0.00905547
S10_401536	10	1.26609	0.0004409
S10_719026	10	2.53219	0.0112107
S10_97997	10	3.79828	0.012657
S10_884441	10	8.87899	0.00035153
S10_949227	10	10.1451	0.00396461
S10_1072556	10	11.4112	0.00052784
S10_1108975	10	12.6773	0.0231237
S10_1203185	10	13.9434	0.0794135
S10_1265976	10	15.2095	0.168791
S10_1393739	10	17.7433	0.395405
S10_1413545	10	19.0094	0.295261
S10_1479507	10	20.2755	0.171787
S10_1532894	10	21.5415	0.24991
S10_1603556	10	22.8076	0.343545
S10_1802974	10	24.0737	0.209858
S10_1810833	10	25.3398	0.137038
S10_1843288	10	27.8736	0.0239411
S10_2050476	10	30.4074	0.0376981
S10_2050531	10	31.6735	0.0374349
S10_2112880	10	32.9396	0.0118626
S10_2155346	10	34.2057	0.0377884
S10_2273648	10	35.4718	0.0788893
S10_2797841	10	38.0056	0.21026
S10_3191891	10	39.2717	0.297038
S10_3471779	10	40.5378	0.238667
S10_3338072	10	41.8039	0.129947
S10_3289394	10	43.07	0.166202
S10_3222519	10	44.3361	0.24391
S10_3508104	10	48.1409	0.0947866
S10_3651701	10	51.9457	0.0818136
S10_4111890	10	55.7505	0.0464888
S10_4175269	10	58.2843	0.0384951
S10_4606375	10	59.5504	0.0124314
S10_4793975	10	62.0842	0.00346865
S10_5121926	10	64.618	0.00553048
S10_4996223	10	65.8841	0.00115153
S10_5828561	10	67.1502	0.00873285
S10_6002715	10	68.4163	0.000537992
S10_6686702	10	69.6824	0.0039742
S10_7740469	10	70.9485	0.000432044
S10_8545389	10	72.2146	0.00410663
S10_8577413	10	74.7484	0.0773901
S10_8815862	10	76.0145	0.0235461
S10_8766004	10	77.2806	0.0266496
S10_8996372	10	83.6438	0.0583435
S10_9175998	10	86.1776	0.169738
S10_9234232	10	87.4437	0.0821175
S10_9236880	10	88.7098	0.0251478
S10_9263251	10	89.9759	0.0568115
S10_9309502	10	91.242	0.0227528
S10_9344790	10	92.5081	0.00485903
S10_9472346	10	93.7742	0.024188
S10_9407405	10	95.0403	0.0258396
S10_9601726	10	98.8451	0.0214216
S10_9568249	10	100.111	0.00461533
S10_9558343	10	102.645	0.00783128
S10_9552357	10	103.911	0.0280416
S10_9521083	10	105.177	0.00463846
S10_9681839	10	106.443	0.000407505
S10_9770166	10	107.709	0.0219091
S10_9890248	10	108.975	0.00399395
S10_10089849	10	111.509	0.0241078
S10_10194009	10	112.775	0.0240556
S10_10235823	10	114.041	0.000826178
S10_10580712	10	116.575	0.0121429
S10_10504356	10	117.841	0.0133675
S10_10932775	10	119.107	0.0421949
S10_11028488	10	120.374	0.112881
S10_11038765	10	121.64	0.191683
S10_11098557	10	122.906	0.122778
S10_11127314	10	125.44	0.112998
S10_11187209	10	127.973	0.0885444
S10_11217217	10	130.507	0.111728
S10_11437722	10	131.773	0.061272
S10_11588794	10	134.307	0.0591559
S10_11589126	10	135.573	0.0131836
S10_11762219	10	136.839	0.000196053
S10_12194643	10	139.373	0.0120952
S10_12234861	10	140.639	0.013163
S10_12262568	10	141.905	0.0144759
S10_12341365	10	146.986	0.000421132
S10_12376106	10	148.252	0.0108931
S10_12521774	10	149.518	0.000300052
S10_12553348	10	150.784	0.004943
S10_12598826	10	153.318	0.000389823
S10_12604575	10	154.584	0.000255482
S10_12788978	10	155.85	0.0130835
S10_13077506	10	157.116	0.0421816
S10_13424337	10	158.382	0.111549
S10_13556697	10	159.649	0.0615566
S10_13896061	10	163.453	0.0198461
S10_13815521	10	165.987	0.0238815
S10_13981789	10	167.253	0.00475358
S10_14061252	10	169.787	0.00797373
S10_14066755	10	171.053	0.0467406
S10_14205990	10	172.319	0.0224989
S10_14206039	10	173.585	0.00416491
S10_14226602	10	176.119	0.0108645
S10_14410081	10	177.385	0.000391439
S10_14317750	10	181.19	0.00235117
S10_14647592	10	188.844	0.0111725
S10_14650036	10	191.378	0.0107159
S10_14706888	10	192.644	0.000551758
S10_14786579	10	193.91	0.00396836
S10_14857072	10	195.176	0.0369495
S10_14915952	10	196.442	0.0159172
S10_14949630	10	197.708	9.70296e-06
S10_14988100	10	200.242	0.00443598
S10_14993215	10	201.508	0.000214613
S10_15037722	10	202.774	0.0202767
S10_15038541	10	204.041	0.0389373
S10_15075582	10	205.307	0.0419205
S10_15305403	10	209.111	0.0795376
S10_15491392	10	210.378	0.0819552
S10_16215613	10	211.644	0.0788849
S10_15820623	10	215.448	0.0211378
S11_32634	11	0	0.196021
S11_555813	11	3.8048	0.138919
S11_654226	11	5.07089	0.20729
S11_653968	11	6.33698	0.205103
S11_941051	11	8.87079	0.313677
S11_941226	11	10.1369	0.225135
S11_1000956	11	11.403	0.137811
S11_2327085	11	12.6691	0.225336
S11_2308725	11	13.9352	0.302909
S11_2300710	11	16.469	0.192452
S11_1483837	11	21.5497	0.250411
S11_1516930	11	22.8158	0.24372
S11_1625775	11	25.3496	0.13165
S11_2588099	11	29.1544	0.0820335
S11_2588188	11	30.4205	0.078655
S11_2610843	11	31.6866	0.0226966
S11_2621179	11	32.9527	0.00386717
S11_2688324	11	34.2188	0.00407431
S11_2942695	11	38.0236	0.000345911
S11_2985189	11	40.5574	0.000501722
S11_3037506	11	41.8235	0.000711366
S11_3158800	11	45.6283	0.000247003
S11_3169090	11	46.8944	0.0120214
S11_3302891	11	48.1604	0.0393294
S11_3398994	11	49.4265	0.106284
S11_3534440	11	51.9603	0.256241
S11_4042851	11	55.7651	0.743094
S11_4131335	11	57.0312	0.904989
S11_4225711	11	58.2973	0.738891
S11_4305705	11	59.5634	0.53066
S11_4423534	11	60.8295	0.357082
S11_4619480	11	62.0956	0.218286
S11_4741092	11	63.3617	0.130237
S11_4643805	11	64.6278	0.132838
S11_4808292	11	68.4326	0.111418
S11_4967041	11	69.6987	0.0631544
S11_5187447	11	77.3529	0.061366
S11_5404634	11	82.4336	0.00919041
S11_5318798	11	83.6997	0.0302422
S11_5106686	11	84.9658	0.0814269
S11_5490340	11	86.2318	0.084417
S11_5558111	11	88.7657	0.0400482
S11_5797069	11	90.0318	0.0810992
S11_5899400	11	92.5656	0.0831188
S11_6855619	11	93.8317	0.140033
S11_6971277	11	95.0977	0.0831737
S11_7056103	11	97.6316	0.0915347
S11_7625879	11	98.8977	0.183351
S11_7626583	11	100.164	0.108348
S11_7725185	11	101.43	0.146557
S11_7982378	11	102.696	0.065091
S11_7983237	11	103.962	0.03992
S11_9261136	11	105.228	0.107091
S11_9340400	11	106.494	0.172957
S11_9534105	11	107.76	0.253851
S11_9764624	11	109.026	0.172979
S11_9881924	11	110.292	0.108781
S11_10347433	11	111.559	0.204528
S11_10050974	11	112.825	0.205769
S11_10443584	11	119.188	0.326992
S11_10443879	11	125.551	0.341049
S11_10921911	11	126.817	0.25172
S11_10956574	11	129.351	0.24847
S11_10956600	11	130.617	0.169792
S11_10993614	11	131.883	0.0807943
S11_11035493	11	133.149	0.135269
S11_11327042	11	134.415	0.0925991
S11_11466223	11	135.682	0.151321
S11_11466529	11	138.215	0.128444
S11_11586184	11	139.481	0.0745856
S11_11586224	11	140.748	0.136759
S11_11656119	11	142.014	0.250083
S11_11720009	11	143.28	0.395738
S11_11899244	11	145.814	0.344825
S11_12031251	11	148.347	0.170008
S11_12108052	11	150.881	0.0578906
S11_12199229	11	155.962	0.0108302
S11_12345475	11	157.228	0.000463205
S11_12445207	11	158.494	0.0111108
S11_12531112	11	159.76	0.000375096
S11_12589473	11	161.026	0.0115875
S11_12834478	11	163.56	0.0222918
S11_12889376	11	164.826	0.000610372
S11_12966288	11	166.092	0.0121993
S11_13041048	11	167.358	0.057427
S11_13126973	11	168.624	0.136152
S11_13236468	11	169.891	0.207704
S11_13378002	11	171.157	0.136811
S11_13522169	11	172.423	0.114143
S11_13292479	11	174.957	0.183366
S11_13596285	11	178.761	0.211877
S11_13652137	11	180.027	0.29536
S11_13786064	11	182.561	0.15413
S12_112872	12	0	0.474105
S12_36962	12	1.26609	0.364697
S12_716886	12	2.53219	0.474101
S12_733394	12	3.79828	0.59823
S12_776312	12	5.06437	0.40771
S12_817376	12	6.33047	0.341915
S12_799922	12	7.59656	0.203838
S12_786425	12	8.86265	0.250372
S12_949006	12	10.1287	0.137905
S12_1014995	12	11.3948	0.205827
S12_1087959	12	15.1996	0.169974
S12_1389105	12	17.7334	0.0388585
S12_1390352	12	18.9995	0.0784109
S12_1502050	12	20.2656	0.0387535
S12_1533635	12	22.7994	0.13373
S12_1549720	12	24.0655	0.0566389
S12_1648559	12	25.3316	0.0230893
S12_1722400	12	26.5977	0.0554008
S12_1782853	12	27.8638	0.011497
S12_1824522	12	29.1299	0.000389537
S12_1865467	12	31.6637	0.000255519
S12_1886820	12	32.9298	0.0100848
S12_2008393	12	35.4636	0.00452976
S12_2106789	12	37.9974	0.0798079
S12_2183671	12	39.2635	0.136804
S12_2283638	12	40.5296	0.247744
S12_2359848	12	41.7957	0.169554
S12_2391064	12	43.0618	0.080109
S12_2510634	12	44.3279	0.0788672
S12_3393445	12	45.594	0.0396661
S12_3393961	12	46.8601	0.106137
S12_2664280	12	48.1262	0.109996
S12_3408425	12	51.931	0.17903
S12_3428171	12	54.4648	0.0783619
S12_3513150	12	55.7309	0.0232341
S12_3615410	12	56.997	0.00419461
S12_3646603	12	58.2631	0.000412442
S12_3729149	12	62.0679	0.0230679
S12_3781110	12	64.6017	0.0370507
S12_3882915	12	65.8678	0.0118904
S12_3875428	12	67.1339	0.0429799
S12_4368142	12	68.4	0.0151874
S12_4532035	12	70.9338	0.0218226
S12_6748311	12	74.7386	0.0350234
S12_6795673	12	76.0047	0.0785396
S12_7478269	12	79.8095	0.0422384
S12_6971471	12	81.0756	0.021271
S12_7022333	12	82.3416	0.00357723
S12_7173597	12	83.6077	0.0225523
S12_7669595	12	86.1416	0.0226269
S12_7802344	12	87.4076	0.00531666
S12_7810958	12	88.6737	0.0254168
S12_7850386	12	89.9398	0.0563865
S12_8091604	12	91.2059	0.0121097
S12_8166315	12	92.472	0.000389392
S12_8371626	12	93.7381	0.0221276
S12_8360640	12	95.0042	0.0206979
S12_8403534	12	98.809	0.0107141
S12_8440841	12	100.075	0.000415638
S12_8615329	12	101.341	0.0038546
S12_8733611	12	102.607	0.00381264
S12_8769908	12	106.412	0.0239962
S12_8909708	12	107.678	0.0569663
S12_8909682	12	108.944	0.0597332
S12_8909785	12	111.478	0.104871
S12_9332243	12	112.744	0.057002
S12_9329219	12	114.01	0.0540183
S12_9405333	12	119.091	0.0216841
S12_9506598	12	120.357	0.000631007
S12_9529612	12	121.623	0.0224564
S12_9629277	12	122.889	0.00413551
S12_9756405	12	124.155	0.00391236
S12_9965622	12	125.421	0.000508596
S12_10149153	12	126.688	0.0121931
S12_10282118	12	127.954	0.0571316
S12_10287558	12	129.22	0.0995314
S12_10334918	12	131.754	0.100559
S12_10546046	12	136.834	0.0825925
S12_10693116	12	138.1	0.16782
S12_10707363	12	139.366	0.0809085
S12_10724919	12	140.633	0.168745
S12_10729458	12	141.899	0.166976
S12_10908241	12	144.432	0.24757
S12_10843314	12	145.699	0.169781
S12_10738046	12	146.965	0.106544
S12_10729584	12	149.498	0.0290303
S13_13126	13	0	0.227438
S13_13141	13	1.26609	0.295565
S13_36427	13	3.79991	0.138641
S13_270173	13	8.88061	0.0362239
S13_381137	13	10.1467	0.0387601
S13_385333	13	11.4128	0.0125853
S13_434086	13	12.6789	0.05671
S13_454875	13	15.2127	0.200984
S13_556307	13	19.0175	0.10515
S13_607330	13	24.0982	0.106271
S13_1192889	13	26.632	0.0590172
S13_1130483	13	27.8981	0.0569648
S13_1212599	13	29.1642	0.0243705
S13_1587733	13	34.2449	0.133572
S13_1618000	13	35.511	0.0806185
S13_1618016	13	36.7771	0.134297
S13_1618201	13	40.5819	0.058901
S13_1618207	13	41.848	0.105831
S13_1627915	13	43.1141	0.0573768
S13_1704621	13	44.3802	0.0236405
S13_1762478	13	45.6463	0.055578
S13_1925696	13	50.727	0.00421923
S13_1987762	13	51.9931	0.000325094
S13_2489102	13	53.2592	0.00438935
S13_2544297	13	54.5253	0.000325576
S13_2544328	13	55.7913	0.00427759
S13_2644065	13	58.3252	0.0107702
S13_2688358	13	59.5913	0.000399521
S13_2810201	13	62.1251	0.000432313
S13_2909035	13	63.3912	0.00396711
S13_3007443	13	64.6572	0.000432528
S13_3295622	13	65.9233	0.003966
S13_3334328	13	67.1894	0.000507202
S13_3334333	13	68.4555	0.0116263
S13_3430443	13	69.7216	0.00023005
S13_3668136	13	74.8023	0.0576208
S13_3805375	13	76.0684	0.0269999
S13_3830648	13	78.6022	0.121385
S13_3830685	13	79.8683	0.182274
S13_3838815	13	81.1344	0.106722
S13_3899989	13	82.4005	0.168388
S13_4018546	13	83.6666	0.105295
S13_4213307	13	84.9327	0.0413328
S13_6366631	13	92.5869	0.303112
S13_7916223	13	95.1207	0.471901
S13_11400586	13	97.6545	0.468238
S13_10567813	13	100.188	0.468108
S13_11237627	13	102.722	0.463603
S13_9168895	13	103.988	0.461065
S13_11572001	13	105.254	0.650218
S13_11574388	13	107.788	0.345493
S13_11768900	13	109.054	0.251725
S13_11903765	13	110.32	0.341952
S13_11903885	13	114.125	0.0802716
S13_11952036	13	116.659	0.0563196
S13_11998663	13	117.925	0.0126397
S13_12049972	13	120.459	0.00501218
S13_12050086	13	121.725	0.0373121
S13_12238409	13	125.53	0.0106538
S13_12320990	13	131.893	0.0791752
S13_12435392	13	133.159	0.0801488
S13_12935553	13	134.425	0.169955
S13_13365379	13	135.691	0.29119
S13_13494035	13	139.496	0.158114
S13_13467995	13	142.03	0.167749
S13_13573967	13	143.296	0.0806368
S13_13660293	13	144.562	0.135174
S13_13791020	13	147.096	0.135789
S13_13789975	13	149.63	0.0782967
S13_13715470	13	150.896	0.0237889
S13_13715439	13	152.162	0.0236588
S13_13697529	13	154.696	0.109134
S13_13808961	13	155.962	0.209098
S13_13877601	13	157.228	0.298751
S13_13909877	13	158.494	0.402374
S13_13909991	13	159.76	0.299542
S13_13910087	13	162.294	0.140369
S13_13910203	13	163.56	0.0856175
S13_14037244	13	168.641	0.401336
S13_14074627	13	173.721	0.361967
S13_14257006	13	174.987	0.475027
S13_14365744	13	177.521	0.769473
S13_14469726	13	181.326	0.475908
S13_14508177	13	183.86	0.352727
S13_14641149	13	185.126	0.35512
S13_14643767	13	186.392	0.219798
S13_14657940	13	187.658	0.175273
S14_18900	14	0	0.0516169
S14_126910	14	2.53381	0.16707
S14_492393	14	5.06762	0.0823481
S14_469975	14	6.33372	0.0798608
S14_710741	14	7.59981	0.134856
S14_795038	14	8.8659	0.058687
S14_873180	14	11.3997	0.0562315
S14_958755	14	12.6658	0.0128647
S14_1040391	14	13.9319	0.0578376
S14_1112735	14	15.198	0.137161
S14_1165703	14	16.4641	0.24775
S14_1409500	14	17.7302	0.169854
S14_1422413	14	18.9963	0.106093
S14_1685424	14	21.5301	0.0233703
S14_1857050	14	22.7962	0.0564073
S14_2243910	14	24.0623	0.103178
S14_2513283	14	27.8671	0.000607983
S14_2568913	14	29.1332	0.0217691
S14_2582184	14	31.667	0.0119065
S14_2606794	14	32.9331	0.0371355
S14_2872432	14	34.1992	0.0130088
S14_2933079	14	35.4653	0.000771385
S14_3170666	14	36.7314	0.0110403
S14_3305490	14	37.9974	0.000489515
S14_3377229	14	39.2635	0.012088
S14_3430563	14	40.5296	0.0382943
S14_3606476	14	43.0634	0.0128397
S14_3721949	14	44.3295	0.0123971
S14_3849873	14	45.5956	0.0574085
S14_4164083	14	46.8617	0.133726
S14_4374513	14	49.3955	0.0127855
S14_4393908	14	50.6616	0.0391656
S14_4485854	14	51.9277	0.0808354
S14_4603419	14	53.1938	0.024611
S14_4740002	14	54.4599	0.00499252
S14_4757517	14	56.9937	0.0586731
S14_4799222	14	58.2598	0.0131517
S14_4901779	14	59.5259	0.00026717
S14_4960424	14	60.792	0.0024267
S14_5328077	14	65.8727	0.00218162
S14_5245608	14	68.4065	0.0121687
S14_5311267	14	69.6726	0.0110874
S14_5394670	14	70.9387	0.000381242
S14_5403078	14	72.2048	0.0221467
S14_5456058	14	73.4709	0.00377044
S14_5734250	14	74.737	0.000816694
S14_5804700	14	76.0031	0.00114918
S14_5919430	14	79.8079	0.000742004
S14_6101269	14	81.074	0.00201808
S14_6128672	14	82.3401	0.00703279
S14_6325355	14	86.1449	0.0420252
S14_6695078	14	88.6787	0.0612455
S14_6768636	14	89.9448	0.111852
S14_6826304	14	91.2109	0.0618816
S14_6895177	14	95.0157	0.0892392
S14_6915173	14	96.2817	0.0447813
S14_6929916	14	98.8156	0.0590954
S14_7058266	14	100.082	0.0136852
S14_7297922	14	101.348	0.041112
S14_7474452	14	102.614	0.00533377
S14_7478472	14	103.88	0.000240356
S14_7964581	14	105.146	0.00521973
S14_7974859	14	106.412	0.0165477
S14_7994366	14	107.678	0.00154998
S14_8007156	14	108.944	0.000315467
S14_8043699	14	110.21	0.0144637
S14_8135590	14	112.744	0.0878503
S14_8191471	14	115.278	0.0363177
S14_8191887	14	116.544	0.0372043
S14_8382892	14	117.81	0.00458304
S14_8567810	14	122.891	0.000346095
S14_8825734	14	125.425	0.0223113
S14_9032986	14	126.691	0.00415803
S14_9129430	14	127.957	0.00189103
S14_9199258	14	129.223	0.0165049
S14_9442699	14	133.028	0.000409582
S14_9602664	14	134.294	0.00419294
S14_9602720	14	135.56	0.0228232
S14_9778224	14	136.826	0.0227052
S14_9933643	14	138.092	0.000509211
S14_9933689	14	139.358	0.0108439
S14_9999202	14	141.892	0.00025561
S14_9987493	14	143.158	0.000355881
S14_10375138	14	144.424	0.00433212
S14_10423655	14	145.69	0.00385956
S14_10547212	14	146.956	0.0223225
S14_10659071	14	148.223	0.0508051
S15_60288	15	0	0.176274
S15_82727	15	1.26609	0.135672
S15_82822	15	2.53219	0.0803554
S15_174270	15	3.79828	0.134851
S15_281885	15	5.06437	0.0574184
S15_288499	15	6.33047	0.0121935
S15_319956	15	7.59656	0.000489943
S15_433335	15	8.86265	0.0109425
S15_454483	15	10.1287	0.000398301
S15_566324	15	11.3948	0.0112078
S15_798571	15	12.6609	0.0112928
S15_976930	15	13.927	0.000481431
S15_1144753	15	15.1931	0.0214953
S15_1350107	15	17.7269	0.00410772
S15_1545449	15	20.2607	0.0118631
S15_1572589	15	21.5268	0.054955
S15_1640833	15	25.3316	0.16958
S15_1664832	15	26.5977	0.108359
S15_1731333	15	27.8638	0.17054
S15_1750015	15	30.3976	0.134577
S15_2175974	15	31.6637	0.0572276
S15_1874995	15	32.9298	0.0550917
S15_2530254	15	35.4636	0.023603
S15_2633773	15	37.9974	0.132868
S15_5004863	15	43.0781	0.073573
S15_2882688	15	45.612	0.131861
S15_2923902	15	46.8781	0.0552579
S15_2978572	15	48.1441	0.0228064
S15_4049782	15	49.4102	0.0219332
S15_9161641	15	51.9441	0.0800275
S15_9654202	15	53.2101	0.135598
S15_10071156	15	55.744	0.296444
S15_10167282	15	57.0101	0.396487
S15_10441402	15	59.5439	0.396602
S15_10457502	15	62.0777	0.20677
S15_10457982	15	63.3438	0.105795
S15_10492321	15	64.6099	0.0566784
S15_10613317	15	67.1437	0.000522066
S15_11213938	15	68.4098	0.0111276
S15_11561387	15	74.773	0.00119228
S15_11556434	15	76.0391	0.00772299
S15_11556410	15	77.3052	0.0272633
S15_11728378	15	78.5713	0.0120255
S15_11983233	15	79.8374	0.000590091
S15_12202141	15	82.3712	0.000590346
S15_12555729	15	83.6373	0.0120854
S15_12359522	15	84.9034	0.0366077
S15_12359425	15	86.1695	0.00869726
S15_12328278	15	87.4356	0.00016035
S15_12578057	15	89.9694	0.0398786
S15_12614871	15	91.2355	0.107087
S15_12643910	15	92.5016	0.172873
S15_12745187	15	95.0354	0.401756
S15_12840895	15	96.3015	0.299764
S15_12791168	15	97.5676	0.305536
S15_13058134	15	102.648	0.1708
S15_13077623	15	103.914	0.107273
S15_13142262	15	105.18	0.0572148
S15_13216621	15	106.447	0.0126482
S15_13921843	15	108.98	0.00489705
S15_14027713	15	110.246	0.0239138
S15_14100339	15	111.513	0.00502076
S15_14206804	15	114.046	0.0830732
S15_14232219	15	115.312	0.173109
S15_14288582	15	116.579	0.254054
S15_14457522	15	117.845	0.143741
S15_14596382	15	120.378	0.174819
S15_14863263	15	121.645	0.254047
S15_14930699	15	122.911	0.141773
S15_14974144	15	124.177	0.0826394
S15_15029991	15	126.711	0.0126837
S15_15131181	15	127.977	0.0384102
S15_15266510	15	130.51	0.0237738
S15_15282783	15	131.777	0.000958044
S15_15288910	15	136.857	0.000451081
S15_15309172	15	140.662	0.0198798
S15_15325770	15	143.196	0.0115612
S15_15382363	15	144.462	0.0258698
S15_15394372	15	145.728	0.00546713
S15_15407607	15	146.994	0.000274364
S15_15571121	15	148.26	0.012769
S15_15498508	15	149.526	0.0272237
S16_66789	16	0	0.750115
S16_145152	16	1.26609	0.834556
S16_399665	16	2.53219	0.616378
S16_1262469	16	3.79828	0.477289
S16_1260702	16	5.06437	0.47274
S16_1350323	16	7.59819	0.611681
S16_1560069	16	8.86428	0.477319
S16_1574964	16	10.1304	0.480043
S16_1658912	16	12.6642	0.315695
S16_1664971	16	13.9303	0.426033
S16_2176644	16	16.4641	0.780754
S16_2235937	16	17.7302	1.02272
S16_2342498	16	18.9963	0.841272
S16_2364171	16	20.2624	0.839825
S16_2360787	16	22.7962	0.91018
S16_2360693	16	24.0623	0.909714
S16_2566474	16	29.143	0.663206
S16_2436784	16	30.4091	0.672406
S16_2740737	16	31.6752	0.531531
S16_2315854	16	32.9413	0.535134
S16_2852464	16	35.4751	0.52667
S16_2977696	16	36.7412	0.359791
S16_3079491	16	38.0073	0.4706
S16_3661709	16	43.088	0.226088
S16_3541816	16	54.6839	0.438809
S16_3419058	16	66.2798	0.231107
S16_3283232	16	67.5459	0.3105
S16_3932069	16	68.812	0.219589
S16_3965654	16	71.3458	0.181942
S16_4109722	16	72.6119	0.11278
S16_4173038	16	73.878	0.0420539
S16_4174070	16	75.1441	0.00565754
S16_4283336	16	77.6779	0.00238051
S16_4302644	16	81.4827	0.0258325
S16_4441743	16	82.7488	0.00539979
S16_4441810	16	84.0149	0.00533593
S16_4485596	16	87.8197	0.041804
S16_4570054	16	89.0858	0.0416018
S16_4598326	16	90.3519	0.0131672
S16_4644310	16	91.618	0.0006386
S16_4704324	16	92.8841	0.0111341
S16_5439453	16	94.1502	0.0315605
S16_5665497	16	99.2309	0.0187113
S16_5712957	16	103.036	0.0118752
S16_5849397	16	104.302	0.0373416
S16_5839958	16	105.568	0.0353144
S16_5961911	16	109.373	0.022484
S16_6334295	16	111.906	0.0119205
S16_6427842	16	113.173	0.0378016
S16_6631542	16	114.439	0.0796262
S16_6962679	16	115.705	0.167809
S16_7124052	16	116.971	0.0806355
S16_7171448	16	118.237	0.136445
S16_7677299	16	119.503	0.209381
S16_9240138	16	120.769	0.299357
S16_11457327	16	122.035	0.457285
S16_11404461	16	123.301	0.462689
S16_12185358	16	125.835	0.297838
S16_12237781	16	127.101	0.219307
S16_12250032	16	128.367	0.115418
S16_12329320	16	129.633	0.171983
S16_13304707	16	132.167	0.14029
S16_12641325	16	133.433	0.0838507
S16_13553687	16	134.699	0.0259899
S16_13323967	16	135.965	0.0274543
S16_13722064	16	141.046	0.0569012
S16_13785481	16	142.312	0.104805
S16_13820798	16	143.578	0.0615394
S16_13832101	16	144.844	0.141175
S16_14619532	16	146.111	0.218381
S16_14725520	16	147.377	0.356454
S16_14767426	16	148.643	0.476119
S16_14798013	16	149.909	0.616386
S16_14924694	16	151.175	0.834958
S16_14945861	16	152.441	0.616427
S16_14946182	16	153.707	0.479602
S16_15030133	16	154.973	0.671175
S16_15186833	16	157.507	0.744869
S16_15232015	16	158.773	0.978846
S16_15296368	16	161.307	0.588215
S16_15532729	16	162.573	0.408554
S16_15551552	16	163.839	0.529636
S16_15553415	16	165.105	0.620294
S16_15642186	16	166.371	0.434001
S16_15676373	16	167.637	0.358615
S16_15750338	16	168.903	0.472824
S16_15869449	16	171.437	0.355874
S16_15949530	16	172.703	0.293906
S16_15986278	16	175.237	0.132228
S16_16014586	16	176.503	0.174075
S16_16144373	16	177.769	0.296403
S16_16286227	16	179.035	0.209373
S16_16458947	16	180.302	0.137747
S16_16461231	16	181.568	0.207449
S16_16471886	16	182.834	0.137982
S16_16896897	16	186.639	0.0640509
S16_16897001	16	187.905	0.0404284
S16_16949763	16	189.171	0.0743938
S16_16540942	16	190.437	0.106907
S16_16971227	16	191.703	0.109569
S16_17363963	16	194.237	0.17156
S16_17388319	16	195.503	0.108483
S16_17403899	16	196.769	0.171888
S16_17529711	16	198.035	0.108495
S16_17808415	16	199.301	0.173818
S16_17864404	16	200.567	0.298381
S16_18030574	16	201.833	0.401967
S16_18030320	16	205.638	0.434127
S16_18101721	16	210.719	0.5231
S16_18219996	16	211.985	0.357371
S16_18834132	16	213.251	0.259463
S16_18871560	16	215.785	0.526009
S16_19000844	16	217.051	0.406394
S16_19265869	16	218.317	0.399795
S16_19326417	16	220.851	0.255152
S16_19395590	16	222.117	0.174905
S16_19432830	16	223.383	0.254382
S16_19479083	16	224.649	0.174126
S16_19560258	16	225.915	0.177707
S16_19865652	16	228.449	0.254002
S16_19884429	16	229.715	0.174903
S16_19921915	16	230.981	0.254503
S16_20155029	16	233.515	0.258246
S16_20250675	16	234.781	0.356809
S16_20465049	16	236.047	0.47359
S16_20455000	16	237.313	0.378339
S16_20464912	16	238.579	0.474499
S16_20465033	16	239.845	0.581117
S16_20720333	16	242.379	0.311772
S16_20875680	16	243.645	0.217663
S16_21081151	16	244.911	0.115682
S16_21211298	16	248.716	0.0438983
S16_21233949	16	249.982	0.110791
S16_21650800	16	252.516	0.0241827
S16_21686825	16	253.782	0.00456585
S16_21789123	16	255.048	0.00381221
S16_21804383	16	256.314	0.0221627
S16_21829294	16	257.581	0.0214145
S16_22071044	16	260.114	0.000538893
S16_22430795	16	266.478	0.0041936
S16_22766407	16	269.011	0.00454199
S16_22844358	16	270.277	0.0369619
S16_22852778	16	271.544	0.0119022
S16_22991713	16	274.077	0.0216412
S16_23179604	16	275.343	0.0535774
S16_23282624	16	277.877	0.0369065
S16_23321311	16	279.143	0.00447392
S16_23370204	16	280.409	0.0224619
S16_23511775	16	281.676	0.000593198
S16_23899360	16	282.942	0.0058349
S16_23907791	16	284.208	0.00262497
S16_23913224	16	285.474	0.0111757
S16_24240115	16	290.555	0.18924
S16_24106767	16	291.821	0.193517
S16_24172112	16	293.087	0.10541
S16_24196491	16	294.353	0.0379766
S16_24245368	16	295.619	0.0121115
S16_24336184	16	298.153	0.105949
S16_24495886	16	299.419	0.168373
S16_24539324	16	300.685	0.106681
S16_24642300	16	304.49	0.00353099
S16_24642319	16	305.756	0.00417788
S16_24660127	16	307.022	0.00407681
S16_24851750	16	308.288	0.000414693
S16_25250543	16	309.554	0.0109972
S16_25512253	16	312.088	0.0225586
S16_25409955	16	313.354	0.0263731
S16_25798245	16	321.008	0.21381
S16_26310097	16	322.274	0.296374
S16_26352658	16	323.54	0.17354
S16_26360964	16	324.806	0.0836065
S16_26558195	16	327.34	0.0603822
S16_26780406	16	331.145	0.0123586
S16_26943292	16	332.411	0.000280988
S16_26952899	16	333.677	0.00545803
S16_27150916	16	334.943	0.0257932
S16_26744780	16	336.209	0.0112642
S16_26660499	16	337.476	0.0026538
S16_26705074	16	338.742	0.0163395
S16_26725946	16	340.008	0.0329965
S16_27713066	16	345.088	0.132243
S16_27714539	16	346.355	0.0564327
S16_28303303	16	347.621	0.0118725
S16_28609670	16	350.154	0.00486166
S16_28905286	16	351.421	0.0383056
S16_28973497	16	352.687	0.0120038
S16_29047223	16	353.953	0.00037382
S16_29179099	16	355.219	0.0110219
S16_29227928	16	356.485	0.000489153
S16_29622291	16	357.751	0.0118885
S16_29531301	16	359.017	0.0114826
S16_29506318	16	361.551	0.0133453
S16_29412375	16	364.085	0.00976595
S16_29412990	16	367.89	0.0373115
S16_29413037	16	369.156	0.0385495
S16_29999266	16	370.422	0.00466075
S16_29924778	16	371.688	0.000326303
S16_30404247	16	372.954	0.00392378
S16_30524856	16	374.22	0.0363844
S16_30742681	16	375.486	0.012084
S16_30886242	16	376.752	0.000589486
S16_30967109	16	379.286	0.000431729
S16_30972373	16	380.552	0.00419281
S16_31127571	16	381.818	0.0232373
S16_31132446	16	383.084	0.0786393
S16_31239799	16	384.35	0.0816593
S16_32123127	16	386.884	0.0372947
S16_31930257	16	388.15	0.0116633
S16_31869311	16	389.416	0.0107853
S16_31537638	16	391.95	0.0406045
S17_10611	17	0	0.684836
S17_23663	17	1.26609	0.601677
S17_145677	17	3.79991	0.414359
S17_126656	17	5.066	0.405261
S17_155461	17	6.33209	0.304912
S17_291487	17	7.59819	0.406489
S17_366329	17	8.86428	0.522715
S17_377606	17	10.1304	0.406012
S17_456004	17	11.3965	0.253012
S17_470997	17	12.6626	0.191038
S17_521363	17	13.9287	0.190212
S17_532518	17	16.4625	0.137825
S17_574593	17	17.7286	0.208158
S17_823487	17	18.9947	0.291244
S17_1549243	17	24.0754	0.056242
S17_1562902	17	25.3415	0.0252065
S17_1587428	17	27.8753	0.00336558
S17_1587558	17	29.1414	0.000468764
S17_1705499	17	30.4074	0.000315627
S17_2563241	17	34.2122	0.000258501
S17_2585420	17	36.7461	0.0552229
S17_2663703	17	39.2799	0.00465008
S17_2785208	17	40.546	0.0369643
S17_2822119	17	41.8121	0.0118602
S17_2996131	17	44.3459	0.0118696
S17_3041090	17	45.612	0.0377902
S17_3062616	17	46.8781	0.0781589
S17_3183139	17	48.1441	0.0241125
S17_3383832	17	51.9489	0.00462161
S17_3496478	17	53.215	0.0378347
S17_3549956	17	54.4811	0.104079
S17_3617843	17	55.7472	0.0572517
S17_3902302	17	57.0133	0.105465
S17_3905941	17	58.2794	0.168389
S17_3925601	17	59.5455	0.106602
S17_4026193	17	60.8116	0.168118
S17_4318631	17	62.0777	0.0815756
S17_4658196	17	64.6115	0.250746
S17_5006834	17	65.8776	0.344941
S17_4953577	17	67.1437	0.352695
S17_5304192	17	70.9485	0.650341
S17_6465338	17	72.2146	0.518293
S17_6789817	17	73.4807	0.348702
S17_7307072	17	76.0145	0.172477
S17_7489435	17	78.5483	0.171071
S17_7941637	17	83.629	0.186281
S17_7630722	17	87.4338	0.167776
S17_7993580	17	88.6999	0.10661
S17_8120215	17	89.966	0.168386
S17_8190250	17	91.2321	0.105226
S17_8239543	17	92.4982	0.0384322
S17_8267274	17	95.032	0.000776991
S17_8402527	17	96.2981	0.00953867
S17_8559067	17	98.8319	0.106604
S17_8585792	17	100.098	0.207866
S17_8689034	17	101.364	0.293315
S17_8777239	17	102.63	0.17177
S17_8820928	17	103.896	0.248214
S17_9095867	17	106.43	0.2482
S17_9227025	17	107.696	0.17128
S17_9268147	17	110.23	0.14845
S17_9272880	17	111.496	0.261077
S17_9569345	17	115.301	0.648606
S17_9647925	17	117.835	0.404156
S17_9832136	17	119.101	0.582041
S17_9878412	17	120.367	0.460859
S17_10109843	17	121.633	0.583836
S17_10121557	17	124.167	0.803373
S17_10254813	17	125.433	0.812778
S17_10516177	17	126.699	0.974384
S17_10555732	17	129.233	0.667357
S17_10628354	17	133.038	0.898331
S17_10812684	17	134.304	0.744169
S17_11093879	17	135.57	0.527581
S17_11287576	17	136.836	0.512316
S17_11326836	17	141.917	0.217452
S17_11365185	17	143.183	0.299329
S17_11383399	17	144.449	0.174142
S17_11446750	17	145.715	0.249262
S17_11462801	17	148.249	0.0558745
S17_11650077	17	149.515	0.0116265
S17_12077673	17	150.781	0.0018911
S17_12021164	17	152.047	0.00184505
S17_11861901	17	153.313	3.30925e-05
S17_11864000	17	154.579	0.0178678
S17_11988895	17	155.845	0.0391162
S17_11986727	17	157.111	0.0656209
S17_11929055	17	159.645	0.222128
S17_11876284	17	160.911	0.174474
S17_12213562	17	171.18	0.111772
S17_12202610	17	172.446	0.172616
S17_12202388	17	173.712	0.219044
S18_53259	18	0	0.600522
S18_62141	18	1.26609	0.524085
S18_62183	18	2.53219	0.725934
S18_65132	18	5.066	0.733396
S18_106226	18	6.33209	0.886508
S18_236083	18	7.59819	0.656403
S18_318802	18	8.86428	0.4625
S18_410080	18	10.1304	0.586466
S18_630496	18	11.3965	0.407254
S18_598808	18	12.6626	0.41108
S18_621384	18	16.4674	0.21989
S18_630004	18	17.7334	0.274448
S18_630207	18	22.8142	0.243013
S18_630362	18	24.0802	0.190764
S18_482891	18	25.3463	0.299181
S18_834152	18	26.6124	0.456153
S18_898662	18	27.8785	0.347005
S18_839123	18	29.1446	0.338821
S18_1127013	18	32.9494	0.167382
S18_1157951	18	34.2155	0.080821
S18_1420385	18	36.7493	0.0573177
S18_1451087	18	40.5541	0.00828015
S18_1446206	18	43.0879	0.0116952
S18_1523569	18	44.354	0.000616243
S18_1592139	18	48.1588	0.00467709
S18_1610763	18	50.6926	0.00442433
S18_1840782	18	51.9587	0.0231039
S18_1896557	18	53.2248	0.0566555
S18_2028196	18	55.7586	0.0779047
S18_2034544	18	57.0247	0.0242669
S18_2112688	18	59.5585	0.136635
S18_2172403	18	62.0923	0.343773
S18_2238284	18	65.8971	0.513243
S18_2238293	18	67.1632	0.349636
S18_2422312	18	68.4293	0.518359
S18_2460004	18	69.6954	0.652687
S18_2596972	18	70.9615	0.521524
S18_2844808	18	72.2276	0.65688
S18_2991301	18	73.4937	0.888023
S18_3330401	18	74.7598	0.888549
S18_3332235	18	76.0259	0.730363
S18_3586029	18	77.292	0.585939
S18_3662724	18	78.5581	0.402875
S18_5560986	18	79.8242	0.516119
S18_6114831	18	81.0903	0.402975
S18_7048221	18	83.6241	0.651057
S18_7147124	18	84.8902	0.464343
S18_7296497	18	87.424	0.583355
S18_7390795	18	88.6901	0.591058
S18_7535127	18	89.9562	0.735925
S18_7609332	18	91.2223	0.592825
S18_7681444	18	92.4884	0.735946
S18_7693014	18	93.7544	0.592832
S18_7829323	18	95.0205	0.735277
S18_7913839	18	97.5544	0.595786
S18_8001302	18	98.8204	0.587729
S18_8160171	18	100.087	0.405795
S18_8332464	18	101.353	0.259849
S18_8384764	18	105.157	0.0406787
S18_8559280	18	106.424	0.0823715
S18_8601889	18	107.69	0.171598
S18_8754452	18	108.956	0.109268
S18_8896899	18	111.49	0.300845
S18_8957057	18	112.756	0.454446
S18_8993128	18	115.289	0.208223
S18_8993238	18	116.556	0.107445
S18_9041207	18	117.822	0.0412535
S18_9158512	18	122.902	0.00395434
S18_9334187	18	125.436	0.00375341
S18_9337000	18	126.702	0.00435447
S18_9364281	18	127.968	0.0369558
S18_9555898	18	129.234	0.0114003
S18_10114681	18	130.501	0.000363169
S18_10184702	18	133.034	0.0226116
S18_10256759	18	135.568	0.0225947
S18_10258491	18	136.834	0.00447306
S18_10329629	18	139.368	0.0224609
S18_10480594	18	140.634	0.00456366
S18_10650179	18	143.168	0.0797818
S18_10651334	18	144.434	0.135828
S18_10789088	18	146.968	0.299912
S18_10908803	18	148.234	0.40539
S18_11431978	18	149.5	0.526741
S18_11474224	18	152.034	0.401173
S18_11705071	18	153.3	0.406107
S18_11895307	18	154.566	0.500913
S18_11851576	18	155.832	0.699362
S18_11815494	18	157.098	0.641097
S19_463220	19	0	0.0741637
S19_1161143	19	2.53381	0.0565317
S19_1186050	19	3.79991	0.0284221
S19_1739018	19	5.066	0.0860669
S19_1955256	19	8.87079	0.166601
S19_1956647	19	10.1369	0.0803981
S19_2689556	19	12.6707	0.0120554
S19_2722428	19	13.9368	0.0371355
S19_2783471	19	16.4706	0.0379154
S19_2811934	19	19.0044	0.0483184
S19_2826169	19	20.2705	0.0183915
S19_2835494	19	22.8043	0.0119003
S19_2841860	19	24.0704	0.0377871
S19_3236948	19	25.3365	0.0785038
S19_3380706	19	29.1413	0.350461
S19_3578255	19	30.4074	0.519291
S19_3729987	19	31.6735	0.727349
S19_3839938	19	34.2073	1.16006
S19_4014572	19	38.0121	1.07339
S19_4041424	19	39.2782	0.818372
S19_4041511	19	41.812	0.816672
S19_4266099	19	48.1753	1.06804
S19_4374274	19	49.4413	0.816272
S19_4829025	19	50.7074	0.979937
S19_4884418	19	51.9735	1.16165
S19_4920658	19	53.2396	0.895968
S19_5573313	19	54.5057	1.07275
S19_5607020	19	55.7718	1.36673
S19_5630579	19	57.0379	1.0727
S19_5825656	19	58.304	0.890921
S19_6666007	19	59.5701	0.73344
S19_8558574	19	63.3749	0.399796
S19_9398242	19	64.641	0.397745
S19_9592493	19	65.9071	0.302852
S19_9595619	19	69.7119	0.302332
S19_9596294	19	70.978	0.381374
S19_9764001	19	72.2441	0.285009
S19_10511610	19	76.0489	0.238241
S19_10622459	19	78.5827	0.172925
S19_10659220	19	81.1165	0.453445
S19_10755421	19	82.3826	0.297911
S19_10916623	19	84.9164	0.129693
S19_11044588	19	86.1825	0.198504
S19_11073110	19	87.4486	0.29264
[truncated: 36 more rows]

## Sheet: S. viminalis Jorr
MARKER	CHR	POS	LOD		THRESHOLD	3.67
S01_77172	1	0	0.00885508
S01_77178	1	5.57859	0.0243505
S01_144851	1	6.68988	0.00180318
S01_231245	1	7.80118	0.0142346
S01_357032	1	8.91247	1.55982e-07
S01_451763	1	10.0238	0.00641197
S01_564985	1	11.1351	0.00595349
S01_664084	1	14.4733	0.0241889
S01_672492	1	15.5846	0.053624
S01_869827	1	18.9229	0.00179322
S01_908902	1	20.0342	0.0150979
S01_983988	1	21.1455	0.0415365
S01_1200016	1	22.2568	0.00712479
S01_1201574	1	24.4805	0.00683661
S01_1362197	1	25.5918	0.0260848
S01_1467531	1	27.8155	0.0234158
S01_1475491	1	28.9268	0.0221163
S01_1520426	1	33.383	0.00116498
S01_1362203	1	38.9616	0.0124969
S01_1250068	1	43.4178	0.043955
S01_1566908	1	45.6415	0.011697
S01_1476201	1	46.7527	0.00163758
S01_1674330	1	47.864	0.00166053
S01_1694830	1	48.9753	0.0145987
S01_1763805	1	50.0866	2.77087e-06
S01_1722361	1	51.1979	3.42105e-05
S01_1844240	1	55.6541	0.00644153
S01_1916959	1	57.8778	0.00147059
S01_1969347	1	58.9891	0.00650677
S01_2576343	1	60.1004	0.0285827
S01_2574349	1	62.3241	0.121482
S01_2568445	1	64.5478	0.0202602
S01_2566752	1	67.8861	0.00185522
S01_2568378	1	68.9974	0.00165371
S01_2109199	1	70.1087	0.00197939
S01_1954534	1	74.5649	0.0013333
S01_1954552	1	75.6762	0.00197395
S01_2738944	1	84.6605	0.05995
S01_2741977	1	85.7718	0.0880433
S01_2809687	1	87.9955	0.00980798
S01_2730151	1	89.1068	0.00428753
S01_2662910	1	90.2181	0.000198712
S01_2810722	1	91.3294	0.00170555
S01_2817409	1	92.4407	0.0265106
S01_2891082	1	93.552	0.079735
S01_2891199	1	98.0082	0.28667
S01_2895402	1	101.346	0.171121
S01_2922179	1	106.925	0.151188
S01_2922193	1	108.036	0.0743607
S01_2925959	1	109.148	0.0413936
S01_3011473	1	110.259	0.0787463
S01_3012354	1	111.37	0.0413783
S01_3103527	1	113.594	0.0263292
S01_3256539	1	119.172	0.0378685
S01_3227238	1	122.511	0.0301288
S01_3141513	1	123.622	0.0572398
S01_3297429	1	124.733	0.015096
S01_3353792	1	125.845	0.0579661
S01_3377481	1	126.956	0.102048
S01_3495398	1	128.067	0.0403076
S01_3495562	1	129.179	0.00677299
S01_3695367	1	130.29	0.0251919
S01_3898725	1	132.514	0.00683633
S01_3876540	1	133.625	0.00645669
S01_4031548	1	134.736	0.00790463
S01_4720356	1	143.72	0.302254
S01_4720369	1	150.427	0.266156
S01_4720380	1	151.538	0.181977
S01_4031594	1	172.721	0.264993
S01_4031601	1	173.832	0.37573
S01_4102921	1	177.17	0.0858218
S01_4175366	1	182.749	0.0789562
S01_4328653	1	188.328	0.0113815
S01_4300881	1	190.551	0.0118434
S01_4278498	1	191.663	0.00160457
S01_4450033	1	192.774	0.00146624
S01_4554347	1	194.998	0.000457448
S01_4573955	1	196.109	0.00049495
S01_4601190	1	197.22	0.00122819
S01_4539878	1	198.331	0.00660446
S01_4539953	1	199.443	0.0388305
S01_4720474	1	203.899	0.0123123
S01_4720523	1	205.01	0.0135692
S01_4789728	1	208.348	0.00634451
S01_4901006	1	209.46	5.69246e-06
S01_4947846	1	210.571	0.0153619
S01_4951574	1	211.682	0.0384485
S01_4979503	1	213.906	0.0232707
S01_4997760	1	215.017	0.00673887
S01_5084357	1	217.241	0.0252666
S01_5151181	1	218.352	0.00169579
S01_5241897	1	219.464	0.00143444
S01_5256644	1	221.687	0.0325706
S01_5280610	1	222.799	0.0105799
S01_5415698	1	225.022	3.3715e-05
S01_5299147	1	226.134	2.43882e-06
S01_5301312	1	227.245	0.00582382
S01_5449569	1	228.356	0.00143267
S01_5632081	1	229.467	0.00598613
S01_5766103	1	231.691	0.00790587
S01_5770082	1	232.802	0.0306699
S01_5770176	1	233.914	0.00792234
S01_5773925	1	236.137	0.00346998
S01_5835043	1	237.249	0.0160748
S01_5835168	1	238.36	0.00476775
S01_5773870	1	239.471	4.74128e-08
S01_5874040	1	240.583	0.00221448
S01_5886455	1	241.694	0.0161231
S01_5887767	1	242.805	0.00702308
S01_6014236	1	249.512	0.0131646
S01_6034641	1	251.735	0.0125833
S01_6075624	1	253.959	0.00361318
S01_6075679	1	255.07	0.0317942
S01_6001713	1	256.182	0.0147035
S01_6219227	1	257.293	0.00189201
S01_6445840	1	261.749	0.0142
S01_6567256	1	262.861	0.0016283
S01_6605702	1	263.972	0.00604294
S01_6920222	1	267.31	0.00598134
S01_7027610	1	268.421	0.000598363
S01_7027649	1	269.533	0.00497545
S01_7109694	1	275.111	0.0012615
S01_7109702	1	276.223	0.00629384
S01_7213495	1	279.561	0.000622721
S01_7361611	1	282.899	0.00890317
S01_7388181	1	285.123	0.0146917
S01_7531736	1	288.461	0.0501842
S01_7480499	1	290.685	0.0586902
S01_7577869	1	291.796	0.0836019
S01_7578376	1	292.907	0.166299
S01_7646812	1	294.019	0.131965
S01_7725228	1	295.13	0.195125
S01_7726235	1	296.241	0.12994
S01_7798043	1	297.353	0.193748
S01_7967199	1	299.576	0.282422
S01_8048611	1	301.8	0.27398
S01_7967241	1	302.911	0.277178
S01_7806869	1	304.023	0.394306
S01_7806773	1	309.601	0.362111
S01_8802670	1	314.057	0.3359
S01_8916696	1	315.169	0.215753
S01_11005183	1	316.28	0.318297
S01_11251680	1	317.391	0.397805
S01_11257478	1	318.503	0.405274
S01_10928675	1	321.841	0.239892
S01_10928719	1	329.682	0.358961
S01_10932521	1	339.819	0.420091
S01_11005096	1	342.043	0.419469
S01_11266601	1	354.517	0.355916
S01_11266644	1	355.629	0.244388
S01_11372297	1	362.335	0.782023
S01_11372411	1	365.674	0.322664
S01_11432784	1	369.012	0.281468
S01_11432856	1	370.123	0.367925
S01_11473084	1	374.579	0.537949
S01_11601341	1	375.691	0.659601
S01_12003879	1	376.802	0.480124
S01_12032880	1	377.913	0.372886
S01_12483957	1	379.024	0.529915
S01_12603271	1	380.136	0.42122
S01_12843023	1	381.247	0.588288
S01_12932623	1	383.471	0.721979
S01_12924692	1	384.582	0.727607
S01_13198908	1	385.693	0.877662
S01_13226101	1	386.805	1.04216
S01_13313719	1	387.916	0.888585
S01_13431691	1	394.623	0.459392
S01_13431508	1	395.734	0.319155
S01_13431505	1	397.958	0.167422
S01_13420079	1	399.069	0.277445
S01_13446638	1	400.18	0.418612
S01_13462875	1	401.291	0.587876
S01_13481038	1	402.403	0.470976
S01_13505969	1	403.514	0.365916
S01_13539583	1	404.625	0.313877
S01_13539678	1	405.737	0.194243
S01_13654849	1	406.848	0.233592
S01_13753183	1	407.959	0.316752
S01_13794643	1	409.07	0.233276
S01_13811095	1	410.182	0.163061
S01_13904217	1	412.405	0.163479
S01_13884988	1	413.517	0.272419
S01_13844664	1	414.628	0.360931
S01_13839950	1	415.739	0.232056
S01_13829182	1	416.851	0.130971
S01_13823133	1	417.962	0.0790706
S01_13960436	1	419.073	0.0409348
S01_14004040	1	420.184	0.0790717
S01_14014162	1	421.296	0.131052
S01_14049057	1	422.407	0.195133
S01_14051846	1	423.518	0.132549
S01_14056304	1	424.63	0.211136
S01_14056322	1	425.741	0.15132
S01_14056782	1	429.079	0.0848657
S01_14056889	1	438.064	0.0998371
S01_14080095	1	444.77	0.19778
S01_14216857	1	446.994	0.231532
S01_14246997	1	448.105	0.161591
S01_14249331	1	449.216	0.103327
S01_14252633	1	450.328	0.0579737
S01_14363226	1	451.439	0.0149925
S01_14572164	1	452.55	0.039346
S01_14596869	1	454.774	0.00223948
S01_14598471	1	456.998	0.00215247
S01_14835288	1	462.576	0.0140093
S01_14822259	1	464.8	0.0024527
S01_14817321	1	469.256	1.53157e-06
S01_14817312	1	473.712	1.51323e-05
S01_15676536	1	483.849	0.0167021
S01_15552711	1	484.96	0.0142821
S01_15311046	1	486.072	0.00162271
S01_15307477	1	487.183	0.00627991
S01_15168286	1	488.294	0.0251117
S01_15125040	1	489.406	0.00676984
S01_15101461	1	490.517	0.0401339
S01_14917298	1	491.628	0.0785606
S01_14817190	1	492.739	0.0779316
S01_14809101	1	494.963	0.0814552
S01_14968439	1	497.187	0.0845664
S01_14803824	1	500.525	0.0795898
S01_14652947	1	506.104	0.00204167
S01_14652867	1	508.327	0.0801711
S01_14621239	1	509.439	0.154157
S01_14603116	1	520.738	0.00216488
S01_14603076	1	521.85	0.0115542
S02_721160	2	0	0.0193417
S02_721145	2	1.11129	0.0384507
S02_243754	2	29.3229	0.10974
S02_243669	2	37.1644	0.00701452
S02_160896	2	43.871	0.0292554
S02_106240	2	46.0947	0.118719
S02_106228	2	48.3183	0.0898932
S02_160983	2	51.6566	0.00203635
S02_348536	2	53.8803	0.064201
S02_348148	2	56.104	0.013161
S02_346852	2	59.4423	0.00043638
S02_323603	2	62.7806	6.68887e-07
S02_309936	2	65.0043	0.00398283
S02_300625	2	70.5828	0.00154745
S02_289939	2	76.1614	0.00406843
S02_264632	2	77.2727	0.00110739
S02_709060	2	81.7289	3.54498e-05
S02_492429	2	82.8402	8.02761e-07
S02_88350	2	83.9515	0.00643653
S02_80111	2	85.0628	0.0250089
S02_60075	2	88.4011	0.0245669
S02_300737	2	105.73	0.0225676
S02_300736	2	106.841	0.00349837
S02_843792	2	124.17	0.141275
S02_727765	2	132.011	0.0269805
S02_751997	2	134.235	0.041216
S02_777877	2	136.459	0.039801
S02_804576	2	137.57	0.00647625
S02_822845	2	138.681	0.00161666
S02_861828	2	139.792	0.0252928
S02_863160	2	140.904	0.0136974
S02_931778	2	142.015	0.0385238
S02_992623	2	143.126	0.0584411
S02_1277536	2	144.238	0.102827
S02_1166112	2	145.349	0.0418645
S02_1166215	2	147.573	0.028233
S02_1172395	2	149.796	0.0161586
S02_1275580	2	153.135	0.0764618
S02_1590813	2	163.271	0.0445756
S02_1632739	2	166.609	0.106402
S02_1528559	2	171.066	0.237288
S02_1589869	2	172.177	0.232445
S02_1702298	2	174.401	0.102425
S02_1751130	2	175.512	0.0415775
S02_1976011	2	178.85	0.00142008
S02_1976191	2	179.962	0.00154746
S02_2006504	2	181.073	0.0013336
S02_2099041	2	185.529	0.0251226
S02_2286250	2	188.867	0.00597015
S02_2347799	2	189.979	0.00146004
S02_2484561	2	191.09	0.00154369
S02_2560252	2	192.201	0.00119461
S02_2498424	2	195.54	0.0322978
S02_2518640	2	197.763	0.00134817
S02_2559460	2	201.101	0.00408589
S02_2893199	2	203.325	0.0147441
S02_2615991	2	204.436	0.039926
S02_2871254	2	205.548	0.0391533
S02_2988324	2	208.886	0.0592864
S02_3013023	2	209.997	0.103343
S02_3038748	2	211.109	0.160849
S02_3189825	2	213.332	0.277046
S02_3217749	2	214.444	0.273119
S02_3389968	2	215.555	0.196758
S02_3269250	2	216.666	0.192361
S02_3292111	2	220.004	0.1675
S02_3292106	2	221.116	0.235928
S02_3624515	2	224.454	0.2794
S02_3495826	2	225.565	0.272807
S02_4088106	2	226.677	0.163714
S02_4034951	2	227.788	0.271005
S02_3968056	2	230.012	0.149941
S02_3928250	2	231.123	0.210878
S02_3926853	2	232.234	0.26247
S02_3723846	2	241.219	0.00343764
S02_3718513	2	242.33	0.0270894
S02_3660269	2	247.908	0.409439
S02_3660210	2	249.02	0.415673
S02_3821696	2	251.243	0.272678
S02_3735811	2	252.355	0.27482
S02_4208976	2	253.466	0.363111
S02_4382400	2	254.577	0.233451
S02_4417111	2	255.689	0.132681
S02_4437577	2	257.912	0.081132
S02_4537529	2	259.024	0.0797861
S02_4594820	2	260.135	0.161332
S02_4666965	2	261.246	0.231077
S02_4679546	2	262.357	0.132711
S02_4756766	2	263.469	0.230446
S02_4844425	2	265.692	0.163623
S02_4820540	2	266.804	0.160914
S02_5092556	2	267.915	0.103324
S02_5134171	2	269.026	0.0581515
S02_5188065	2	270.138	0.0265472
S02_5195364	2	271.249	0.0786588
S02_5202837	2	272.36	0.0505509
S02_5257715	2	273.472	0.0214091
S02_5483529	2	275.695	0.0398778
S02_5528278	2	276.806	0.0412683
S02_5607622	2	277.918	0.103148
S02_5687816	2	280.141	0.0274167
S02_5800757	2	281.253	0.0594334
S02_5812954	2	282.364	0.0999177
S02_5823993	2	283.475	0.156429
S02_5869763	2	284.587	0.106457
S02_6011416	2	285.698	0.198817
S02_6011473	2	286.809	0.135215
S02_6049694	2	287.921	0.0841452
S02_6215913	2	289.032	0.134134
S02_6431821	2	293.488	0.208209
S02_6609661	2	294.599	0.203286
S02_6609797	2	295.711	0.139055
S02_6590965	2	296.822	0.198386
S02_6620240	2	299.046	0.0607454
S02_6668487	2	301.269	0.0808777
S02_6917778	2	302.381	0.02717
S02_7045228	2	304.604	6.24021e-06
S02_7094308	2	305.716	0.00678194
S02_7157914	2	306.827	0.0415342
S02_7226781	2	307.938	0.0153162
S02_7346436	2	309.049	7.31377e-06
S02_7386635	2	311.273	0.00176627
S02_7458833	2	313.497	0.00744294
S02_7470545	2	314.608	0.0282296
S02_7470683	2	315.719	0.0616475
S02_7555866	2	316.831	0.0279804
S02_7573849	2	317.942	0.00191268
S02_7613461	2	319.053	0.0151103
S02_7878275	2	321.277	0.0404613
S02_7919583	2	323.501	0.0437322
S02_7903102	2	324.612	0.0429135
S02_8068626	2	325.723	0.109004
S02_8436994	2	327.947	0.288507
S02_8546978	2	330.171	0.218381
S02_8584297	2	332.394	0.218396
S02_8602141	2	334.618	0.290317
S02_8602250	2	336.842	0.242319
S02_8634194	2	337.953	0.203113
S02_8634304	2	339.064	0.331726
S02_8841810	2	340.176	0.382348
S02_9187435	2	342.399	0.18474
S02_9187351	2	344.623	0.318126
S02_9183256	2	346.847	0.539908
S02_9094788	2	349.07	0.359886
S02_9187441	2	350.182	0.29458
S02_9319812	2	351.293	0.214788
S02_9391611	2	352.404	0.289691
S02_9591944	2	353.515	0.21077
S02_10029833	2	354.627	0.14248
S02_10103419	2	355.738	0.0636166
S02_10172186	2	357.962	0.0270618
S02_12159376	2	360.185	0.0267636
S02_11191885	2	362.409	0.0270723
S02_12627757	2	363.52	0.0277456
S02_12113578	2	364.632	0.00397865
S02_12021742	2	365.743	0.00470731
S02_12736763	2	370.199	0.0264458
S02_12743062	2	371.311	0.0019088
S02_12806092	2	372.422	0.0149107
S02_12947305	2	373.533	1.49583e-06
S02_12947372	2	374.644	7.62936e-06
S02_12999213	2	377.983	0.00713268
S02_13068261	2	379.094	0.00647368
S02_13121280	2	380.205	0.00164424
S02_13539860	2	381.317	0.0144442
S02_13554831	2	383.54	0.00695122
S02_13638154	2	384.652	0.0413829
S02_13800448	2	385.763	0.00702779
S02_13872103	2	386.874	0.0222912
S02_13904991	2	389.098	0.022679
S02_14131839	2	393.554	0.0115775
S02_14099267	2	394.665	0.0127581
S02_13949991	2	396.889	6.78438e-06
S02_14159455	2	398	6.68315e-07
S02_14245896	2	399.112	0.00691512
S02_14316620	2	400.223	0.0414981
S02_14354194	2	402.447	0.0606802
S02_14482700	2	403.558	0.107895
S02_14628850	2	404.669	0.200056
S02_14636275	2	405.78	0.10789
S02_14752767	2	406.892	0.0603579
S02_14805751	2	409.115	0.0064248
S02_14858612	2	410.227	1.59704e-07
S02_14873470	2	411.338	0.0142757
S02_14989270	2	413.562	0.0414381
S02_14946517	2	414.673	0.0404626
S02_14996530	2	415.784	0.015838
S02_15031030	2	421.363	0.0588435
S02_15050432	2	429.204	0.073349
S02_15068476	2	435.911	0.0478755
S02_15119810	2	437.022	0.101485
S02_15119972	2	439.246	0.0261693
S02_15126588	2	442.584	0.00609743
S02_15195182	2	444.808	7.22652e-06
S02_15343588	2	445.919	6.89226e-07
S02_15391383	2	447.03	0.00617377
S02_15422080	2	448.142	0.00143089
S02_15462744	2	449.253	0.00617188
S02_15486691	2	450.364	1.50073e-07
S02_15490769	2	451.476	0.0138479
S02_15551420	2	453.699	0.00165936
S02_15740985	2	454.811	0.0116691
S02_15760378	2	455.922	0.0343122
S02_15882580	2	460.378	0.0468961
S02_16155955	2	462.602	0.040892
S02_15968441	2	463.713	0.0742395
S02_15965421	2	464.824	0.123827
S02_15965176	2	465.936	0.0810078
S02_16249890	2	471.514	0.0330957
S02_16357892	2	479.356	0.00512048
S02_16386488	2	481.579	0.0014384
S02_16485920	2	482.691	0.00617094
S02_16672418	2	483.802	2.66112e-10
S02_16725741	2	484.913	0.00620928
S02_16833812	2	487.137	0.0118903
S03_21501	3	0	0.363921
S03_163294	3	3.33828	0.325692
S03_216662	3	4.44958	0.470032
S03_270396	3	7.78786	0.426593
S03_338759	3	10.0116	0.48757
S03_338917	3	12.2352	0.429673
S03_362014	3	13.3465	0.536701
S03_376976	3	14.4578	0.540781
S03_635348	3	16.6815	0.429843
S03_810560	3	22.2601	0.378929
S03_868279	3	23.3714	0.385328
S03_773805	3	24.4827	0.472366
S03_1026854	3	25.594	0.373205
S03_1185022	3	28.9323	0.3234
S03_1407184	3	30.0436	0.318616
S03_1548700	3	31.1549	0.252384
S03_1560899	3	32.2662	0.180606
S03_1623283	3	35.6044	0.275814
S03_1650995	3	36.7157	0.222935
S03_1806377	3	42.2943	0.123074
S03_1832000	3	44.518	0.23705
S03_2073461	3	45.6293	0.367292
S03_2096084	3	46.7406	0.23976
S03_2718977	3	51.1968	0.0475303
S03_2612794	3	52.3081	0.0456854
S03_2198662	3	54.5318	0.103514
S03_3578278	3	55.6431	0.104664
S03_4067260	3	56.7544	0.0671361
S03_4107518	3	57.8657	0.144844
S03_4120535	3	58.977	0.199586
S03_4279050	3	61.2006	0.23662
S03_4279160	3	65.6569	0.283706
S03_4279188	3	72.3635	0.166442
S03_4279196	3	76.8197	0.0835905
S03_4291708	3	82.3982	0.107931
S03_4309318	3	83.5095	0.162634
S03_4497032	3	85.7332	0.198411
S03_4722624	3	86.8445	0.106521
S03_4854800	3	87.9558	0.162328
S03_4878197	3	89.0671	0.105141
S03_4966087	3	90.1784	0.0594678
S03_5239371	3	91.2897	0.026617
S03_5240047	3	92.401	0.00705342
S03_5311589	3	93.5123	0.0424108
S03_5510143	3	94.6236	0.109019
S03_5386088	3	95.7349	0.112131
S03_5587759	3	100.191	1.65816e-05
S03_5784423	3	101.302	0.0146029
S03_5851401	3	102.414	0.00188259
S03_5886858	3	104.637	0.0583246
S03_5996379	3	105.749	0.0156059
S03_6009255	3	106.86	0.0416096
S03_6103238	3	109.084	0.0232129
S03_6171988	3	110.195	0.00516443
S03_6247125	3	112.419	0.0157815
S03_6247134	3	113.53	0.0599859
S03_6338481	3	114.641	0.133813
S03_6478093	3	115.752	0.200612
S03_6569751	3	116.864	0.135283
S03_6606058	3	117.975	0.200354
S03_6677239	3	119.086	0.109334
S03_6913592	3	121.31	0.108091
S03_7008117	3	124.648	0.168709
S03_7018226	3	127.987	0.0980466
S03_7096180	3	131.325	0.0698947
S03_7096225	3	132.436	0.0405722
S03_7103546	3	135.774	0.0254889
S03_7100085	3	136.886	0.0266681
S03_7169981	3	137.997	0.0601426
S03_7254689	3	139.108	0.133814
S03_7454279	3	140.22	0.200611
S03_7495278	3	141.331	0.13794
S03_7499210	3	146.91	0.478236
S03_7499235	3	148.021	0.378375
S03_7499346	3	151.359	0.527491
S03_7543897	3	153.583	0.240773
S03_7619037	3	156.921	0.109694
S03_7784993	3	158.032	0.168003
S03_8021579	3	160.256	0.0596576
S03_8008890	3	161.367	0.0311531
S03_7859305	3	162.479	0.0297791
S03_8130045	3	166.935	0.206322
S03_8378953	3	168.046	0.321915
S03_8558231	3	171.384	0.203782
S03_8635935	3	173.608	0.23997
S03_8744285	3	174.719	0.370433
S03_8831484	3	175.831	0.531301
S03_8984099	3	178.054	0.873213
S03_9142675	3	179.166	0.763922
S03_9256338	3	180.277	0.567654
S03_9326000	3	181.388	0.659501
S03_9326125	3	183.612	0.421779
S03_9358632	3	185.836	0.475035
S03_9358774	3	186.947	0.650224
S03_9388121	3	189.171	0.653954
S03_9423914	3	193.627	0.583622
S03_9446030	3	194.738	0.420376
S03_9554492	3	196.962	0.166883
S03_9689402	3	198.073	0.275276
S03_10072010	3	200.297	0.592094
S03_10217638	3	201.408	0.722782
S03_10250047	3	202.519	0.53473
S03_10266718	3	203.631	0.530782
S03_10304530	3	205.854	0.709825
S03_10359942	3	206.966	0.703562
S03_10454442	3	211.422	0.387917
S03_10479312	3	213.646	0.302232
S03_10483654	3	214.757	0.416303
S03_10539088	3	216.981	0.472988
S03_10553574	3	218.092	0.578575
S03_10658775	3	220.316	0.48941
S03_10675548	3	221.427	0.39122
S03_10962551	3	222.538	0.318394
S03_10862006	3	223.649	0.23477
S03_10862823	3	224.761	0.307228
S03_10863442	3	225.872	0.224953
S03_10932489	3	226.983	0.162862
S03_11048756	3	228.095	0.231696
S03_11048892	3	229.206	0.163259
S03_11048921	3	230.317	0.234153
S03_11351248	3	231.428	0.365169
S03_11351759	3	232.54	0.427564
S03_11410862	3	233.651	0.599795
S03_11430095	3	234.762	0.531401
S03_11491930	3	235.874	0.704597
S03_11511535	3	248.348	0.573391
S03_11515365	3	258.485	0.707773
S03_11516061	3	259.596	0.529339
S03_11526424	3	260.708	0.419467
S03_11528804	3	261.819	0.527461
S03_11634055	3	262.93	0.534095
S03_11761924	3	266.269	0.587
S03_11762476	3	267.38	0.708751
S03_11850192	3	271.836	0.599788
S03_11901936	3	272.947	0.606394
S03_11929345	3	275.171	0.872877
S03_11985432	3	276.282	1.02754
S03_12040898	3	279.621	0.86733
S03_12044531	3	280.732	0.72582
S03_12134551	3	282.956	0.415938
S03_12212849	3	284.067	0.277243
S03_12227319	3	286.291	0.319186
S03_12227351	3	288.514	0.310661
S03_12232647	3	290.738	0.325435
S03_12236634	3	294.076	0.211713
S03_12270333	3	296.3	0.366749
S03_12712512	3	297.411	0.468857
S03_12465334	3	298.522	0.387622
S03_12500137	3	299.634	0.3208
S03_12529383	3	300.745	0.394534
S03_12712560	3	302.969	0.362998
S03_12777744	3	304.08	0.234925
S03_12827970	3	306.304	0.0802913
S03_12845196	3	308.527	0.078369
S03_12854474	3	309.639	0.0409135
S03_12854500	3	310.75	0.0612704
S03_12854508	3	311.861	0.106606
S03_12991056	3	312.973	0.0786556
S03_12998388	3	314.084	0.0264861
S03_13077703	3	315.195	0.0585006
S03_13077752	3	316.306	0.129392
S03_13115532	3	317.418	0.0592835
S03_13277437	3	318.529	0.103555
S03_13262939	3	319.64	0.105725
S03_13327183	3	322.979	0.0139205
S03_13471577	3	324.09	1.38813e-09
S03_13401370	3	325.201	0.0143446
S03_13401435	3	326.313	0.00576904
S03_13426040	3	328.536	0.0132296
S03_13439564	3	329.648	0.024968
S03_13601991	3	336.354	0.00273709
S03_13663423	3	338.578	0.00651562
S03_13734658	3	339.689	0.00596213
S03_13843150	3	343.027	0.0934973
S03_13859068	3	344.139	0.0362257
S03_13869020	3	346.362	5.2634e-05
S03_13903670	3	347.474	0.00745694
S03_13931185	3	348.585	2.31699e-09
S03_13931249	3	349.696	0.00657055
S03_13991340	3	350.808	0.0399809
S03_13991383	3	351.919	0.0240308
S03_13998848	3	354.143	6.58656e-07
S03_14021032	3	355.254	0.00170537
S03_13794877	3	361.96	0.00167175
S04_310688	4	0	0.060335
S04_310710	4	1.11129	0.0830968
S04_322570	4	6.68988	0.175582
S04_327263	4	7.80118	0.285082
S04_327371	4	8.91247	0.378129
S04_284439	4	16.7539	0.744405
S04_133814	4	17.8652	0.94734
S04_26732	4	20.0889	0.958179
S04_434702	4	26.7955	0.675606
S04_439177	4	27.9068	0.66096
S04_590361	4	29.0181	0.483316
S04_627410	4	30.1294	0.66255
S04_597648	4	31.2407	0.804485
S04_599281	4	34.579	0.630678
S04_621132	4	36.8026	0.977184
S04_627349	4	41.2588	1.02991
S04_774989	4	49.1003	0.652597
S04_745106	4	50.2116	0.665161
S04_1030300	4	51.3229	0.872968
S04_1031577	4	53.5466	0.84068
S04_1041628	4	56.8848	0.567921
S04_1041721	4	60.2231	0.670839
S04_1045970	4	62.4468	0.435513
S04_1072252	4	63.5581	0.599476
S04_1113199	4	66.8964	0.571393
S04_1275643	4	73.603	0.61633
S04_1152574	4	74.7143	0.60278
S04_1300112	4	75.8256	0.43322
S04_1335357	4	76.9369	0.551639
S04_1387000	4	78.0482	0.742
S04_1450067	4	81.3865	0.855115
S04_1496701	4	82.4977	1.08345
S04_1496679	4	83.609	0.907831
S04_1479653	4	84.7203	0.719556
S04_1475795	4	91.4269	0.490409
S04_1602974	4	102.727	1.25667
S04_1595941	4	103.838	1.28413
S04_1897183	4	106.062	1.09487
S04_1737979	4	107.173	1.08558
S04_1900550	4	108.284	0.907358
S04_1949337	4	109.395	0.690165
S04_2052492	4	110.507	0.551
S04_2052596	4	111.618	0.432723
S04_2052803	4	113.842	0.432495
S04_2102692	4	114.953	0.329775
S04_2135906	4	116.064	0.430894
S04_2461181	4	117.176	0.602748
S04_2301710	4	118.287	0.609737
S04_2550525	4	120.511	0.477691
S04_2765646	4	121.622	0.371058
S04_2712656	4	122.733	0.365096
S04_3063529	4	126.071	0.325812
S04_3218391	4	129.41	0.235695
S04_3223404	4	131.633	0.105756
S04_3325926	4	132.745	0.16404
S04_3411646	4	133.856	0.274003
S04_3541859	4	134.967	0.196586
S04_3652493	4	136.079	0.131053
S04_3668789	4	137.19	0.0774821
S04_3700958	4	138.301	0.104808
S04_3823919	4	140.525	0.107092
S04_3868504	4	141.636	0.0788526
S04_3971796	4	142.747	0.0409317
S04_4181687	4	143.859	0.0788507
S04_4242683	4	144.97	0.106381
S04_4243008	4	146.081	0.0431102
S04_4297041	4	147.193	0.026364
S04_4342316	4	148.304	0.0779644
S04_4511341	4	149.415	0.041101
S04_4556075	4	150.527	0.102043
S04_4556294	4	152.75	0.133135
S04_4631925	4	153.861	0.231566
S04_4712912	4	157.2	0.165942
S04_4835574	4	158.311	0.235059
S04_5030331	4	159.422	0.319444
S04_5039669	4	160.534	0.415099
S04_5305167	4	161.645	0.321963
S04_5481572	4	162.756	0.473557
S04_5485458	4	163.868	0.543104
S04_5485372	4	166.091	0.497002
S04_5484795	4	167.203	0.433735
S04_5737090	4	172.781	0.27003
S04_5600682	4	176.119	0.194383
S04_6151604	4	178.343	0.0759235
S04_6372422	4	179.454	0.0366412
S04_6397086	4	180.566	0.0758479
S04_5305294	4	182.789	0.13347
S04_6030660	4	183.901	0.130798
S04_6397292	4	185.012	0.0817868
S04_6754113	4	189.468	0.199533
S04_8448661	4	191.692	0.418341
S04_8588515	4	192.803	0.528833
S04_8588548	4	193.914	0.71817
S04_8672693	4	195.026	0.527658
S04_8672848	4	196.137	0.415881
S04_8701415	4	197.248	0.278123
S04_8934349	4	199.472	0.528181
S04_11268033	4	201.696	0.719919
S04_10998617	4	202.807	0.722388
S04_10271482	4	203.918	0.555645
S04_10270758	4	205.03	0.568905
S04_7626369	4	210.608	0.938036
S04_11272937	4	216.187	0.915913
S04_11488017	4	217.298	0.953185
S04_11425535	4	218.409	0.957929
S04_11506477	4	220.633	0.799898
S04_11580852	4	221.744	0.663586
S04_11593784	4	222.856	0.541287
S04_11602662	4	223.967	0.659654
S04_11848808	4	225.078	0.474955
S04_11880465	4	226.189	0.322629
S04_12067494	4	227.301	0.417707
S04_12081218	4	228.412	0.500212
S04_12141112	4	230.636	0.881302
S04_12231951	4	232.859	1.01267
S04_12307633	4	235.083	1.0428
S04_12411096	4	236.194	0.886095
S04_12468604	4	237.306	0.669516
S04_12488258	4	240.644	0.352037
S04_12534883	4	242.868	0.172606
S04_12573029	4	246.206	0.401041
S04_12575064	4	247.317	0.472053
S04_12581669	4	248.429	0.322483
S04_12622853	4	250.652	0.276756
S04_12701763	4	251.764	0.36627
S04_12750525	4	252.875	0.472539
S04_12750584	4	253.986	0.650898
S04_12794569	4	255.097	0.47487
S04_12751198	4	257.321	0.470725
S04_12794590	4	260.659	0.592872
S04_12848054	4	261.771	0.668773
S04_12903841	4	262.882	0.542038
S04_12903861	4	263.993	0.472198
S04_12962071	4	266.217	0.418708
S04_12961961	4	267.328	0.426206
S04_12983980	4	270.667	0.665433
S04_13077501	4	272.89	0.934197
S04_13077514	4	274.002	1.10698
S04_13101378	4	275.113	0.973029
S04_13275782	4	276.224	0.754567
S04_13276950	4	279.562	0.555801
S04_13288912	4	280.674	0.685977
S04_13289010	4	282.897	0.651086
S04_13289014	4	284.009	0.519587
S04_13313910	4	286.232	0.548285
S04_13509549	4	287.344	0.432568
S04_13512711	4	288.455	0.549806
S04_13875927	4	290.679	0.841641
S04_14019507	4	291.79	0.694305
S04_14065870	4	294.014	1.02095
S04_14210790	4	296.237	0.96247
S04_14391392	4	297.349	0.743295
S04_14507258	4	298.46	0.966067
S04_14649750	4	299.571	1.16131
S04_14745102	4	300.682	0.964631
S04_14725475	4	301.794	0.980005
S04_14794855	4	306.25	1.16329
S04_14846838	4	309.588	0.907304
S04_14868011	4	310.7	0.690562
S04_14868021	4	311.811	0.556214
S04_14942713	4	312.922	0.424761
S04_14971144	4	315.146	0.43293
S04_15064707	4	318.484	0.322087
S04_15300192	4	320.708	0.304098
S04_15368975	4	322.932	0.30166
S04_15439505	4	325.155	0.116959
S04_15865478	4	326.266	0.210793
S04_15865587	4	328.49	0.219144
S05_26083	5	0	0.0510781
S05_56852	5	14.8677	0.0209754
S05_1461787	5	25.0043	0.0104376
S05_1461871	5	30.5829	0.0746712
S05_250546	5	33.9212	0.262828
S05_538537	5	35.0325	0.26574
S05_2123674	5	36.1438	0.152808
S05_2194246	5	37.2551	0.0705514
S05_2205720	5	38.3664	0.152802
S05_2258163	5	39.4776	0.264927
S05_2513244	5	40.5889	0.181669
S05_2539455	5	41.7002	0.0907583
S05_2675713	5	42.8115	0.045206
S05_2688135	5	43.9228	0.00828196
S05_2867497	5	48.379	0.00150431
S05_2914738	5	49.4903	0.00738839
S05_3107205	5	51.714	0.00762525
S05_3135972	5	55.0523	0.00854692
S05_3369717	5	61.7589	0.052456
S05_3388521	5	62.8702	0.0950556
S05_3492381	5	66.2085	0.157716
S05_3533233	5	67.3198	0.225759
S05_3604894	5	69.5435	0.0458637
S05_3631556	5	70.6548	0.043977
S05_3720689	5	73.993	0.0290066
S05_3825671	5	75.1043	0.061459
S05_3833428	5	76.2156	0.0159376
S05_3878443	5	77.3269	0.0423819
S05_3964161	5	78.4382	0.0823137
S05_4227243	5	79.5495	0.133876
S05_4247205	5	80.6608	0.0821038
S05_4353098	5	81.7721	0.0272911
S05_4318183	5	82.8834	0.058505
S05_4494971	5	83.9947	0.0151625
S05_4515770	5	85.106	0.0276041
S05_4531204	5	86.2173	0.00754164
S05_4543817	5	87.3286	0.0016219
S05_4606796	5	88.4399	0.00153131
S05_4607135	5	89.5512	0.00152054
S05_4656310	5	90.6624	0.00169532
S05_4667455	5	91.7737	0.0257523
S05_4727235	5	92.885	0.00655619
S05_4766290	5	93.9963	2.67947e-06
S05_4898179	5	96.22	5.86699e-06
S05_4950865	5	97.3313	0.0143438
S05_5100213	5	99.555	0.129101
S05_5254487	5	100.666	0.080228
S05_5499762	5	101.778	0.160048
S05_5620019	5	102.889	0.104914
S05_5708409	5	104	0.194717
S05_5744830	5	106.224	0.236138
S05_5744837	5	107.335	0.283463
S05_5744987	5	111.791	0.395299
S05_5745029	5	112.903	0.341109
S05_5761133	5	117.359	0.801803
S05_5816299	5	119.583	0.883269
S05_5851444	5	120.694	0.742385
S05_5914643	5	122.918	0.374664
S05_5930624	5	124.029	0.503468
S05_5930714	5	125.14	0.348275
S05_6100251	5	128.478	0.208492
S05_6223481	5	129.59	0.14404
S05_6472115	5	131.813	0.161709
S05_6589347	5	132.925	0.0799311
S05_6688394	5	134.036	0.0418193
S05_6819625	5	137.374	0.0148403
S05_6841766	5	139.598	0.00687651
S05_6960277	5	141.822	0.057012
S05_7070904	5	142.933	0.0266823
S05_7136974	5	145.157	0.108787
S05_7178352	5	148.495	0.203549
S05_7241909	5	149.606	0.131459
S05_7372264	5	150.717	0.0805441
S05_7369857	5	152.941	0.0698276
S05_7485398	5	158.52	0.100772
S05_7511129	5	159.631	0.0584224
S05_7637150	5	160.742	0.0271324
S05_7721345	5	164.081	0.0417386
S05_7841106	5	165.192	0.0794386
S05_7852275	5	166.303	0.129745
S05_7932290	5	167.415	0.080116
S05_7956872	5	168.526	0.15891
S05_8016272	5	171.864	0.193414
S05_8049096	5	172.975	0.195429
S05_8121048	5	174.087	0.145192
S05_8549633	5	177.425	0.0683065
S05_8641948	5	180.763	0.101659
S05_8770453	5	181.875	0.0581325
S05_11764989	5	182.986	0.0264269
S05_11952243	5	185.21	0.0264301
S05_12035137	5	186.321	0.0583776
S05_12145105	5	187.432	0.131493
S05_12253262	5	188.543	0.235182
S05_12479792	5	189.655	0.367716
S05_12629037	5	190.766	0.281242
S05_12745627	5	191.877	0.426423
S05_12914236	5	192.989	0.535258
S05_13011012	5	194.1	0.370425
S05_13178538	5	195.211	0.235539
S05_13279036	5	196.322	0.163768
S05_13278915	5	197.434	0.114235
S05_13278873	5	201.89	0.129563
S05_13249119	5	207.469	0.295903
S05_13245092	5	209.692	0.124152
S05_13245066	5	210.804	0.0805943
S05_13288518	5	213.027	0.104242
S05_13290441	5	214.139	0.0669861
S05_13290466	5	215.25	0.120784
S05_13417720	5	219.706	0.55541
S05_13558271	5	221.93	0.28453
S05_13612914	5	224.153	0.607217
S05_13931415	5	225.265	0.603127
S05_13960252	5	228.603	0.879458
S05_13982147	5	229.714	1.02655
S05_14293998	5	233.053	0.542071
S05_14335950	5	235.276	0.53646
S05_14338460	5	237.5	0.34868
S05_14402640	5	252.368	0.540764
S05_14406935	5	264.842	0.949304
[truncated: 2,175 more rows]

## Sheet: S. koriyanagi 04-FF-016
MARKER	CHR	POS	LOD		THRESHOLD	3.43
[truncated: 3,852 more rows]
