# Supplementary material for: Mapping the sex determination region in the Salix F1 hybrid common parent population confirms a ZW system in six diverse species
Source: G3 (Bethesda). 2022 Mar 25;12(6):jkac071. doi: 10.1093/g3journal/jkac071 (PMC9157088; doi:10.1093/g3journal/jkac071)
Supplement: jkac071_Supplementary_Data [file jkac071_supplementary_data.zip › Suppl/Supplemental_Table_S1_G3-2022-403263.xlsx]

## Sheet: Map Statistics
Table S1: Summary statistics for each parental linkage map of the Salix F1 HCP. Maps are organized first by family and then by parent and are visually presented in Fig 3.
	S. viminalis × S. purpurea									S. purpurea × S. viminalis
	S. v(F) - 07-MBG-5027				S. p(M) - 94001					S. p(F) - 94006				S. v(M) - Jorr
	Chr	Markers	Genetic Distance	Marker Density	Chr	Markers	Genetic Distance	Marker Density		Chr	Markers	Genetic Distance	Marker Density	Chr	Markers	Genetic Distance	Marker Density
		#	cM	cM/Marker		#	cM	cM/Marker			#	cM	cM/Marker		#	cM	cM/Marker
	1	212	600.3	2.8316	1	270	637.7	2.36185		1	187	330	1.76471	1	225	521.8	2.31911
	2	238	580	2.43697	2	186	366.6	1.97097		2	152	256.9	1.69013	2	215	487.1	2.26558
	3	156	352.4	2.25897	3	147	338.2	2.30068		3	115	215.6	1.87478	3	184	362	1.96739
	4	188	465.7	2.47713	4	120	269.2	2.24333		4	155	292	1.88387	4	168	328.5	1.95536
	5	188	518.1	2.75585	5	236	499.3	2.11568		5	176	372.2	2.11477	5	183	398.4	2.17705
	6	190	431.3	2.27	6	255	614.1	2.40824		6	174	286.2	1.64483	6	216	409.9	1.89769
	7	136	323	2.375	7	155	372.9	2.40581		7	130	247.2	1.90154	7	140	333.7	2.38357
	8	217	508.7	2.34424	8	146	354.2	2.42603		8	120	274	2.28333	8	137	244.7	1.78613
	9	118	234.1	1.9839	9	127	243.9	1.92047		9	103	183.9	1.78544	9	125	273.9	2.1912
	10	207	476.9	2.30386	10	168	409.7	2.43869		10	161	276.8	1.71925	10	194	433.2	2.23299
	11	159	283.8	1.78491	11	101	246.5	2.44059		11	106	200.5	1.89151	11	127	252.7	1.98976
	12	124	273.4	2.20484	12	107	179.1	1.67383		12	97	233.2	2.40412	12	118	213.7	1.81102
	13	135	293.8	2.1763	13	131	260.5	1.98855		13	121	230.9	1.90826	13	136	305.9	2.24926
	14	159	313.5	1.9717	14	156	320.6	2.05513		14	94	188.7	2.00745	14	113	204.7	1.8115
	15	126	232.8	1.84762	15	88	148	1.68182		15	118	232.9	1.97373	15	124	240.5	1.93952
	16	239	439.7	1.83975	16	250	534.3	2.1372		16	187	359.8	1.92406	16	342	667.3	1.95117
	17	119	202.4	1.70084	17	136	246	1.80882		17	106	192.7	1.81792	17	145	278.4	1.92
	18	121	199.1	1.64545	18	114	190.2	1.66842		18	134	229.6	1.71343	18	117	207	1.76923
	19	83	159.1	1.91687	19	98	186	1.89796		19	91	165.5	1.81868	19	77	165.1	2.14416
	TOTAL	3115	6888.3	2.21133	TOTAL	2991	6417.2	2.1455		TOTAL	2527	4768.4	1.88698	TOTAL	3086	6328.5	2.05071
	S. integra × S. purpurea									S. purpurea × S. udensis
	S. i(F) - P336				S. p(M) - 94001					S. p(F) - 94006				S. u(M) - 04-BN-051
	Chr	Markers	Genetic Distance	Marker Density	Chr	Markers	Genetic Distance	Marker Density		Chr	Markers	Genetic Distance	Marker Density	Chr	Markers	Genetic Distance	Marker Density
		#	cM	cM/Marker		#	cM	cM/Marker			#	cM	cM/Marker		#	cM	cM/Marker
	1	169	311.4	1.8426	1	252	410.7	1.62976		1	183	341.4	1.86557	1	305	760.9	2.49475
	2	200	337.1	1.6855	2	251	376.9	1.50159		2	211	407.9	1.93318	2	252	494.5	1.9623
	3	123	227.9	1.85285	3	145	222.8	1.53655		3	125	219.1	1.7528	3	217	469.8	2.16498
	4	144	249.7	1.73403	4	174	318.6	1.83103		4	145	294.9	2.03379	4	175	310.6	1.77486
	5	154	300.8	1.95325	5	173	303.2	1.7526		5	225	501.5	2.22889	5	188	409.6	2.17872
	6	178	332.2	1.86629	6	343	551	1.60641		6	172	329.5	1.9157	6	246	557.2	2.26504
	7	123	206.9	1.68211	7	169	263.5	1.55917		7	164	320	1.95122	7	177	398.4	2.25085
	8	149	249	1.67114	8	154	247.3	1.60584		8	143	279.2	1.95245	8	214	447	2.08879
	9	100	155.3	1.553	9	192	280.9	1.46302		9	122	232.4	1.90492	9	126	235.7	1.87063
	10	149	316.8	2.12617	10	229	378.3	1.65197		10	203	385.2	1.89754	10	236	485.1	2.05551
	11	147	254.7	1.73265	11	93	185.9	1.99892		11	107	173.4	1.62056	11	178	375	2.10674
	12	108	214.4	1.98519	12	109	182.1	1.67064		12	97	205.3	2.11649	12	124	244	1.96774
	13	101	184.4	1.82574	13	140	213.5	1.525		13	140	284.5	2.03214	13	144	303.1	2.10486
	14	129	213.3	1.65349	14	238	394.5	1.65756		14	121	221.8	1.83306	14	91	208.3	2.28901
	15	17	34.1	2.00588	15	141	221.2	1.56879		15	102	188.4	1.84706	15	167	327.1	1.95868
	16	236	475.6	2.01525	16	329	532.5	1.61854		16	217	396.4	1.82673	16	204	400.5	1.96324
	17	124	205.3	1.65565	17	144	213.4	1.48194		17	101	157.6	1.5604	17	116	218.2	1.88103
	18	121	223.5	1.84711	18	169	245.2	1.45089		18	134	247	1.84328	18	122	179.4	1.47049
	19	80	216.8	2.71	19	141	204.5	1.45035		19	89	155.6	1.74831	19	73	133	1.82192
	TOTAL	2552	4709.4	1.84538	TOTAL	3586	5746.1	1.60237		TOTAL	2801	5341.1	1.90685	TOTAL	3355	6957.3	2.07371
	S. alberti* × S. purpurea									S. purpurea × S. koriyanagi
	S. a*(F) - P294				S. p(M) - 94001					S. p(F) - 94006				S. k(M) - 04-FF-016
	Chr	Markers	Genetic Distance	Marker Density	Chr	Markers	Genetic Distance	Marker Density		Chr	Markers	Genetic Distance	Marker Density	Chr	Markers	Genetic Distance	Marker Density
		#	cM	cM/Marker		#	cM	cM/Marker			#	cM	cM/Marker		#	cM	cM/Marker
	1	163	453.6	2.78282	1	212	339.4	1.60094		1	258	411.5	1.59496	1	284	408.7	1.43908
	2	224	339.3	1.51473	2	167	256.6	1.53653		2	242	361.1	1.49215	2	258	332.1	1.28721
	3	138	229.5	1.66304	3	131	255.6	1.95115		3	141	213.5	1.51418	3	168	269.4	1.60357
	4	158	245.4	1.55316	4	116	251.3	2.16638		4	180	248.8	1.38222	4	200	248.6	1.243
	5	178	295.3	1.65899	5	209	334.3	1.59952		5	272	364.2	1.33897	5	254	362.6	1.42756
	6	182	287	1.57692	6	275	431.6	1.56945		6	224	331.5	1.47991	6	304	437.7	1.4398
	7	121	224.1	1.85207	7	150	239.2	1.59467		7	177	241	1.36158	7	129	179	1.3876
	8	157	267.6	1.70446	8	138	248.5	1.80072		8	187	250.5	1.33957	8	175	246.8	1.41029
	9	115	163.1	1.41826	9	138	176.3	1.27754		9	162	237.4	1.46543	9	127	196.5	1.54724
	10	186	283.2	1.52258	10	156	238.2	1.52692		10	265	348	1.31321	10	230	323.1	1.40478
	11	116	212.9	1.83534	11	81	187.7	2.31728		11	163	235.8	1.44663	11	202	278.4	1.37822
	12	99	160.9	1.62525	12	54	93.2	1.72593		12	118	188.8	1.6	12	130	186.6	1.43538
	13	116	188.4	1.62414	13	125	205.1	1.6408		13	118	177.1	1.50085	13	149	235.1	1.57785
	14	135	203.1	1.50444	14	188	258.7	1.37606		14	143	187.9	1.31399	14	256	332.1	1.29727
	15	162	287.4	1.77407	15	113	210.7	1.8646		15	120	174.8	1.45667	15	171	216.1	1.26374
	16	273	398.2	1.45861	16	208	399.4	1.92019		16	295	442.6	1.50034	16	430	573.2	1.33302
	17	96	165.4	1.72292	17	141	274.6	1.94752		17	150	227.2	1.51467	17	140	208.6	1.49
	18	145	233.6	1.61103	18	117	166.3	1.42137		18	163	214	1.31288	18	144	178.1	1.23681
	19	67	150.2	2.24179	19	106	174.9	1.65		19	125	208.2	1.6656	19	101	141.8	1.40396
	TOTAL	2831	4788.4	1.69142	TOTAL	2825	4741.5	1.67841		TOTAL	3503	5063.9	1.44559	TOTAL	3852	5354.5	1.39006
	S. suchowensis × S. purpurea									S. purpurea × S. suchowensis
	S. s(F) - P295				S. p(M) - 94001					S. p(F) - 94006				S. s(M) - P63
	Chr	Markers	Genetic Distance	Marker Density	Chr	Markers	Genetic Distance	Marker Density		Chr	Markers	Genetic Distance	Marker Density	Chr	Markers	Genetic Distance	Marker Density
		#	cM	cM/Marker		#	cM	cM/Marker			#	cM	cM/Marker		#	cM	cM/Marker
	1	240	466.5	1.94375	1	221	415	1.87783		1	169	418.6	2.47692	1	123	303.4	2.46667
	2	222	350.3	1.57793	2	257	480.2	1.86848		2	144	286.9	1.99236	2	126	243.8	1.93492
	3	209	359.1	1.71818	3	163	281.6	1.72761		3	76	131.8	1.73421	3	120	235.9	1.96583
	4	247	489.6	1.98219	4	146	307.2	2.10411		4	125	242.2	1.9376	4	110	215.5	1.95909
	5	207	376.5	1.81884	5	240	437.5	1.82292		5	150	268.7	1.79133	5	112	208.1	1.85804
	6	219	412.5	1.88356	6	282	536.8	1.90355		6	127	232.3	1.82913	6	117	224.6	1.91966
	7	170	325.5	1.91471	7	139	290.9	2.09281		7	97	206.9	2.13299	7	95	176.1	1.85368
	8	124	272.9	2.20081	8	159	304.6	1.91572		8	102	177.4	1.73922	8	125	239.5	1.916
	9	151	266.7	1.76623	9	142	251.4	1.77042		9	82	157.2	1.91707	9	85	171.2	2.01412
	10	222	383.1	1.72568	10	191	383.9	2.00995		10	163	298.5	1.83129	10	117	215.4	1.84103
	11	136	258	1.89706	11	108	284.8	2.63704		11	99	194	1.9596	11	93	182.6	1.96344
	12	137	254.7	1.85912	12	84	149.1	1.775		12	89	210.8	2.36854	12	86	149.5	1.73837
	13	153	285.3	1.86471	13	142	263.9	1.85845		13	115	264.9	2.30348	13	87	187.7	2.15747
	14	151	267.9	1.77417	14	193	309.1	1.60155		14	82	154.7	1.88659	14	87	148.2	1.70345
	15	157	279.7	1.78153	15	109	198	1.81651		15	108	199	1.84259	15	82	149.5	1.82317
	16	306	580.1	1.89575	16	278	531.4	1.91151		16	191	377.8	1.97801	16	210	392	1.86667
	17	154	268.7	1.74481	17	130	241	1.85385		17	103	201.5	1.95631	17	92	173.7	1.88804
	18	139	237.3	1.70719	18	120	204.8	1.70667		18	106	194.1	1.83113	18	88	157.1	1.78523
	19	102	211.6	2.07451	19	102	201.4	1.97451		19	68	143.4	2.10882	19	80	166.2	2.0775
	TOTAL	3446	6345.8	1.8415	TOTAL	3206	6072.7	1.89417		TOTAL	2196	4360.7	1.98575	TOTAL	2035	3939.9	1.93607
