# Supplementary material for: Mapping the sex determination region in the Salix F1 hybrid common parent population confirms a ZW system in six diverse species
Source: G3 (Bethesda). 2022 Mar 25;12(6):jkac071. doi: 10.1093/g3journal/jkac071 (PMC9157088; doi:10.1093/g3journal/jkac071)
Supplement: jkac071_Supplementary_Data [file jkac071_supplementary_data.zip › Suppl/Supplemental_Table_S2_G3-2022-403263.xlsx]

## Sheet: S. purpurea 94006 (13X-358)
MARKER	CHR	POS	LOD		THRESHOLD	3.78
S01_49715	1	0	0.162499
S01_57370	1	13.1675	0.393066
S01_62194	1	14.1577	0.439307
S01_101072	1	18.1264	0.103103
S01_137196	1	19.1166	0.0789208
S01_379848	1	20.1069	0.124084
S01_152203	1	21.0971	0.0586828
S01_885415	1	25.0658	0.11699
S01_885433	1	26.056	0.0819978
S01_888806	1	32.0248	0.110115
S01_926267	1	33.0151	0.150547
S01_882230	1	35.9888	0.180953
S01_958655	1	36.9791	0.18292
S01_1057879	1	37.9693	0.0973669
S01_1118177	1	38.9595	0.055935
S01_1229404	1	39.9498	0.0143114
S01_1302384	1	40.94	1.2987e-05
S01_1302448	1	41.9302	0.00276935
S01_1326586	1	42.9204	0.0280436
S01_1415785	1	44.9017	0.013807
S01_1374600	1	45.8919	0.0141072
S01_1465582	1	46.8821	0.00202828
S01_1526112	1	47.8724	0.00492776
S01_1544408	1	48.8626	7.78795e-07
S01_1559344	1	51.8364	0.0330388
S01_1562744	1	53.8176	0.0104744
S01_1563964	1	57.7863	0.0703716
S01_1576225	1	58.7766	0.0375947
S01_1581696	1	59.7668	0.0115021
S01_1585075	1	62.7406	1.36563e-05
S01_1590961	1	65.7144	0.050473
S01_1599441	1	70.6812	0.0252378
S01_1669546	1	78.6692	0.0504465
S01_1669550	1	81.643	0.0100043
S01_1674341	1	86.6098	0.0801398
S01_1725707	1	87.6	0.123471
S01_1752905	1	89.5813	0.0150955
S01_1755550	1	90.5715	0.0378429
S01_1763936	1	91.5617	0.0970907
S01_1859091	1	92.5519	0.181775
S01_1896090	1	93.5422	0.125113
S01_1991521	1	94.5324	0.0561628
S01_2167056	1	95.5226	0.0145907
S01_2105485	1	96.5129	0.0145511
S01_2109225	1	98.4941	0.000183102
S01_2116376	1	107.501	0.0190119
S01_2129830	1	115.489	0.0140256
S01_2230884	1	118.463	0.00371088
S01_2497869	1	119.453	9.55663e-05
S01_2527091	1	120.443	0.00190142
S01_2580045	1	124.412	0.0365372
S01_2630689	1	125.402	0.0146711
S01_2630710	1	127.384	0.0139065
S01_2649593	1	128.374	0.00206563
S01_2687507	1	129.364	0.000743693
S01_2738873	1	131.345	0.0113947
S01_2751289	1	133.327	0.0311159
S01_2817553	1	135.308	0.104739
S01_2853576	1	136.298	0.156073
S01_2953920	1	137.288	0.0805447
S01_2971564	1	140.262	0.160139
S01_3054926	1	141.252	0.222263
S01_3086900	1	143.234	0.222412
S01_3105229	1	146.207	0.226757
S01_3154866	1	148.189	0.220899
S01_3198416	1	149.179	0.223434
S01_3240166	1	150.169	0.344457
S01_3261226	1	152.15	0.345363
S01_3261248	1	153.14	0.26658
S01_3353791	1	156.114	0.126516
S01_3377500	1	158.096	0.126011
S01_3499289	1	162.064	0.194693
S01_3517189	1	163.054	0.19789
S01_3547128	1	164.045	0.252784
S01_3633654	1	165.035	0.185715
S01_3736826	1	166.025	0.295436
S01_3796322	1	168.999	0.398686
S01_3796324	1	170.98	0.384224
S01_3853586	1	171.97	0.254552
S01_3882055	1	172.961	0.152579
S01_3883067	1	173.951	0.253838
S01_3949165	1	174.941	0.186836
S01_4015539	1	175.931	0.298267
S01_4031701	1	176.922	0.386922
S01_4071195	1	177.912	0.485149
S01_4665474	1	178.902	0.340039
S01_4668062	1	179.892	0.485179
S01_4677864	1	180.882	0.389583
S01_4706132	1	181.873	0.545958
S01_4759810	1	183.854	0.798374
S01_4978574	1	185.835	0.882207
S01_4996439	1	188.809	0.97468
S01_5140885	1	189.799	1.11602
S01_5168937	1	193.768	0.883298
S01_5348968	1	194.758	1.02503
S01_5511819	1	196.739	1.10221
S01_5550415	1	198.721	1.54006
S01_5626345	1	203.687	0.484387
S01_5835230	1	204.678	0.386899
S01_6067264	1	205.668	0.299483
S01_5965300	1	206.658	0.304925
S01_6315620	1	210.627	0.448446
S01_6483695	1	211.617	0.609586
S01_6490279	1	212.607	0.443857
S01_6537168	1	214.588	0.224934
S01_6920111	1	217.562	0.156953
S01_6941400	1	218.552	0.130179
S01_6969096	1	221.526	0.153813
S01_6980888	1	222.516	0.182955
S01_7173355	1	223.507	0.126536
S01_7208034	1	225.488	0.126526
S01_7261645	1	226.478	0.182358
S01_7338253	1	227.468	0.0971355
S01_7375569	1	228.459	0.0379292
S01_7388127	1	229.449	0.0185739
S01_7441496	1	231.43	0.0795911
S01_7489261	1	234.404	0.0661768
S01_7540241	1	235.394	0.0646234
S01_7610835	1	236.384	0.0376236
S01_7710520	1	237.375	0.0147656
S01_7725999	1	238.365	0.0552363
S01_7825210	1	239.355	0.0269398
S01_8156201	1	240.345	0.0554109
S01_8171523	1	241.336	0.0264646
S01_8307480	1	242.326	0.00821193
S01_8559598	1	244.307	0.0249662
S01_10332405	1	246.288	0.0447042
S01_10240679	1	247.278	0.0183147
S01_10090440	1	248.269	0.00735485
S01_9783741	1	250.25	0.0268255
S01_9456615	1	251.24	0.0266648
S01_8802629	1	252.23	0.0508124
S01_9063128	1	255.204	0.0616224
S01_11282672	1	261.173	0.0596693
S01_11525573	1	262.163	0.0557709
S01_11882394	1	263.153	0.0269471
S01_12004180	1	264.144	0.0555509
S01_12141873	1	266.125	0.0790221
S01_12149661	1	267.115	0.125222
S01_12159545	1	268.105	0.164631
S01_12159584	1	269.096	0.219616
S01_12159585	1	271.077	0.24331
S01_12362347	1	276.044	0.388732
S01_12484809	1	279.017	0.483605
S01_12508735	1	280.999	0.2532
S01_12527588	1	281.989	0.150014
S01_12644462	1	282.979	0.0980839
S01_12818231	1	284.96	0.0962352
S01_12877617	1	285.95	0.0577354
S01_13002093	1	289.919	0.147277
S01_13109250	1	292.893	0.216633
S01_13296157	1	295.867	0.596679
S01_13374995	1	296.857	0.488735
S01_13462806	1	298.838	0.255343
S01_13490184	1	300.82	0.146296
S01_13567203	1	305.786	0.227988
S01_13690543	1	306.776	0.276875
S01_13823112	1	307.767	0.385614
S01_13755382	1	308.757	0.38355
S01_13898086	1	311.731	0.226506
S01_14014771	1	312.721	0.346865
S01_14056354	1	313.711	0.439291
S01_14126533	1	314.701	0.34685
S01_14153148	1	315.692	0.225772
S01_14217723	1	317.673	0.43753
S01_14263533	1	320.647	0.370004
S01_14431364	1	323.62	0.315348
S01_14590272	1	324.611	0.34547
S01_14596957	1	325.601	0.222446
S01_14621260	1	326.591	0.1255
S01_14692379	1	327.581	0.0563565
S01_14795624	1	328.572	0.0268758
S01_14801264	1	329.562	0.0456756
S01_14822222	1	330.552	0.107243
S01_14882179	1	332.533	0.0275253
S01_14917268	1	333.524	0.0772325
S01_14990016	1	334.514	0.0423559
S01_15110116	1	335.504	0.0179595
S01_15129024	1	336.494	0.061173
S01_15255317	1	337.484	0.031339
S01_15602625	1	338.475	0.061363
S01_15627208	1	339.465	0.0316041
S01_15699298	1	341.446	0.031966
S02_27295	2	0	0.0739894
S02_173444	2	2.9738	0.0209793
S02_492127	2	3.96403	0.0119607
S02_523181	2	4.95426	0.0330296
S02_752039	2	5.94448	0.0478134
S02_285597	2	7.92572	0.0482868
S02_769608	2	10.8995	0.0234601
S02_824708	2	11.8897	0.00165818
S02_828008	2	13.871	0.000178316
S02_1260529	2	14.8612	0.00333135
S02_1156647	2	15.8514	0.00318386
S02_1267157	2	18.8252	0.0103098
S02_1285163	2	19.8155	0.0453744
S02_1456214	2	22.7893	0.0870561
S02_1507866	2	23.7795	0.133355
S02_1768774	2	24.7697	0.0858902
S02_1830976	2	25.7599	0.0495143
S02_1836797	2	29.7287	0.0504816
S02_1836974	2	30.7189	0.11066
S02_1854649	2	35.6857	0.0493259
S02_1868563	2	43.6737	0.0887155
S02_2032541	2	51.6618	0.177612
S02_2063860	2	52.652	0.279032
S02_2089076	2	53.6422	0.21129
S02_2103724	2	57.611	0.212378
S02_2129438	2	58.6012	0.121217
S02_2132038	2	60.5824	0.0851887
S02_2144361	2	61.5726	0.0479794
S02_2192159	2	62.5629	0.0104978
S02_2219679	2	63.5531	0.000813632
S02_2214392	2	64.5433	0.000924899
S02_2213443	2	65.5336	0.00399366
S02_2213089	2	66.5238	0.0147286
S02_2274776	2	70.4925	0.0292368
S02_2332526	2	71.4827	0.0310735
S02_2428873	2	72.473	0.0623335
S02_2557555	2	73.4632	0.133074
S02_2557628	2	74.4534	0.0856413
S02_2814875	2	75.4436	0.0316858
S02_2896203	2	76.4339	0.0856523
S02_2982297	2	77.4241	0.134425
S02_2994520	2	78.4143	0.192319
S02_3113546	2	81.3881	0.255983
S02_3019506	2	83.3694	0.263248
S02_3127998	2	84.3596	0.193722
S02_3291753	2	85.3498	0.105105
S02_3208810	2	86.34	0.102014
S02_3390078	2	91.3068	0.0746176
S02_3402949	2	92.297	0.0730283
S02_3443439	2	93.2873	0.133461
S02_3589297	2	94.2775	0.108946
S02_3648111	2	95.2677	0.0664305
S02_3669408	2	96.258	0.0849868
S02_3793059	2	97.2482	0.0316676
S02_3723941	2	99.2294	0.0281276
S02_3821345	2	102.203	0.0610531
S02_3873408	2	103.193	0.0353126
S02_3884219	2	104.184	0.0921923
S02_3884432	2	105.174	0.126686
S02_3964956	2	106.164	0.0604423
S02_4026392	2	111.131	0.0126176
S02_4082793	2	112.121	0.0257963
S02_4088187	2	115.095	0.238772
S02_4142121	2	117.076	0.133821
S02_4236102	2	118.066	0.0858586
S02_4269458	2	119.057	0.0481719
S02_4326922	2	120.047	0.0217106
S02_4273384	2	121.037	0.0220402
S02_4334959	2	123.018	0.000968064
S02_4392129	2	124.009	0.0100223
S02_4457733	2	124.999	0.000215106
S02_4583236	2	125.989	0.00761801
S02_4689757	2	126.979	0.000228068
S02_4735558	2	127.969	0.00320309
S02_4872411	2	128.96	0.00294846
S02_4911224	2	131.933	0.0298181
S02_4894481	2	132.924	0.0309853
S02_4920778	2	133.914	0.0509785
S02_5012633	2	134.904	0.0884354
S02_5014646	2	136.885	0.0305254
S02_5208500	2	137.876	0.010401
S02_5289493	2	138.866	0.000806333
S02_5433441	2	139.856	0.00185023
S02_5480802	2	141.837	0.0208736
S02_5509830	2	143.819	0.0352915
S02_5625349	2	144.809	0.00583874
S02_5799198	2	147.783	0.0872794
S02_5869778	2	149.764	0.279632
S02_5906502	2	150.754	0.277354
S02_6431677	2	155.721	0.326799
S02_6473797	2	156.711	0.288018
S02_6473860	2	160.68	0.0907387
S02_6484624	2	161.67	0.112857
S02_6580714	2	164.644	0.0323047
S02_6625395	2	165.634	0.0845564
S02_6730102	2	166.624	0.0315104
S02_6833942	2	167.614	0.0613848
S02_6917588	2	169.596	0.0609924
S02_7021529	2	170.586	0.0178757
S02_7109184	2	172.567	0.000249301
S02_7138554	2	173.557	0.00754398
S02_7158355	2	174.548	0.000806195
S02_7221256	2	175.538	0.0211528
S02_7224665	2	176.528	0.0476605
S02_7299073	2	177.518	0.0334727
S02_7470742	2	180.492	0.0120016
S02_7607542	2	181.482	0.0208278
S02_7696294	2	182.473	0.000910373
S02_7700942	2	183.463	0.00789981
S02_7889545	2	186.437	0.0143978
S02_7943076	2	191.403	0.00387622
S02_7980287	2	192.394	0.0170542
S02_8083871	2	193.384	0.00336996
S02_8125487	2	194.374	0.0032857
S02_8084657	2	195.364	0.00384509
S02_8131013	2	198.338	0.00334656
S02_8138151	2	201.312	0.000160665
S02_8138154	2	202.302	0.00300983
S02_8150687	2	207.269	0.0031986
S02_8254711	2	210.243	0.000292818
S02_8381119	2	211.233	0.00788759
S02_8421591	2	212.223	0.0264626
S02_8424164	2	213.213	0.0563291
S02_8476817	2	214.204	0.123823
S02_8436872	2	216.185	0.134318
S02_8518819	2	220.154	0.160019
S02_8542703	2	221.144	0.220504
S02_8619976	2	222.134	0.125853
S02_8631126	2	223.124	0.0882372
S02_8679579	2	224.114	0.0500363
S02_8718890	2	225.105	0.0783225
S02_8785574	2	226.095	0.121851
S02_12552325	2	233.07	0.11009
S02_12616179	2	234.061	0.192391
S02_12766514	2	235.051	0.141787
S02_12736759	2	248.218	0.0247559
S02_12806008	2	265.733	0.114132
S02_12910314	2	270.7	0.165693
S02_12838579	2	271.69	0.167785
S02_13125137	2	272.68	0.0858192
S02_13324848	2	273.67	0.0314678
S02_13321509	2	274.661	0.0316785
S02_13388328	2	276.642	0.0563129
S02_13398631	2	278.623	0.186697
S02_13464765	2	280.604	0.0655149
S02_13536254	2	281.595	0.0313755
S02_13539804	2	282.585	0.0619047
S02_13616211	2	283.575	0.0817781
S02_13650468	2	284.565	0.0291885
S02_13791510	2	285.555	0.0177042
S02_13829398	2	287.537	0.0288098
S02_13901366	2	290.511	0.00312426
S02_13902435	2	291.501	0.0172302
S02_13939794	2	292.491	0.0169336
S02_13962322	2	295.465	0.0431684
S02_14034800	2	296.455	0.0420382
S02_14058770	2	297.445	0.0173347
S02_14146494	2	298.435	0.000241187
S02_14148116	2	299.426	0.00346964
S02_14179226	2	300.416	0.0300213
S02_14247612	2	301.406	0.00470368
S02_14753022	2	310.413	0.119335
S02_14806825	2	313.387	0.368215
S02_14806849	2	314.377	0.51838
S02_14806938	2	317.351	0.629289
S02_14806979	2	318.341	0.458102
S02_14849866	2	319.332	0.312541
S02_15218078	2	320.322	0.235734
S02_15030748	2	321.312	0.236158
S02_15185266	2	323.293	0.168193
S02_15163901	2	324.283	0.116583
S02_15126714	2	329.25	0.132169
S02_15126725	2	330.24	0.0919236
S02_14864968	2	344.474	0.000407342
S02_14864920	2	346.455	0.000353957
S02_14864423	2	352.424	0.189865
S02_14874545	2	353.414	0.136376
S02_15381828	2	356.388	0.231818
S02_15430272	2	358.37	0.0879598
S02_15436656	2	361.343	0.133196
S02_15436840	2	364.317	0.0218346
S02_15453574	2	366.298	0.0208481
S02_15464555	2	367.289	0.00520168
S02_15487264	2	368.279	3.013e-07
S02_15502508	2	370.26	0.0353224
S02_15578783	2	371.25	0.0140045
S02_15679515	2	372.241	0.0552826
S02_15768374	2	373.231	0.094519
S02_15773877	2	374.221	0.0362333
S02_15790480	2	375.211	0.00526593
S02_15824461	2	376.201	3.55096e-06
S02_15840246	2	377.192	0.00562875
S02_15858418	2	379.173	0.0139325
S02_15914094	2	381.154	2.78955e-05
S02_15922222	2	383.135	0.00501208
S02_15926504	2	385.117	0.000276858
S02_15926523	2	386.107	0.0168424
S02_15962098	2	388.088	0.0360146
S02_16216736	2	390.069	0.036781
S02_16302743	2	391.06	0.0689107
S02_16817411	2	392.05	0.0367044
S02_16509402	2	393.04	0.0604706
S02_16500959	2	394.03	0.0596017
S02_16595133	2	397.004	0.0338746
S02_16772035	2	398.985	0.0373201
S02_16681312	2	400.966	0.0347272
S02_16884168	2	402.948	0.0582569
S02_16873596	2	403.938	0.0841846
S02_16859716	2	404.928	0.0585705
S02_16436728	2	406.909	0.0948674
S02_16415406	2	407.9	0.0744128
S03_252838	3	0	0.101304
S03_359242	3	3.96871	0.131825
S03_815166	3	4.95894	0.18964
S03_1002564	3	6.94017	0.335094
S03_1147228	3	8.92141	0.659453
S03_1177853	3	9.91164	0.541489
S03_1509292	3	10.9019	0.482847
S03_1675036	3	11.8921	0.334911
S03_1354212	3	12.8823	0.37385
S03_1432435	3	13.8725	0.366903
S03_4011268	3	19.8413	0.411962
S03_3366031	3	23.81	0.377336
S03_4079678	3	24.8003	0.379552
S03_4143314	3	25.7905	0.250843
S03_4219339	3	26.7807	0.303842
S03_4496848	3	29.7545	0.0577486
S03_4497051	3	31.7358	0.091567
S03_4582356	3	33.717	0.0928243
S03_4612254	3	34.7072	0.143458
S03_4771759	3	35.6975	0.0918608
S03_4798883	3	36.6877	0.0514357
S03_4845779	3	37.6779	0.0234667
S03_4966023	3	38.6681	0.0714455
S03_5113374	3	39.6584	0.0376832
S03_5117066	3	40.6486	0.0148935
S03_5289120	3	42.6298	0.0271351
S03_5296012	3	43.6201	0.0564835
S03_5296100	3	44.6103	0.097374
S03_5311963	3	45.6005	0.182938
S03_5390124	3	46.5907	0.181768
S03_5452243	3	48.572	0.127422
S03_5466326	3	49.5622	0.220124
S03_5984206	3	51.5434	0.182939
S03_6014648	3	52.5337	0.126176
S03_6018457	3	53.5239	0.153598
S03_6186151	3	54.5141	0.101526
S03_6338482	3	55.5044	0.0791718
S03_6440336	3	56.4946	0.156681
S03_6433076	3	57.4848	0.155661
S03_6478079	3	59.466	0.121839
S03_6600469	3	61.4473	0.154142
S03_6614469	3	62.4375	0.193238
S03_6617783	3	63.4277	0.164002
S03_6685276	3	64.418	0.228144
S03_6799442	3	65.4082	0.262839
S03_7082290	3	69.3769	0.107798
S03_6952225	3	71.3581	0.105288
S03_7103621	3	72.3484	0.156153
S03_7118584	3	73.3386	0.0793851
S03_7183077	3	74.3288	0.125292
S03_7173768	3	75.3191	0.173113
S03_7173600	3	78.2929	0.00726813
S03_7148153	3	79.2831	0.000693669
S03_7189437	3	84.2498	0.0181592
S03_7221630	3	85.2401	0.0043337
S03_7250214	3	86.2303	0.0254429
S03_7308602	3	90.199	0.150787
S03_7308878	3	94.1677	0.0616448
S03_7314021	3	98.1364	0.00447599
S03_7317675	3	105.112	0.0167426
S03_7329753	3	107.093	0.000875695
S03_7344300	3	110.067	0.00156071
S03_7358282	3	111.057	0.00766719
S03_7464012	3	113.039	0.00205749
S03_7519709	3	116.012	0.00500079
S03_7543936	3	117.994	0.000800025
S03_7586163	3	119.975	0.000519215
S03_7544070	3	120.965	0.000660679
S03_7586305	3	124.934	0.00592775
S03_7611792	3	125.924	0.00117997
S03_7619960	3	127.905	0.0410899
S03_7650810	3	128.895	0.0080111
S03_7667869	3	129.886	0.0017262
S03_8402424	3	134.852	0.118767
S03_8402557	3	136.834	0.0776384
S03_8426112	3	137.824	0.0426447
S03_8492275	3	138.814	0.0416514
S03_8492301	3	140.795	0.0248683
S03_8505960	3	144.764	0.108521
S03_8659151	3	145.754	0.141255
S03_8711096	3	147.736	0.0419199
S03_8744275	3	148.726	0.00840759
S03_8839447	3	150.707	0.00840997
S03_8912294	3	151.697	0.0421788
S03_8983950	3	152.687	0.0765547
S03_9014686	3	156.656	0.0436563
S03_9035025	3	157.646	0.0418798
S03_9168165	3	158.637	0.00819929
S03_9171464	3	159.627	0.0218209
S03_9171634	3	160.617	0.00561361
S03_9191897	3	161.607	0.000269965
S03_9223779	3	162.598	0.00759076
S03_9358999	3	164.579	0.00211238
S03_9388437	3	165.569	0.00358244
S03_9335692	3	169.538	0.0177408
S03_9575386	3	174.504	0.036253
S03_9689386	3	175.495	0.0147677
S03_9738816	3	176.485	0.0550547
S03_9742877	3	177.475	0.0147614
S03_9766434	3	178.465	0.0371038
S03_9901016	3	179.456	0.0150989
S03_9956480	3	183.424	0.0650336
S03_9975567	3	184.415	0.0661653
S03_10078896	3	185.405	0.0267668
S03_10073806	3	186.395	0.0258728
S03_10170208	3	188.376	0.00795433
S03_10146919	3	189.366	0.00840239
S03_10274138	3	192.34	0.0767622
S03_10282787	3	193.33	0.0439455
S03_10363390	3	198.297	0.0423248
S03_10395804	3	199.287	0.0438728
S03_10513633	3	203.256	0.0896737
S03_10513444	3	204.246	0.0871666
S03_10550156	3	205.237	0.124314
S03_10451954	3	206.227	0.0793844
S03_10658737	3	207.217	0.157179
S03_10675712	3	208.207	0.205202
S03_10751258	3	210.189	0.16968
S03_10862986	3	213.162	0.0996452
S03_10962590	3	214.153	0.18208
S03_11053946	3	215.143	0.0983186
S03_11059475	3	216.133	0.149625
S03_11227830	3	217.123	0.212703
S03_11262496	3	218.114	0.151098
S03_11526435	3	219.104	0.182163
S04_283848	4	0	0.372454
S04_283855	4	0.990228	0.436536
S04_284419	4	3.96403	0.243369
S04_597778	4	7.93274	0.111242
S04_627464	4	8.92297	0.113469
S04_87338	4	9.91319	0.0781611
S04_88806	4	10.9034	0.042808
S04_424010	4	11.8937	0.0692146
S04_722785	4	13.8749	0.0955387
S04_733178	4	16.8487	0.115321
S04_825547	4	17.8389	0.1693
S04_826601	4	18.8291	0.278766
S04_832463	4	19.8194	0.208409
S04_852684	4	20.8096	0.148248
S04_923244	4	21.7998	0.252768
S04_1020230	4	22.7901	0.332014
S04_1289744	4	23.7803	0.377581
S04_1542704	4	25.7615	0.178269
S04_1606303	4	26.7517	0.146532
S04_1702555	4	28.733	0.0357177
S04_1714458	4	29.7232	0.00520177
S04_1925275	4	30.7134	0.00201176
S04_1989868	4	31.7037	0.0105634
S04_2045634	4	32.6939	0.0306282
S04_2052506	4	35.6677	0.0286382
S04_2052591	4	36.6579	0.0036756
S04_2135859	4	40.6266	0.181175
S04_2162436	4	43.6004	0.128356
S04_2195743	4	44.5907	0.222011
S04_2246823	4	45.5809	0.298594
S04_2259613	4	46.5711	0.386315
S04_2259629	4	47.5613	0.458971
S04_3287966	4	53.5301	0.0219138
S04_3289828	4	56.5039	0.0165778
S04_3362610	4	57.4942	0.000337463
S04_3428923	4	59.4754	0.0425468
S04_3504284	4	60.4656	0.0759736
S04_3549138	4	65.4324	0.000181793
S04_3549225	4	66.4226	0.00115956
S04_3567390	4	67.4128	0.00910013
S04_3571897	4	69.3941	0.0272265
S04_3599806	4	70.3843	0.077578
S04_3619586	4	71.3745	0.0597675
S04_3868466	4	72.3648	0.100551
S04_3871282	4	73.355	0.124739
S04_3901651	4	74.3452	0.0939439
S04_3908614	4	76.3265	0.21419
S04_3933486	4	78.3077	0.393544
S04_3945842	4	80.2889	0.222331
S04_4156003	4	81.2792	0.190028
S04_4202590	4	82.2694	0.259412
S04_4202638	4	83.2596	0.299129
S04_4267934	4	85.2408	0.60668
S04_4292472	4	89.2096	0.552033
S04_4307204	4	94.1763	0.731298
S04_4342393	4	95.1665	0.612969
S04_4556865	4	96.1568	0.502049
S04_4664413	4	98.138	0.311469
S04_4678960	4	99.1282	0.23767
S04_4759437	4	103.097	0.0879263
S04_4760019	4	105.078	0.165225
S04_4886259	4	107.059	0.113188
S04_5075614	4	108.05	0.0700548
S04_5055996	4	109.04	0.066861
S04_5086833	4	116.015	0.0122421
S04_5086836	4	117.006	0.0246448
S04_5086977	4	120.974	0.0459304
S04_5086989	4	122.956	0.115257
S04_5201876	4	123.946	0.206698
S04_5242209	4	124.936	0.147822
S04_5481463	4	126.917	0.14498
S04_5484854	4	127.908	0.0699395
S04_5485326	4	128.898	0.0362227
S04_5548458	4	129.888	0.0140039
S04_5607060	4	130.878	0.0549321
S04_5629323	4	131.868	0.0581004
S04_6002010	4	135.837	0.000775567
S04_6034800	4	136.827	0.00191195
S04_5631964	4	137.818	0.0251349
S04_10341527	4	138.808	0.00179686
S04_7171882	4	139.798	1.26516e-05
S04_6688328	4	141.779	1.60012e-05
S04_6554834	4	142.77	0.00162074
S04_10341819	4	147.736	0.000136775
S04_10357133	4	149.718	0.00064426
S04_9194628	4	151.699	0.0019286
S04_10706022	4	154.673	0.0365271
S04_10960978	4	155.663	0.0143153
S04_11445686	4	156.653	0.0024479
S04_11466371	4	161.62	0.0144461
S04_11506566	4	174.787	0.528755
S04_11506590	4	179.754	0.657391
S04_11602657	4	184.721	0.382946
S04_11602659	4	185.711	0.298274
S04_11661760	4	186.701	0.186947
S04_11706270	4	188.683	0.337639
S04_11789453	4	189.673	0.415012
S04_11817988	4	191.654	0.247011
S04_11818481	4	196.621	0.164653
S04_11827045	4	200.589	0.181436
S04_12117014	4	201.58	0.126461
S04_12244712	4	202.57	0.182981
S04_12306538	4	203.56	0.154628
S04_12351253	4	204.55	0.218135
S04_12424740	4	205.541	0.25357
S04_12432555	4	207.522	0.255948
S04_12616305	4	208.512	0.334146
S04_12616737	4	211.486	0.25274
S04_12702621	4	213.467	0.126512
S04_12826035	4	216.441	0.0500779
S04_12841530	4	222.41	0.0179479
S04_12841534	4	223.4	0.00686746
S04_12799808	4	231.388	0.075046
S04_12848072	4	232.378	0.0786786
S04_12903731	4	233.368	0.125506
S04_12908069	4	234.359	0.196807
S04_12928133	4	237.332	0.322479
S04_13022527	4	240.306	0.222245
S04_13245276	4	243.28	0.119002
S04_13406134	4	248.247	0.330274
S04_13437156	4	249.237	0.429057
S04_13817390	4	250.227	0.291114
S04_13875772	4	251.218	0.214422
S04_13875923	4	253.199	0.0723528
S04_13878539	4	254.189	0.0417283
S04_14042415	4	257.163	0.0764936
S04_14142485	4	265.151	0.326518
S04_14386992	4	266.141	0.250796
S04_14548486	4	268.122	0.289986
S04_14590469	4	270.104	0.21307
S04_14589972	4	271.094	0.213047
S04_14745126	4	272.084	0.120894
S04_14742836	4	274.065	0.147906
S04_14705805	4	275.055	0.144646
S04_15064597	4	281.024	0.072793
S04_15346993	4	283.005	0.0732965
S04_15348317	4	283.996	0.117178
S04_15605138	4	285.977	0.0114353
S04_15643309	4	286.967	7.4334e-05
S04_15644114	4	287.957	0.0118043
S04_15704984	4	288.948	0.0509418
S04_15782357	4	290.929	0.117558
S04_15811388	4	291.919	0.119456
S04_15865488	4	292.909	0.175353
S04_15865712	4	294.891	0.102803
S05_560873	5	0	0.284554
S05_560827	5	1.98123	0.18701
S05_509016	5	9.9693	0.0124814
S05_522812	5	11.9505	0.00763345
S05_337513	5	12.9408	0.000251524
S05_57572	5	13.931	0.000315407
S05_475968	5	15.9122	0.00526102
S05_475961	5	18.886	0.0156214
S05_466952	5	20.8673	0.0123814
S05_455542	5	22.8485	0.00017318
S05_125667	5	24.8297	0.000882708
S05_117016	5	25.82	0.0101752
S05_117088	5	27.8012	0.045876
S05_266614	5	29.7824	0.0120404
S05_250427	5	30.7727	0.00169471
S05_250272	5	36.7414	0.000479675
S05_250237	5	37.7317	0.0154034
S05_560776	5	45.7197	0.0291126
S05_548794	5	46.71	0.0259973
S05_4509	5	50.6787	0.0516014
S05_345742	5	52.6599	0.0218774
S05_349153	5	53.6501	0.00798094
S05_562361	5	54.6404	0.00741635
S05_1014879	5	56.6216	0.000196394
S05_1224961	5	57.6118	0.00320126
S05_1354731	5	58.6021	0.00328135
S05_1306161	5	59.5923	0.00308775
S05_1405001	5	61.5735	0.0035275
S05_1435114	5	62.5637	0.0173899
S05_1437580	5	63.554	0.0617904
S05_1464996	5	64.5442	0.132574
S05_1465026	5	65.5344	0.085633
S05_1465097	5	66.5247	0.0315515
S05_1477231	5	68.5059	0.00996978
S05_1496855	5	70.4871	0.000337353
S05_2204639	5	71.4774	0.00341701
S05_2351935	5	72.4676	0.0172375
S05_2318236	5	73.4578	0.0169601
S05_2455112	5	75.439	0.00337243
S05_2461799	5	76.4293	0.000415535
S05_2513365	5	77.4195	0.00894747
S05_2513442	5	78.4097	0.0033832
S05_2539754	5	79.4	0.000105317
S05_2656456	5	85.3687	0.0682224
S05_2636618	5	86.359	0.0950017
S05_2636497	5	89.3328	0.0338516
S05_2610019	5	91.314	0.0423908
S05_2914701	5	92.3042	0.0847313
S05_2757476	5	93.2945	0.0839571
S05_2934483	5	96.2683	0.0638962
S05_2934517	5	97.2585	0.132643
S05_3104758	5	98.2487	0.0622136
S05_3107204	5	99.239	0.0308262
S05_3109082	5	100.229	0.0104084
S05_3164231	5	101.219	0.0008789
S05_3239000	5	103.201	0.000156983
S05_3257101	5	104.191	0.0104159
S05_3349750	5	105.181	0.0473363
S05_3394621	5	106.171	0.021275
S05_3551044	5	107.162	0.00527861
S05_3582449	5	109.143	0.0142429
S05_3591875	5	110.133	0.0245497
S05_3604049	5	112.114	9.67508e-05
S05_3646293	5	113.104	0.000741719
S05_3850435	5	114.095	9.31698e-05
S05_3850385	5	115.085	0.0067229
S05_3720808	5	116.075	0.00216706
S05_3960723	5	117.065	0.0139795
S05_3985543	5	118.056	0.0036624
S05_4054745	5	119.046	0.000159478
S05_4058284	5	120.036	0.00208143
S05_4069770	5	121.026	0.0144064
S05_4347959	5	122.017	0.055841
S05_4363421	5	123.007	0.0860245
S05_4443016	5	123.997	0.087468
S05_4214787	5	126.971	0.0221258
S05_4174005	5	128.952	0.0125378
S05_4139788	5	129.942	0.0386784
S05_4531295	5	133.911	0.164798
S05_4531222	5	134.901	0.136889
S05_4531187	5	135.891	0.0758707
S05_4555841	5	136.882	0.0975942
S05_4622482	5	137.872	0.182373
S05_4667607	5	138.862	0.126453
S05_4770405	5	139.852	0.183231
S05_5032200	5	140.843	0.295768
S05_4994935	5	141.833	0.295001
S05_5102835	5	143.814	0.222184
S05_5102930	5	144.804	0.20541
S05_4994765	5	153.811	0.0409498
S05_5267722	5	162.818	0.0306798
S05_5323700	5	163.809	0.0554132
S05_5203596	5	165.79	0.0380808
S05_5177648	5	168.764	0.0708039
S05_5169700	5	181.931	0.0155845
S05_5169684	5	182.921	0.0056638
S05_5323794	5	210.058	0.00107548
S05_5351320	5	218.046	1.80417e-06
S05_5351455	5	220.027	0.00156014
S05_5385641	5	221.017	0.00516668
S05_5411581	5	224.986	0.0154549
S05_5429528	5	225.976	0.0552508
S05_5433525	5	227.957	0.0781333
S05_5510503	5	229.939	0.0774688
S05_5568649	5	230.929	0.0429647
S05_5569392	5	231.919	0.0774397
S05_5576704	5	232.909	0.0422169
S05_5649743	5	233.9	0.00878023
S05_5679093	5	237.868	0.0172083
S05_5689804	5	242.835	0.000358252
S05_5689833	5	243.825	0.00747449
S05_5737597	5	246.799	0.000305313
S05_5758165	5	247.789	0.00737767
S05_5816208	5	250.763	0.0178308
S05_5880696	5	251.753	0.0415805
S05_6054339	5	254.727	0.0786634
S05_6181248	5	256.708	0.126551
S05_6249126	5	258.69	0.0776756
S05_6447354	5	259.68	0.0429946
S05_6669266	5	261.661	0.0430202
S05_6891398	5	263.642	0.1236
S05_6897468	5	264.633	0.0789542
S05_6960607	5	266.614	0.0859463
S05_6976434	5	267.604	0.049653
S05_7164965	5	269.585	0.109871
S05_7238802	5	270.575	0.163249
S05_7446406	5	271.566	0.126264
S05_7563986	5	272.556	0.182671
S05_7572824	5	273.546	0.126488
S05_7601614	5	275.527	0.0439964
S05_7721408	5	276.518	0.104575
S05_7851882	5	277.508	0.157609
S05_7852135	5	278.498	0.220221
S05_7851958	5	280.479	0.220737
S05_7878074	5	283.453	0.295168
S05_8300193	5	284.443	0.221931
S05_8394209	5	285.434	0.127174
S05_8402468	5	286.424	0.220556
S05_8483134	5	287.414	0.159217
S05_8567502	5	288.404	0.261199
S05_8585151	5	291.378	0.163831
S05_10183501	5	305.612	0.172563
S05_10206331	5	313.6	0.132585
S05_10206340	5	314.59	0.182146
S05_10628378	5	316.571	0.0801053
S05_11620587	5	317.562	0.157785
S05_11739732	5	318.552	0.26507
S05_11780743	5	319.542	0.398241
S05_12002823	5	320.532	0.314233
S05_12110501	5	323.506	0.172643
S05_12111094	5	324.496	0.168393
S05_12403228	5	325.487	0.114689
S05_12421735	5	326.477	0.141535
S05_12440626	5	327.467	0.201198
S05_12589480	5	328.457	0.170356
S05_12451609	5	329.447	0.279117
S05_12479818	5	330.438	0.222043
S05_12480681	5	334.406	0.180238
S05_12563470	5	339.373	0.205298
S05_12515450	5	340.363	0.220382
S05_12482314	5	341.354	0.279494
S05_12636908	5	343.335	0.233889
S05_12893751	5	344.325	0.169576
S05_12704623	5	345.315	0.168125
S05_13011052	5	347.297	0.234869
S05_13102859	5	349.278	0.279364
S05_13206187	5	350.268	0.213751
S05_13278852	5	357.244	0.515462
S05_13278923	5	360.217	0.503668
S05_13279591	5	361.208	0.592794
S05_13497833	5	364.181	0.602654
S05_13585929	5	365.172	0.596809
S05_13614252	5	366.162	0.712409
S05_13911060	5	367.152	0.596713
S05_13818744	5	368.142	0.594531
S05_13918521	5	370.124	0.803183
S05_13927553	5	371.114	0.940325
S05_13982388	5	372.104	1.18768
S05_14235417	5	376.073	0.802702
S05_14283453	5	379.047	0.60822
S05_14446179	5	383.015	0.516511
S05_14459328	5	386.984	0.554754
S05_14472271	5	387.974	0.471053
S05_14485272	5	388.964	0.400528
S05_14495167	5	401.077	0.377536
S05_14495351	5	410.084	0.16568
S05_14496993	5	413.058	0.186389
S05_14551790	5	414.048	0.251233
S05_14673793	5	417.022	0.330486
S05_14668917	5	418.012	0.279859
S05_14668797	5	419.002	0.361104
S05_14648200	5	420.984	0.578234
S05_14655150	5	429.991	0.808655
S05_14667583	5	438.998	0.305724
S05_14673841	5	439.988	0.420008
S05_14703174	5	440.978	0.283838
S05_14892223	5	441.969	0.423163
S05_14991424	5	442.959	0.593691
S05_15012093	5	443.949	0.590515
S05_14925622	5	446.923	0.575381
S05_15111450	5	449.897	0.804952
S05_15150986	5	450.887	0.935837
S05_15151066	5	451.877	0.807975
S05_15151140	5	455.846	0.829806
S05_15238137	5	461.815	1.08716
S05_15508550	5	463.796	0.981912
S05_15595627	5	464.786	1.22513
S05_15980156	5	468.755	1.08302
S05_16010017	5	469.745	1.08781
S05_15849602	5	470.735	1.09436
S05_16047213	5	472.716	0.94022
S05_16103142	5	474.698	0.848304
S05_16268655	5	479.664	0.424149
S05_16309722	5	481.646	0.441373
S05_16372489	5	482.636	0.522023
S05_16467444	5	483.626	0.422754
S05_16486216	5	484.616	0.333502
S05_16553021	5	486.598	0.187224
S05_16661445	5	488.579	0.332844
S05_16683657	5	489.569	0.392309
S05_16779849	5	490.559	0.260887
S05_16902282	5	492.541	0.329335
S05_17481995	5	497.507	0.0286792
S05_17831977	5	498.498	0.0557115
S05_17832080	5	501.471	0.0217523
S06_27870	6	0	0.0197138
S06_53814	6	0.990228	0.0109713
S06_56004	6	1.98046	0.0479911
S06_100045	6	2.97069	0.0850191
S06_669251	6	4.95192	0.0869548
S06_669236	6	5.94215	0.139684
S06_607759	6	6.93238	0.0893824
S06_607661	6	8.91361	0.0843236
S06_727650	6	10.8948	0.136035
S06_474171	6	11.8851	0.133985
S06_806583	6	12.8753	0.0951741
S06_932244	6	13.8655	0.0931393
S06_1240905	6	17.8342	0.102434
S06_1309992	6	18.8245	0.0620765
S06_1339147	6	19.8147	0.0313456
S06_1396644	6	20.8049	0.0613667
S06_1596692	6	21.7952	0.0313404
S06_1747754	6	22.7854	0.0613691
S06_1896880	6	23.7756	0.0315128
S06_2060286	6	24.7658	0.0856427
S06_2130854	6	25.7561	0.133598
S06_2161439	6	26.7463	0.109107
S06_2156649	6	28.7275	0.138291
S06_2156535	6	29.7178	0.165343
S06_2273681	6	34.6845	0.102168
S06_2269723	6	35.6748	0.104752
S06_2326325	6	36.665	0.155874
S06_2332935	6	40.6337	0.39032
S06_2367628	6	41.6239	0.308446
S06_2377741	6	44.5977	0.193371
S06_2531008	6	46.579	0.106334
S06_2481328	6	47.5692	0.103566
S06_2635460	6	48.5594	0.0423963
S06_2730005	6	49.5496	0.00827648
S06_2788346	6	51.5309	0.002226
S06_2856664	6	52.5211	0.0142999
S06_2954055	6	53.5113	0.0370921
S06_3064503	6	54.5016	0.0142984
S06_3090785	6	55.4918	0.00216848
S06_3123522	6	57.473	0.000868467
S06_3162584	6	58.4633	0.000847193
S06_3256826	6	59.4535	0.0101036
S06_3308514	6	60.4437	0.000832781
S06_3449440	6	62.4249	0.0266442
S06_3585282	6	63.4152	0.0561255
S06_3669615	6	64.4054	0.0973475
S06_3737963	6	65.3956	0.18156
S06_3909019	6	68.3694	0.294841
S06_4111303	6	69.3597	0.188416
S06_3954300	6	73.3284	0.194199
S06_4158087	6	80.304	0.48601
S06_4324454	6	84.2727	0.436491
S06_6329475	6	94.3062	0.60194
S06_6329777	6	104.34	0.266036
S06_6329779	6	106.321	0.527801
S06_6331603	6	121.634	1.09222
S06_6424432	6	122.624	0.957457
S06_6426487	6	123.614	0.814566
S06_6458603	6	124.605	0.685615
S06_6554414	6	126.586	0.484697
S06_6597029	6	127.576	0.578607
S06_6636074	6	129.557	0.553783
S06_6647005	6	130.548	0.461394
S06_6660416	6	131.538	0.566658
S06_6702800	6	132.528	0.755978
S06_6727114	6	134.509	0.458935
S06_6745001	6	135.499	0.36718
S06_6910153	6	136.49	0.522244
S06_7037251	6	138.471	0.762776
S06_7058271	6	139.461	0.891857
S06_7223316	6	142.435	0.399444
S06_7329232	6	143.425	0.314532
S06_7428811	6	144.415	0.458978
S06_7575766	6	145.406	0.56575
S06_7648857	6	146.396	0.683993
S06_7669329	6	147.386	0.815722
S06_7669332	6	148.376	1.04644
S06_7724264	6	149.367	1.20504
S06_7820830	6	150.357	0.959331
S06_7979265	6	151.347	0.818184
S06_8200763	6	154.321	0.498703
S06_8163876	6	155.311	0.499076
S06_8408181	6	156.301	0.350294
S06_8234288	6	158.282	0.313019
S06_8232958	6	162.251	0.314992
S06_8232937	6	164.232	0.349056
S06_8767385	6	170.201	0.357125
S06_8819256	6	171.191	0.501367
S06_8877166	6	172.182	0.680293
S06_9041764	6	173.172	0.502166
S06_9538109	6	174.162	0.422026
S06_9576522	6	189.475	1.02659
S06_9577955	6	201.588	0.718468
S06_9803972	6	205.556	0.268063
S06_9839430	6	209.525	0.181335
S06_9839477	6	210.515	0.126987
S06_10249862	6	214.484	0.102514
S06_9850815	6	215.474	0.103775
S06_13292337	6	216.465	0.0628363
S06_13356551	6	217.455	0.103921
S06_13374194	6	218.445	0.138366
S06_13673353	6	219.435	0.0900083
S06_13676730	6	221.417	0.0315713
S06_13841400	6	222.407	0.0617009
S06_13971223	6	224.388	0.139667
S06_14086306	6	225.378	0.169514
S06_14102243	6	226.368	0.130838
S06_14133520	6	227.359	0.103812
S06_14356452	6	228.349	0.0423923
S06_14539914	6	229.339	0.00823215
S06_14571202	6	230.329	0.0259847
S06_14694978	6	233.303	0.134875
S06_15003727	6	235.284	0.106315
S06_15018621	6	236.275	0.0722203
S06_15018723	6	237.265	0.0375224
S06_15049423	6	238.255	0.00582945
S06_15250758	6	239.245	0.00161259
S06_15296019	6	240.236	0.00106773
S06_15488601	6	241.226	0.0117612
S06_15504815	6	242.216	0.0503825
S06_15558065	6	243.206	0.0116706
S06_15845831	6	244.196	0.00013512
S06_16012019	6	245.187	0.017419
S06_16121864	6	246.177	0.043003
S06_16143388	6	247.167	0.0785849
S06_16214723	6	248.157	0.0438411
S06_16445208	6	249.148	0.107003
S06_16552585	6	250.138	0.0445833
S06_16580865	6	253.112	0.0421066
S06_16552934	6	254.102	0.0428148
S06_16553202	6	255.092	0.0281828
S06_16553159	6	256.082	0.00363176
S06_16552959	6	257.073	0.0089716
S06_16822548	6	266.08	0.0121219
S06_16918638	6	267.07	0.0321896
S06_16996978	6	268.06	0.0651257
S06_16997083	6	269.05	0.141956
S06_17010734	6	271.031	0.206519
S06_17047293	6	272.022	0.206674
S06_17264340	6	273.012	0.3341
S06_17391867	6	274.993	0.605223
S06_17447575	6	278.962	0.615929
S06_17535293	6	279.952	0.73065
S06_17553922	6	280.942	0.8612
S06_17590840	6	281.933	1.00254
S06_17669524	6	282.923	1.15073
S06_17730420	6	283.913	0.906286
S06_18003383	6	286.887	0.935723
S06_18007291	6	287.877	0.834219
S06_18030109	6	288.867	0.706493
S06_18037006	6	289.858	0.80155
S06_18106704	6	290.848	0.938583
S06_18226509	6	291.838	1.05868
S06_18245621	6	292.828	0.957087
S06_18255421	6	296.797	0.714487
S06_18276244	6	299.771	0.796864
S06_18329759	6	300.761	0.674278
S06_18331029	6	301.751	0.492626
S06_18380884	6	303.732	0.701282
S06_18380943	6	304.723	0.697087
S06_18485010	6	308.691	0.394923
S06_18485107	6	309.682	0.485128
S06_18485971	6	312.655	0.593847
S06_18663712	6	316.624	0.419763
S06_18587164	6	320.593	0.526158
S06_18588483	6	321.583	0.581708
S06_18636146	6	322.573	0.415575
S06_18714185	6	323.563	0.366677
S06_18983599	6	324.554	0.522362
S06_18818659	6	325.544	0.52083
S06_19844880	6	328.518	0.458445
S06_19901452	6	329.508	0.412801
S07_37612	7	0	0.051705
S07_42148	7	7.98807	2.77407e-05
S07_79163	7	8.9783	0.00982891
S07_111146	7	9.96852	0.000883575
S07_126454	7	11.9498	0.0461349
S07_136624	7	12.94	0.0107217
S07_138160	7	14.9212	0.00311963
S07_174636	7	15.9114	0.00335298
S07_253051	7	16.9017	0.0130979
S07_276715	7	17.8919	0.0343768
S07_345385	7	20.8657	0.000320244
S07_397264	7	21.8559	0.00026568
S07_434314	7	22.8462	0.0166301
S07_483023	7	25.82	0.043088
S07_492173	7	26.8102	0.0773069
S07_523397	7	27.8004	0.0422574
S07_679656	7	28.7906	0.0176447
S07_669912	7	29.7809	0.0179924
S07_694470	7	31.7621	0.00301445
S07_716800	7	35.7308	0.0259036
S07_729042	7	36.721	0.0562627
S07_729051	7	37.7113	0.122074
S07_793005	7	41.68	0.0637302
S07_862177	7	42.6702	0.103397
S07_862267	7	43.6604	0.0664738
S07_894904	7	44.6507	0.0224115
S07_1013324	7	51.6263	0.131462
S07_1069253	7	52.6165	0.219375
S07_1132387	7	55.5903	0.194393
S07_1198259	7	57.5715	0.192515
S07_1203774	7	59.5528	0.0633411
S07_1222635	7	60.543	0.103436
S07_1474429	7	62.5242	0.103423
S07_1474433	7	63.5145	0.0628388
S07_1476125	7	64.5047	0.104199
S07_1498779	7	65.4949	0.191817
S07_1555001	7	66.4851	0.13398
S07_1562385	7	67.4754	0.0872972
S07_1716687	7	70.4492	0.109838
S07_1820539	7	73.423	0.125716
S07_1751385	7	74.4132	0.0896271
S07_1740101	7	75.4034	0.12503
S07_1874750	7	76.3937	0.167918
S07_2177245	7	77.3839	0.114938
S07_2212176	7	78.3741	0.16781
S07_2353460	7	79.3643	0.115279
S07_2381318	7	80.3546	0.205429
S07_2402209	7	81.3448	0.113566
S07_2420132	7	82.335	0.0689325
S07_2460825	7	83.3253	0.021988
S07_2524167	7	85.3065	0.0218813
S07_2569629	7	86.2967	0.0479079
S07_2688362	7	88.2779	0.0482058
S07_2805529	7	90.2592	0.0472104
S07_2812358	7	91.2494	0.0108984
S07_2838720	7	92.2396	0.0479913
S07_2944948	7	93.2299	0.0856
S07_3428933	7	95.2111	0.236589
S07_3429816	7	96.2013	0.35938
S07_3516947	7	100.17	0.355081
S07_3633022	7	105.137	0.46203
S07_3633101	7	106.127	0.516506
S07_3633159	7	107.117	0.627158
S07_3731096	7	108.107	0.568385
S07_3861767	7	109.098	0.757454
S07_4132741	7	110.088	0.56669
S07_4236570	7	111.078	0.461518
S07_4251421	7	112.068	0.563433
S07_4317722	7	113.059	0.462348
S07_4462588	7	114.049	0.63742
S07_4614170	7	115.039	0.844297
S07_4614202	7	117.02	1.33622
S07_4679492	7	120.989	1.50048
S07_4689321	7	125.956	0.97895
S07_5466401	7	126.946	0.766423
S07_6403412	7	128.927	0.757679
S07_6403456	7	129.917	0.56665
S07_7135296	7	130.908	0.459438
S07_7481784	7	131.898	0.365976
S07_7533187	7	132.888	0.414216
S07_7973194	7	135.862	0.676557
S07_7987536	7	136.852	0.614559
S07_8109869	7	138.833	0.522029
S07_8197586	7	140.815	0.234883
S07_8375149	7	141.805	0.169224
S07_8376423	7	142.795	0.132154
S07_8499886	7	145.769	0.189528
S07_8560031	7	147.75	0.355554
S07_8616779	7	154.726	0.391686
S07_8812885	7	155.716	0.269519
S07_8814219	7	159.685	0.0846506
S07_8814368	7	160.675	0.0490751
S07_8941776	7	163.649	0.134474
S07_9277180	7	165.63	0.17026
S07_9277330	7	166.62	0.241782
S07_9287148	7	176.654	0.239245
S07_9287170	7	178.635	0.117279
S07_9424274	7	192.869	0.0922872
S07_9478690	7	193.859	0.134156
S07_9549928	7	195.84	0.261913
S07_9589787	7	196.83	0.159125
S07_9603951	7	197.821	0.212019
S07_9635188	7	198.811	0.285163
S07_9638315	7	199.801	0.223752
S07_9638759	7	201.782	0.262743
S07_9673327	7	203.764	0.104021
S07_9679832	7	204.754	0.0628373
S07_9870255	7	205.744	0.103358
S07_9888742	7	206.734	0.0628326
S07_9889032	7	207.725	0.10342
S07_10173314	7	209.706	0.104881
S07_10346527	7	212.68	0.160529
S07_10346609	7	213.67	0.262527
S07_10380210	7	215.651	0.221465
S07_10381526	7	217.632	0.106023
S07_10475553	7	218.623	0.156478
S07_10643705	7	221.596	0.22465
S07_10700570	7	222.587	0.297295
S07_10749409	7	223.577	0.259783
S07_10808422	7	224.567	0.190353
S07_10960360	7	225.557	0.223116
S07_11021179	7	226.547	0.344991
S07_11161425	7	227.538	0.26452
S07_11211839	7	228.528	0.159049
S07_11230006	7	229.518	0.104897
S07_11270431	7	230.508	0.0438632
S07_11311911	7	231.499	0.103116
S07_11370411	7	232.489	0.0620936
S07_11370598	7	233.479	0.0313471
S07_11375992	7	234.469	0.0608655
S07_11395073	7	237.443	0.0170936
S07_11408930	7	239.424	0.000165857
S07_11579986	7	240.415	0.00334609
S07_11529554	7	242.396	0.0497437
S07_11500922	7	249.371	0.184392
S07_11500889	7	250.362	0.147555
S07_11621995	7	259.369	0.0072917
S07_11620510	7	260.359	0.0356725
S07_11620183	7	263.333	0.0487039
S07_11620181	7	264.323	0.0842082
S07_11609643	7	265.313	0.0309887
S07_11652467	7	266.303	0.0108017
S07_11667292	7	267.294	0.0471785
S07_11998198	7	268.284	0.0108928
S07_12000796	7	269.274	0.0473552
S07_12051668	7	270.264	0.0218487
S07_12100246	7	271.255	0.0697504
S07_12192453	7	272.245	0.146378
S07_12546911	7	273.235	0.208913
S07_12284117	7	274.225	0.33114
S07_12283938	7	275.215	0.334687
S07_12284866	7	277.197	0.409814
S07_12357154	7	283.165	0.697915
S07_12373781	7	286.139	0.91761
S07_12418704	7	291.106	0.420626
S07_12623491	7	296.073	0.194861
S07_12608149	7	297.063	0.271856
S07_12608096	7	299.044	0.218907
S07_12257710	7	301.025	0.151737
S07_12634661	7	303.007	0.206487
S07_12681713	7	303.997	0.1472
S07_12654596	7	304.987	0.1419
S07_12639738	7	313.994	0.109727
S07_12639831	7	319.963	0.141644
S08_445115	8	0	0.259813
S08_445139	8	0.990228	0.296634
S08_449975	8	3.96403	0.184609
S08_241287	8	7.93274	0.0669012
S08_241162	8	8.92297	0.0647545
S08_6299	8	9.91319	0.0379179
S08_7368	8	10.9034	0.0387268
S08_438146	8	13.8772	0.0954657
S08_438126	8	14.8674	0.0965564
S08_632222	8	15.8577	0.0568276
S08_675485	8	16.8479	0.0965369
S08_954206	8	17.8381	0.0939999
S08_1251567	8	21.8068	0.00807923
S08_1224083	8	23.7881	0.00763862
S08_1224061	8	24.7783	0.000368717
S08_1223939	8	30.7471	0.0432751
S08_1223908	8	31.7373	0.0238532
S08_1218315	8	38.7129	0.197856
S08_1217088	8	42.6816	0.099727
S08_1128731	8	43.6719	0.149266
S08_1128677	8	45.6531	0.150816
S08_1128669	8	46.6433	0.21249
S08_1128657	8	47.6336	0.149579
S08_1128633	8	48.6238	0.108659
S08_1048956	8	51.5976	0.0111649
S08_1035334	8	52.5878	0.0265176
S08_990465	8	53.578	0.0558832
S08_1373258	8	55.5593	0.182879
S08_1415606	8	57.5405	0.221056
S08_1526383	8	58.5307	0.173242
S08_1750783	8	59.521	0.118637
S08_1830782	8	61.5022	0.246208
S08_1898514	8	64.476	0.317831
S08_1907634	8	65.4662	0.259284
S08_1918618	8	68.44	0.160997
S08_1981320	8	69.4302	0.262299
S08_2271495	8	71.4115	0.193084
S08_2004693	8	72.4017	0.193931
S08_2293904	8	73.3919	0.192098
S08_2400650	8	77.3606	0.454755
S08_2386367	8	78.3509	0.457739
S08_2526296	8	79.3411	0.317241
S08_3047187	8	82.3149	0.456434
S08_3268670	8	84.2961	0.315932
S08_3219011	8	85.2864	0.312517
S08_3560936	8	86.2766	0.357348
S08_3656999	8	95.2837	0.17931
S08_3784722	8	96.2739	0.149014
S08_3784742	8	99.2477	0.172324
S08_3793290	8	101.229	0.419983
S08_3793374	8	104.203	0.598377
S08_3645433	8	105.193	0.698354
S08_3654246	8	106.183	0.689101
S08_3856828	8	112.152	0.459373
S08_3863688	8	113.142	0.371565
S08_3863738	8	116.116	0.281789
S08_3895410	8	118.097	0.234502
S08_3895421	8	119.087	0.171179
S08_3965785	8	120.078	0.27922
S08_4019259	8	122.059	0.334019
S08_4059230	8	124.04	0.52723
S08_4218727	8	125.03	0.711633
S08_4275741	8	127.012	0.736774
S08_4391339	8	128.002	0.543978
S08_4399586	8	128.992	0.425303
S08_4511987	8	130.973	0.424871
S08_4516014	8	131.964	0.521912
S08_4677451	8	132.954	0.42234
S08_4699678	8	133.944	0.283258
S08_4847629	8	135.925	0.16775
S08_4915424	8	136.915	0.169264
S08_5049585	8	137.906	0.202532
S08_5107231	8	138.896	0.272364
S08_5155366	8	139.886	0.235437
S08_5173591	8	140.876	0.309733
S08_5269024	8	141.867	0.237243
S08_5322814	8	143.848	0.398249
S08_5367073	8	144.838	0.33314
S08_5386151	8	145.828	0.253959
S08_5434227	8	146.819	0.310657
S08_5477562	8	147.809	0.23648
S08_5622183	8	148.799	0.308759
S08_5867400	8	151.773	0.0692642
S08_5918871	8	152.763	0.110712
S08_6024060	8	154.744	0.155644
S08_6020444	8	155.734	0.158559
S08_6055120	8	156.725	0.261052
S08_6055148	8	159.698	0.112578
S08_6079969	8	160.689	0.0690907
S08_6106325	8	161.679	0.0433754
S08_6115322	8	162.669	0.104247
S08_6136151	8	163.659	0.156684
S08_6168861	8	165.641	0.155965
S08_6218338	8	167.622	0.043231
S08_6279811	8	168.612	0.0772518
S08_6288136	8	169.602	0.042348
S08_6329991	8	170.593	0.0174506
S08_6422898	8	171.583	0.00359496
S08_6561779	8	173.564	0.00316548
S08_6616893	8	174.554	0.0030172
S08_6808811	8	176.535	0.0258202
S08_6783570	8	189.703	0.201504
S08_6783555	8	190.693	0.250067
S08_6782854	8	201.762	0.145516
S08_6883800	8	206.728	0.00307322
S08_6951462	8	207.719	0.00347454
S08_6951469	8	208.709	0.0113476
S08_7132072	8	209.699	4.46381e-05
S08_7141019	8	211.68	0.000160076
S08_7176000	8	212.671	0.0103179
S08_7230463	8	213.661	0.0300527
S08_7328977	8	215.642	0.000765251
S08_7512480	8	216.632	0.00191981
S08_7561884	8	219.606	0.0436485
S08_7595393	8	220.596	0.102865
S08_7679412	8	221.586	0.0431624
S08_7786172	8	222.577	0.0776185
S08_7786198	8	224.558	0.105185
S08_7806568	8	225.548	0.158046
S08_7806646	8	226.538	0.262949
S08_7864735	8	227.529	0.195924
S08_8148488	8	230.502	0.132345
S08_8165434	8	231.493	0.0638555
S08_8225648	8	234.466	0.0363739
S08_8268982	8	239.433	0.0143885
S08_8269122	8	248.44	0.0112838
S08_8269158	8	249.431	0.0126982
S08_8339928	8	256.406	0.00203664
S08_8438730	8	258.387	0.00220679
S08_8445840	8	259.378	0.0140308
S08_8554244	8	262.351	0.181296
S08_8621276	8	263.342	0.126462
S08_8750866	8	264.332	0.183995
S08_8753932	8	265.322	0.254872
S08_8990176	8	266.312	0.384194
S08_9121590	8	267.303	0.256879
S08_9140853	8	269.284	0.227706
S08_9140905	8	270.274	0.349363
S08_9205155	8	272.255	0.390104
S08_9211995	8	273.245	0.543724
S08_9569279	8	276.219	0.663152
S08_9626546	8	277.209	0.551498
S08_9649635	8	279.191	0.555433
S09_102293	9	0	0.022041
S09_286848	9	13.1675	0.00621277
S09_293507	9	14.1577	0.000279804
S09_2535982	9	17.1315	0.00365608
S09_1000620	9	18.1217	0.0174487
S09_2158469	9	19.112	0.0414685
S09_2125043	9	20.1022	0.0178399
S09_1992720	9	21.0924	0.041777
S09_1677686	9	22.0826	0.0180304
S09_1348190	9	23.0729	0.0423567
S09_2785018	9	24.0631	0.0772215
S09_3010947	9	25.0533	0.0266075
S09_3377005	9	26.0436	0.00792121
S09_3536165	9	27.0338	0.000319845
S09_3560015	9	30.0076	0.0161353
S09_3609114	9	33.9763	0.0622985
S09_3614743	9	34.9665	0.0268749
S09_3647924	9	35.9568	0.040445
S09_3701250	9	36.947	0.07523
S09_3730130	9	37.9372	0.0568633
S09_3755111	9	38.9274	0.123851
S09_3850593	9	40.9087	0.12579
S09_3898273	9	42.8899	0.156883
S09_3901577	9	43.8801	0.130265
S09_3904792	9	45.8614	0.163378
S09_3925338	9	46.8516	0.193346
S09_4045096	9	48.8328	0.193579
S09_4138481	9	54.8016	0.0268269
S09_4228454	9	56.7829	0.0272703
S09_4276378	9	57.7731	0.0772318
S09_4307389	9	58.7633	0.0426445
S09_4336110	9	59.7535	0.0419185
S09_4462931	9	61.7348	0.0794611
S09_4548621	9	62.725	0.157771
S09_4628898	9	63.7152	0.264512
S09_4701199	9	64.7055	0.347023
S09_5014215	9	66.6867	0.680653
S09_5053910	9	68.6679	0.684877
S09_5085157	9	70.6492	0.685621
S09_5126218	9	71.6394	0.753512
S09_5126583	9	73.6206	0.804631
S09_5147280	9	74.6109	0.736104
S09_5379258	9	76.5921	1.14884
S09_5423977	9	77.5823	1.41875
S09_5427185	9	78.5725	1.16585
S09_6367186	9	84.5413	1.39095
S09_6442482	9	87.5151	1.54608
S09_6581273	9	88.5054	1.36573
S09_6601032	9	90.4866	1.04632
S09_6812460	9	91.4768	0.818688
S09_6706928	9	92.467	0.819926
S09_6800188	9	94.4483	0.946576
S09_6787637	9	96.4295	0.960599
S09_6896574	9	102.398	0.824946
S09_6989136	9	103.389	0.815063
S09_6991474	9	108.355	0.87516
S09_7075031	9	111.329	0.746681
S09_7075046	9	112.319	0.95744
S09_7075048	9	113.31	1.19368
S09_7075140	9	119.278	0.802659
S09_7102224	9	120.269	0.613797
S09_7102404	9	121.259	0.503637
S09_7123208	9	123.24	0.588928
S09_7126263	9	124.23	0.510788
S09_7126381	9	126.211	0.796597
S09_7164821	9	127.202	0.893248
S09_7222325	9	130.176	0.498968
S09_7275095	9	131.166	0.499078
S09_7276062	9	132.156	0.349221
S09_7278184	9	133.146	0.395489
S09_7334520	9	135.127	0.231147
S09_7374601	9	136.118	0.196237
S09_7364884	9	142.086	0.191138
S09_7410795	9	151.094	0.113744
S09_7568320	9	152.084	0.163493
S09_7604415	9	153.074	0.222308
S09_7676160	9	154.064	0.29578
S09_7754634	9	158.033	0.440777
S09_7762840	9	160.014	0.39191
S09_7767661	9	161.995	0.430873
S09_7767664	9	162.986	0.340189
S09_7772006	9	163.976	0.483494
S09_7832305	9	166.95	0.491294
S09_7932855	9	167.94	0.486145
S09_7972871	9	168.93	0.339948
S09_8074919	9	170.911	0.290172
S09_8225765	9	172.893	0.152215
S09_8430279	9	173.883	0.253151
S09_8409276	9	174.873	0.25167
S09_8449867	9	177.847	0.14146
S09_8449939	9	178.837	0.200987
S09_8479829	9	179.827	0.253692
S09_8560193	9	181.809	0.334018
S09_8489807	9	182.799	0.33838
S09_8685282	9	183.789	0.485097
S09_8684647	9	184.779	0.386591
S09_8648056	9	185.769	0.259918
S09_8778165	9	189.738	0.291866
S09_8788714	9	191.719	0.481846
S09_8802653	9	195.688	0.22001
S09_8802764	9	197.669	0.0985843
S09_8685402	9	199.651	0.150551
S09_8802841	9	200.641	0.150183
S09_8871359	9	201.631	0.212388
S09_8963003	9	202.621	0.119325
S09_8965208	9	203.611	0.073343
S09_9070782	9	205.593	0.072299
S09_9073808	9	208.566	0.0323249
S09_9073136	9	210.548	0.0483416
S09_9071633	9	212.529	0.144598
S09_9105673	9	217.496	0.0748258
S09_9105803	9	218.486	0.118226
S09_9139154	9	220.467	0.120939
S09_9223594	9	221.457	0.2124
S09_9364632	9	222.448	0.15016
S09_9360994	9	223.438	0.14775
S09_9402616	9	226.412	0.10205
S09_9723831	9	228.393	0.098039
S09_9550250	9	229.383	0.0967355
S09_9581455	9	230.373	0.0694593
S09_9563233	9	231.364	0.113025
S09_9557489	9	232.354	0.130866
S10_11686	10	0	0.0634901
S10_101152	10	1.98123	0.144668
S10_162693	10	5.94994	0.543745
S10_168627	10	7.93118	0.542873
S10_168683	10	8.92141	0.434211
S10_193299	10	11.8952	0.143659
S10_202238	10	12.8854	0.0918498
S10_224280	10	13.8757	0.0512559
S10_272314	10	14.8659	0.0117715
S10_470537	10	15.8561	0.00119896
S10_648029	10	16.8463	0.0227532
S10_825859	10	17.8366	0.051418
S10_848574	10	18.8268	0.0909249
S10_950617	10	19.817	0.0514288
S10_1013068	10	20.8073	0.0234728
S10_1076545	10	21.7975	0.0725174
S10_1108913	10	22.7877	0.149272
S10_1146273	10	23.7779	0.210774
S10_1229237	10	28.7447	0.219955
S10_1236277	10	29.7349	0.225053
S10_1302586	10	31.7162	0.255847
S10_1343349	10	32.7064	0.335147
S10_1431092	10	34.6876	0.335571
S10_1520408	10	38.6563	0.383294
S10_1595201	10	39.6466	0.300884
S10_1603562	10	40.6368	0.436605
S10_1806125	10	43.6106	0.244087
S10_1810603	10	45.5918	0.119091
S10_1810731	10	47.5731	0.0548075
S10_1810773	10	48.5633	0.120825
S10_1810815	10	49.5535	0.158189
S10_1889653	10	50.5438	0.261536
S10_1996911	10	52.525	0.0797387
S10_2024231	10	54.5062	0.0774972
S10_2067946	10	55.4965	0.042663
S10_2068008	10	56.4867	0.0432454
S10_2116760	10	59.4605	0.0280756
S10_2189286	10	60.4507	0.00940113
S10_2189817	10	62.4319	0.0168194
S10_2232249	10	63.4222	0.000359575
S10_2401900	10	66.396	0.0182991
S10_2460700	10	67.3862	0.0609716
S10_2546331	10	68.3764	0.0181399
S10_2582289	10	70.3577	0.0300569
S10_2641804	10	72.3389	0.00016122
S10_2728778	10	73.3291	0.00314898
S10_2974706	10	76.3029	0.00016055
S10_3095982	10	77.2932	0.00333677
S10_3012135	10	78.2834	0.00367977
S10_3214508	10	81.2572	0.00317349
S10_3249323	10	82.2474	0.000185388
S10_3262145	10	83.2376	0.00325446
S10_3361843	10	86.2114	0.0760473
S10_3371300	10	87.2017	0.027313
S10_3405687	10	89.1829	0.0429085
S10_3499995	10	90.1731	0.0785525
S10_3517254	10	91.1634	0.156155
S10_3535352	10	92.1536	0.105593
S10_3695403	10	93.1438	0.193165
S10_3796497	10	94.134	0.208647
S10_4196362	10	97.1078	0.0960997
S10_4255931	10	101.077	0.126658
S10_4319897	10	106.043	0.0604396
S10_4300719	10	107.034	0.0624489
S10_4593597	10	108.024	0.103872
S10_4707116	10	109.014	0.155893
S10_4794004	10	110.004	0.10389
S10_4835597	10	110.994	0.0631889
S10_4367516	10	113.968	0.0484797
S10_4367500	10	114.958	0.0444823
S10_4885148	10	128.126	0.0426543
S10_4885315	10	136.114	0.0343213
S10_4908148	10	137.104	0.0839546
S10_4948676	10	140.078	0.0492683
S10_4991741	10	141.068	0.0850425
S10_5114074	10	143.05	0.0850392
S10_5639943	10	144.04	0.0491336
S10_5642315	10	145.03	0.0852454
S10_5642360	10	146.02	0.0489785
S10_5709181	10	147.01	0.0846115
S10_5828231	10	148.992	0.0476819
S10_5760238	10	149.982	0.0479721
S10_6088497	10	150.972	0.0330828
S10_6174251	10	151.962	0.00440959
S10_6562273	10	152.953	0.0103351
S10_8186758	10	154.934	0.0322608
S10_8108727	10	156.915	0.0303112
S10_7584273	10	157.905	0.0305477
S10_8564804	10	158.896	0.010323
S10_8676626	10	159.886	0.000162329
S10_8971051	10	161.867	0.000121399
S10_8971072	10	162.857	0.00235518
S10_8975398	10	163.847	0.0157479
S10_9020841	10	164.838	0.00815662
S10_9031983	10	165.828	0.0414237
S10_9238031	10	166.818	0.00797296
S10_9269048	10	167.808	0.000346722
S10_9396945	10	172.775	0.00966914
S10_9466056	10	176.744	0.0398892
S10_9552166	10	181.711	0.00512841
S10_9580889	10	182.701	0.0015567
S10_9583355	10	183.691	0.00993608
S10_9640493	10	186.665	0.00146883
S10_9641020	10	187.655	0.00523979
S10_9649456	10	189.636	0.0296115
S10_9681844	10	191.618	0.0836442
S10_9632162	10	192.608	0.0315009
S10_9744498	10	193.598	0.0611772
S10_10190249	10	194.588	0.0182771
S10_10230685	10	196.569	0.0770678
S10_10443197	10	197.56	0.0435519
S10_10511510	10	201.528	0.0272324
S10_10512901	10	203.51	0.0173985
S10_10543046	10	208.476	0.00971715
S10_10544989	10	210.458	0.0172518
S10_10797011	10	212.439	0.00832375
S10_10887077	10	219.414	0.145474
S10_10913628	10	222.388	0.0881885
S10_10932717	10	224.369	0.00649413
S10_10964195	10	227.343	0.00401974
S10_10964311	10	233.312	1.40881e-06
S10_10973849	10	235.293	0.0015267
S10_10974829	10	239.262	0.0702153
S10_10974916	10	241.243	0.0150975
S10_11013064	10	243.224	0.0944953
S10_11081878	10	245.206	0.00618908
S10_11124534	10	247.187	0.00560014
S10_11241102	10	248.177	6.7986e-06
S10_11302148	10	250.158	0.0214893
S10_11340301	10	251.149	0.0475193
S10_11359644	10	252.139	0.021704
S10_11459044	10	253.129	0.0473445
S10_11601241	10	254.119	0.0105035
S10_11619898	10	255.11	0.000922404
S10_11663660	10	258.083	0.00174779
S10_11687251	10	259.074	0.00470319
S10_12052728	10	262.047	0.000690535
S10_12035833	10	263.038	0.000749622
S10_11964603	10	264.028	0.00427945
S10_11913271	10	265.018	0.00396409
S10_12234935	10	268.987	0.0202498
S10_12239752	10	269.977	0.0215579
S10_12254919	10	270.967	0.0683697
S10_12302945	10	271.957	0.0212998
S10_12354214	10	272.948	0.000808524
S10_12411179	10	273.938	0.00765061
S10_12411264	10	274.928	0.00700449
S10_12689884	10	278.897	0.00744562
S10_12695941	10	279.887	0.00793187
S10_12598874	10	281.868	0.00017256
S10_12521859	10	282.859	0.00026379
S10_12553245	10	283.849	0.0166735
S10_12808818	10	284.839	0.00361271
S10_12878502	10	287.813	0.0138634
S10_12895992	10	288.803	5.67585e-05
S10_12932760	10	290.784	0.000265013
S10_12964047	10	291.775	0.00503205
S10_12988728	10	293.756	0.0475389
S10_13030046	10	296.73	0.0982019
S10_13047196	10	297.72	0.149454
S10_13053973	10	298.71	0.212279
S10_13071389	10	299.7	0.150614
S10_13071417	10	300.69	0.211437
S10_13258708	10	303.664	0.0988083
S10_13077375	10	304.654	0.0963458
S10_13955313	10	305.645	0.0378563
S10_13972931	10	306.635	0.0143071
S10_14077737	10	307.625	0.00225123
S10_14242354	10	310.599	0.000917941
S10_14270761	10	311.589	0.0101067
S10_14543463	10	312.579	0.000971886
S10_14555212	10	315.553	0.0218935
S10_14607402	10	316.543	0.0479275
S10_14988640	10	318.525	0.118364
S10_15032756	10	319.515	0.164427
S10_15036979	10	320.505	0.126429
S10_14916113	10	321.495	0.0857893
S10_15046623	10	322.486	0.0479873
S10_15093209	10	323.476	0.0104113
S10_15136639	10	324.466	0.000227929
S10_15292640	10	325.456	0.0173084
S10_15586385	10	326.447	0.0406458
S10_15625223	10	332.415	0.093006
S10_15625201	10	333.406	0.0391066
S10_15618416	10	335.387	0.116921
S10_15603199	10	339.355	0.0577769
S10_15593080	10	341.337	0.126194
S10_15657892	10	343.318	0.077653
S10_15625452	10	344.308	0.0423579
S10_15715044	10	345.298	0.0178969
S10_15941569	10	347.28	0.0288364
S10_15895033	10	348.27	0.00890685
S10_15901195	10	349.26	0.0288989
S10_16119573	10	351.241	0.0299317
S10_16194781	10	352.232	0.060424
S10_15906054	10	353.222	0.103247
S10_15914998	10	355.203	0.0878617
S10_15917374	10	359.172	0.00155719
S10_15917464	10	362.146	0.00856286
S10_15917490	10	363.136	3.90743e-05
S10_15941427	10	364.126	0.0101405
S10_15879129	10	373.133	0.000646425
S10_15685569	10	385.246	0.0688195
S11_74002	11	0	0.00121629
S11_507564	11	0.990228	0.00504036
S11_507584	11	1.98046	0.00124281
S11_603482	11	4.95426	0.0217991
S11_604991	11	5.94448	0.0338926
S11_941227	11	7.92572	0.0217684
S11_668665	11	8.91595	0.047638
S11_1013157	11	11.8897	0.23811
S11_1272414	11	12.88	0.364875
S11_1490295	11	13.8702	0.519489
S11_1588609	11	16.844	0.489059
S11_1603831	11	19.8178	0.521131
S11_1726167	11	21.799	0.336658
S11_2156080	11	22.7893	0.487016
S11_2212826	11	23.7795	0.593262
S11_2243069	11	24.7697	0.488457
S11_2251792	11	25.7599	0.489202
S11_2336086	11	27.7412	0.39274
S11_2993460	11	30.715	0.485279
S11_3083924	11	36.6838	0.167997
S11_3146717	11	39.6576	0.0612897
S11_3302931	11	40.6478	0.031084
S11_3252655	11	41.638	0.0315582
S11_3328592	11	43.6193	0.010474
S11_3361925	11	45.6005	0.00327922
S11_3386927	11	46.5907	0.000180489
S11_3408914	11	48.572	0.000711747
S11_3803901	11	49.5622	0.00206335
S11_3849093	11	50.5524	0.0135419
S11_4014162	11	54.5211	0.000216226
S11_4031650	11	56.5024	0.000879414
S11_4099824	11	57.4926	0.0103805
S11_4101878	11	58.4828	0.026622
S11_4137622	11	59.473	0.0781258
S11_4204700	11	60.4633	0.0487474
S11_4251518	11	61.4535	0.084806
S11_4386755	11	62.4437	0.0486544
S11_4423948	11	63.434	0.0850082
S11_4506736	11	64.4242	0.0662401
S11_4808139	11	65.4144	0.108701
S11_4809335	11	66.4046	0.133919
S11_4827297	11	68.3859	0.133886
S11_7262495	11	74.3547	0.0104755
S11_7363661	11	77.3285	0.0479767
S11_8066739	11	79.3097	0.0541543
S11_9782161	11	80.2999	0.0261446
S11_9891840	11	82.2812	0.0104155
S11_10053791	11	84.2624	0.00182462
S11_10061841	11	85.2526	0.00502079
S11_10159177	11	87.2339	0.0409544
S11_10406199	11	88.2241	0.00822607
S11_10406777	11	89.2143	0.0266142
S11_10440998	11	90.2045	0.0774118
S11_10443886	11	91.1948	0.0589687
S11_10463105	11	93.176	0.01459
S11_10637044	11	94.1662	0.0246043
S11_10638314	11	95.1565	0.0424556
S11_10849617	11	96.1467	0.0782737
S11_11466664	11	97.1369	0.124826
S11_10943795	11	98.1271	0.126189
S11_11476664	11	100.108	0.0776688
S11_11476957	11	101.099	0.0427201
S11_11477027	11	102.089	0.0414619
S11_11545395	11	105.063	0.022043
S11_11586275	11	109.031	0.124754
S11_11660116	11	111.013	0.124357
S11_11725635	11	112.003	0.0791081
S11_11811529	11	112.993	0.124343
S11_11811599	11	113.983	0.0793773
S11_11888767	11	114.973	0.15615
S11_12030869	11	115.964	0.104295
S11_12031243	11	116.954	0.0618987
S11_12116427	11	117.944	0.0174571
S11_12140353	11	118.934	0.000230093
S11_12164377	11	119.925	0.00959869
S11_12212880	11	122.898	0.00100295
S11_12240148	11	123.889	0.0200787
S11_12277596	11	126.862	4.37151e-06
S11_12371170	11	127.853	0.00559171
S11_12371217	11	128.843	0.0261583
S11_12457099	11	129.833	0.0255383
S11_12466608	11	131.814	0.0020407
S11_12531108	11	132.805	0.000632831
S11_12562281	11	134.786	0.0431111
S11_12562321	11	135.776	0.102472
S11_12616227	11	138.75	0.19567
S11_12670083	11	141.724	0.494843
S11_12764710	11	143.705	0.275372
S11_12779182	11	144.695	0.169491
S11_12864565	11	147.669	0.123991
S11_12879712	11	148.659	0.124799
S11_12942650	11	149.649	0.078284
S11_12965891	11	150.64	0.0430826
S11_13059452	11	152.621	0.0627532
S11_13152907	11	153.611	0.103815
S11_13088202	11	154.601	0.105673
S11_13319935	11	156.583	0.19229
S11_13383290	11	157.573	0.135527
S11_13377967	11	159.554	0.132818
S11_13424322	11	162.528	0.085986
S11_13602884	11	165.502	0.0499271
S11_13651701	11	166.492	0.112687
S11_13651905	11	167.482	0.0700727
S11_13652094	11	168.472	0.0369936
S11_13680519	11	170.454	0.0219826
S11_13680658	11	171.444	0.0470391
S11_13758190	11	173.425	0.0146639
S12_2698	12	0	0.000209054
S12_43392	12	2.9738	0.000150314
S12_42526	12	3.96403	0.000250342
S12_246830	12	4.95426	0.00756358
S12_261087	12	6.93549	0.000603911
S12_712304	12	11.9023	0.0288577
S12_736493	12	13.8835	0.0613354
S12_1134815	12	19.8523	0.230624
S12_1136927	12	20.8425	0.168961
S12_1350280	12	21.8327	0.114957
S12_1450324	12	22.823	0.168972
S12_1535756	12	23.8132	0.231179
S12_1655284	12	28.78	0.0730656
S12_1782718	12	33.7467	0.414936
S12_1720940	12	34.737	0.421596
S12_1843079	12	35.7272	0.336745
S12_2096277	12	39.6959	0.524126
S12_2325002	12	44.6627	0.638652
S12_2360395	12	47.6365	0.680332
S12_2360528	12	48.6267	0.568114
S12_2434559	12	49.6169	0.675772
S12_2551455	12	56.5925	0.494801
S12_2591235	12	59.5663	0.237841
S12_2606654	12	62.5401	0.267275
S12_2666987	12	63.5303	0.345291
S12_2777077	12	65.5116	0.299939
S12_2931859	12	71.4804	0.0764499
S12_3473895	12	73.4616	0.214802
S12_3615714	12	74.4518	0.28958
S12_3712887	12	76.4331	0.289307
S12_3875384	12	77.4233	0.199665
S12_3892800	12	78.4135	0.138984
S12_4348281	12	82.3822	0.124085
S12_4381823	12	84.3635	0.0409141
S12_4490870	12	87.3373	0.096076
S12_4019844	12	89.3185	0.211833
S12_4685426	12	90.3087	0.149449
S12_6748136	12	91.2989	0.0983176
S12_6881111	12	92.2892	0.181774
S12_6935921	12	94.2704	0.182365
S12_7026229	12	95.2606	0.126345
S12_7177577	12	97.2419	0.1253
S12_7388202	12	100.216	0.056973
S12_7463780	12	103.189	0.0743437
S12_7490842	12	104.18	0.148098
S12_7562391	12	105.17	0.106739
S12_7563370	12	110.137	0.0733226
S12_7571266	12	115.103	0.136576
S12_7613067	12	116.094	0.118474
S12_7722367	12	117.084	0.0724634
S12_7793600	12	118.074	0.0381191
S12_7798341	12	119.064	0.053968
S12_7799825	12	121.046	0.0361106
S12_7864394	12	122.036	0.0231286
S12_7971758	12	124.017	0.0231624
S12_8027860	12	126.991	0.0735301
S12_8064646	12	127.981	0.118805
S12_8114344	12	128.971	0.156805
S12_8156032	12	129.962	0.103516
S12_8217526	12	131.943	0.0373558
S12_8368301	12	132.933	0.0144784
S12_8441060	12	134.914	0.000640789
S12_8441074	12	135.904	0.00754864
S12_8537686	12	136.895	0.00028577
S12_8658418	12	139.869	0.00974851
S12_8697493	12	143.837	0.0185863
S12_8697505	12	144.827	0.0615257
S12_8769956	12	146.809	0.194535
S12_8803171	12	147.799	0.261797
S12_8829719	12	150.773	0.0644208
S12_8876031	12	151.763	0.134125
S12_9011763	12	152.753	0.189322
S12_9026873	12	159.729	0.021407
S12_9026993	12	163.697	0.020878
S12_9038434	12	166.671	0.0870182
S12_9064571	12	167.662	0.134449
S12_9078540	12	168.652	0.192022
S12_9110160	12	171.626	0.313487
S12_9122082	12	172.616	0.39757
S12_9123102	12	173.606	0.311864
S12_9127913	12	174.596	0.23258
S12_9307747	12	175.586	0.152875
S12_9325404	12	177.568	0.221146
S12_9385994	12	181.536	0.173477
S12_9405378	12	182.527	0.279783
S12_9965663	12	183.517	0.284326
S12_9969927	12	187.486	0.20971
S12_9969945	12	189.467	0.072187
S12_10182400	12	193.436	0.0481355
S12_10200989	12	195.417	0.142814
S12_10230057	12	196.407	0.0936765
S12_10255851	12	197.397	0.0488797
S12_10334996	12	198.387	0.084538
S12_10893490	12	201.361	0.0590845
S12_10649996	12	203.342	0.0628257
S12_10456812	12	204.333	0.0618
S12_10899261	12	205.323	0.0368961
S13_212464	13	0	0.571658
S13_228936	13	1.98123	0.599743
S13_257972	13	3.96247	0.492286
S13_318009	13	4.9527	0.489625
S13_318048	13	5.94293	0.66399
S13_385360	13	6.93315	0.547866
S13_385461	13	7.92338	0.442586
S13_437528	13	9.90462	0.268457
S13_516420	13	10.8948	0.40097
S13_524032	13	11.8851	0.561471
S13_524155	13	12.8753	0.460499
S13_524301	13	13.8655	0.592369
S13_548156	13	14.8558	0.430549
S13_657866	13	17.8296	0.367836
S13_682146	13	18.8198	0.459444
S13_771365	13	19.81	0.562889
S13_839149	13	20.8002	0.401357
S13_1111871	13	21.7905	0.311821
S13_1152999	13	22.7807	0.195923
S13_1242737	13	23.7709	0.260423
S13_1242863	13	30.7465	0.704025
S13_1332740	13	34.7152	0.676751
S13_1494668	13	36.6965	0.346844
S13_1494689	13	37.6867	0.264838
S13_1497137	13	38.6769	0.194415
S13_1499381	13	39.6672	0.105131
S13_1520422	13	40.6574	0.0632049
S13_1523942	13	41.6476	0.102714
S13_1603660	13	43.6288	0.0612051
S13_1659199	13	44.6191	0.061364
S13_1827961	13	45.6093	0.0308321
S13_1940302	13	46.5995	0.0109579
S13_1940569	13	48.5808	0.111316
S13_1946822	13	50.562	0.0256237
S13_2041916	13	51.5522	0.00783649
S13_2292904	13	53.5335	0.0207734
S13_2072668	13	54.5237	0.0214801
S13_2297821	13	55.5139	0.047218
S13_2331980	13	56.5042	0.0210562
S13_2369676	13	57.4944	0.000811996
S13_2375212	13	58.4846	0.00186968
S13_2528127	13	60.4658	0.000868004
S13_2453650	13	61.4561	0.000771184
S13_2455004	13	62.4463	0.000959099
S13_2455141	13	67.4131	0.0647431
S13_2455164	13	68.4033	0.0376931
S13_2517316	13	69.3935	0.0175351
S13_2529116	13	86.9081	0.00156899
S13_2544302	13	94.8961	0.0171823
S13_2591691	13	98.8649	0.0170875
S13_2613066	13	103.832	0.00391234
S13_2702036	13	106.805	0.0183283
S13_2787403	13	108.787	0.010569
S13_2791535	13	111.76	0.0168334
S13_2889215	13	113.742	0.000165603
S13_2909017	13	114.732	0.00347478
S13_2966646	13	115.722	0.0301607
S13_3007448	13	116.712	0.0104633
S13_3133097	13	118.694	0.0177687
S13_3222145	13	119.684	0.0609703
S13_3300954	13	120.674	0.0179584
S13_3512241	13	121.664	0.0423535
S13_3675372	13	122.655	0.0773431
S13_3819784	13	124.636	0.0572816
S13_3936479	13	128.604	0.00906269
S13_3936617	13	136.593	0.120185
S13_3950531	13	141.559	0.117889
S13_3974387	13	144.533	0.0076315
S13_4039977	13	145.523	0.000274889
S13_4094178	13	146.514	0.00766515
S13_4143139	13	148.495	0.0170115
S13_4365404	13	149.485	0.0036111
S13_4467923	13	152.459	0.0124429
S13_4661038	13	153.449	0.0129261
S13_4432402	13	154.439	0.00340262
S13_5466566	13	155.43	0.000164061
S13_5525902	13	159.398	0.0784639
S13_5531827	13	160.388	0.0293691
S13_5531903	13	164.357	0.00302331
S13_5531916	13	165.347	0.000176327
S13_5536735	13	166.338	0.00990504
S13_6221042	13	168.319	0.00621939
S13_6305716	13	169.309	0.0132116
S13_6517809	13	170.299	0.00436502
S13_7940464	13	171.29	0.00078905
S13_7936007	13	172.28	0.00131249
S13_7909829	13	173.27	0.00200492
S13_9884264	13	180.246	0.0333009
S13_10349209	13	184.214	0.00953116
S13_10399583	13	185.205	0.000156274
S13_10512324	13	187.186	0.00262484
S13_11147756	13	188.176	3.45683e-05
S13_11189895	13	189.166	0.00184521
S13_11245060	13	190.156	0.0101325
S13_11265935	13	191.147	0.000803752
S13_11310747	13	192.137	0.00206545
S13_11395283	13	193.127	0.0141152
S13_11401760	13	194.117	0.0146816
S13_11398492	13	197.091	0.00493968
S13_11400648	13	198.081	0.00106383
S13_11400610	13	200.063	0.0351585
S13_11400589	13	201.053	0.0232272
[truncated: 802 more rows]

## Sheet: S. purpurea 94006 (10X-400)
MARKER	CHR	POS	LOD		THRESHOLD	3.79
S01_213572	1	0	0.125744
S01_141144	1	3.8048	0.014312
S01_256213	1	5.07089	0.0013801
S01_381603	1	6.33698	0.0170009
S01_77213	1	7.60308	0.0464399
S01_62194	1	8.86917	0.120514
S01_1131371	1	11.403	0.0616456
S01_882230	1	13.9368	0.063792
S01_675718	1	15.2029	0.0663622
S01_1057879	1	16.469	0.122316
S01_1229404	1	17.7351	0.0663595
S01_1192443	1	19.0012	0.0635309
S01_1216854	1	21.535	0.0175656
S01_1213519	1	22.8011	2.53484e-06
S01_1203776	1	26.6059	0.00406009
S01_1202316	1	29.1397	0.00551357
S01_1202312	1	30.4058	6.71242e-07
S01_1202210	1	32.9396	0.0438648
S01_1262939	1	41.8949	0.156211
S01_1262764	1	43.161	0.23013
S01_1259138	1	48.2417	0.145739
S01_1259152	1	49.5078	0.15074
S01_1302448	1	50.7739	0.0893257
S01_1414379	1	52.04	0.183032
S01_1452969	1	53.3061	0.270278
S01_1526112	1	54.5722	0.186371
S01_1576227	1	58.377	0.347112
S01_1669546	1	69.9729	0.0822181
S01_1674342	1	76.3361	0.260137
S01_1725707	1	80.1409	0.360336
S01_1944874	1	81.407	0.474523
S01_1910314	1	82.6731	0.471872
S01_1581696	1	85.2069	0.672801
S01_1590960	1	86.473	0.664554
S01_2010661	1	90.2778	0.470786
S01_1969900	1	91.5439	0.47467
S01_2174890	1	92.81	0.37589
S01_2163948	1	94.0761	0.23391
S01_2105497	1	95.3422	0.310165
S01_2087536	1	97.876	0.182449
S01_2027188	1	99.1421	0.117725
S01_2026984	1	104.223	0.0942965
S01_2183807	1	122.748	0.294463
S01_2230839	1	127.829	0.464236
S01_2230885	1	129.095	0.313018
S01_2568543	1	130.361	0.217761
S01_2568555	1	131.627	0.119494
S01_2580045	1	139.281	0.514514
S01_2630738	1	140.547	0.608161
S01_2649570	1	148.201	0.432762
S01_2729287	1	149.467	0.359339
S01_2842070	1	150.733	0.527894
S01_3025149	1	153.267	0.747769
S01_2922198	1	154.533	0.740898
S01_3154866	1	155.799	0.905649
S01_3186717	1	157.066	0.810801
S01_3240166	1	158.332	1.06384
S01_3344537	1	159.598	1.17478
S01_3430703	1	165.961	1.08098
S01_3495218	1	169.766	1.68198
S01_3499289	1	173.571	1.35627
S01_3581788	1	178.651	0.996198
S01_3817083	1	179.917	1.17679
S01_3966683	1	181.183	0.991766
S01_3993126	1	183.717	1.26169
S01_4013703	1	184.983	1.26822
S01_4053292	1	186.249	0.991335
S01_4071136	1	187.516	1.17419
S01_4300878	1	192.596	1.33502
S01_4361567	1	193.862	1.3127
S01_4451450	1	195.128	1.12767
S01_4667976	1	196.395	0.96026
S01_5141487	1	202.758	1.04749
S01_5141509	1	211.713	0.655412
S01_5141530	1	212.979	0.468017
S01_5141535	1	214.245	0.320336
S01_5168937	1	218.05	0.527159
S01_5415073	1	227.005	0.599933
S01_5348382	1	228.272	0.615299
S01_5764534	1	233.352	0.921488
S01_4996424	1	244.948	1.38204
S01_4996431	1	246.214	1.21328
S01_4996439	1	247.48	1.05903
S01_4996535	1	252.561	1.02893
S01_4996724	1	253.827	1.17772
S01_5019745	1	256.361	1.17593
S01_4905432	1	257.627	0.910118
S01_5492258	1	258.893	0.738976
S01_5445891	1	260.159	0.533918
S01_5633895	1	261.425	0.670771
S01_5665220	1	262.691	0.476453
S01_5766110	1	263.957	0.313222
S01_5926198	1	265.224	0.219816
S01_6034722	1	267.757	0.218338
S01_6082371	1	272.838	0.242553
S01_6241544	1	276.643	0.212572
S01_6100157	1	277.909	0.219081
S01_6168121	1	279.175	0.353247
S01_6294838	1	281.709	0.252749
S01_6326742	1	282.975	0.25532
S01_6855975	1	284.241	0.18802
S01_6980888	1	285.507	0.270219
S01_6969135	1	289.312	0.315127
S01_6969117	1	290.578	0.328607
S01_6861550	1	299.533	0.39778
S01_6869725	1	300.799	0.301151
S01_6903573	1	304.604	0.176213
S01_6918306	1	305.87	0.25401
S01_6969096	1	308.404	0.176318
S01_6920150	1	309.67	0.172664
S01_6995718	1	310.936	0.113858
S01_7007318	1	312.202	0.0623506
S01_7119256	1	313.469	0.105467
S01_7480709	1	316.002	0.0434036
S01_7375558	1	319.807	0.00398836
S01_7388127	1	321.073	0.00495519
S01_7441496	1	322.339	0.0239113
S01_7709569	1	323.605	0.00462232
S01_7964359	1	324.872	0.000356305
S01_8017221	1	326.138	0.000372627
S01_8455971	1	328.671	0.00495807
S01_8312655	1	329.938	0.00450625
S01_8559487	1	331.204	0.000324703
S01_8559814	1	332.47	0.00447615
S01_10000732	1	335.004	0.0377949
S01_9303753	1	336.27	0.0386273
S01_11005095	1	337.536	0.00480256
S01_11158411	1	338.802	0.00448061
S01_11255028	1	341.336	0.0217332
S01_11485625	1	342.602	0.00424668
S01_11562337	1	345.136	0.0572958
S01_12103291	1	346.402	0.13355
S01_12442545	1	348.935	0.0186445
S01_12480817	1	350.202	8.99027e-05
S01_12508735	1	351.468	0.0110069
S01_12527588	1	352.734	0.000333148
S01_12644417	1	356.539	0.0108916
S01_12788549	1	360.343	0.00348745
S01_12796166	1	361.609	4.13926e-05
S01_12818223	1	364.143	0.00101307
S01_12818340	1	365.409	0.000445366
S01_13109250	1	366.675	0.0039656
S01_13112316	1	367.941	0.000506249
S01_13282092	1	369.208	0.0115463
S01_13384365	1	373.012	0.0191513
S01_13402774	1	374.278	0.00358319
S01_13431596	1	376.812	0.00338844
S01_13305671	1	378.078	0.000434497
S01_13446634	1	379.344	0.00396698
S01_13676007	1	380.611	0.000398526
S01_14009353	1	384.415	0.000832148
S01_14014547	1	385.681	0.000551548
S01_14092430	1	386.948	0.0120931
S01_14216724	1	388.214	0.0383059
S01_14216829	1	389.48	0.0046908
S01_14298349	1	390.746	0.000265898
S01_14598473	1	395.827	0.00270382
S01_14450287	1	397.093	0.00369506
S01_14567753	1	398.359	0.0211014
S01_14596929	1	399.625	0.000525973
S01_14692379	1	400.891	0.00390682
S01_14822224	1	404.696	0.0379272
S01_14804622	1	407.23	0.0371131
S01_15028318	1	408.496	0.0118669
S01_15110116	1	411.029	0.011867
S01_15255317	1	412.296	0.0371445
S01_15699146	1	416.1	0.203759
S01_15596657	1	417.366	0.208783
S01_15616133	1	418.632	0.287166
S02_27397	2	0	0.542686
S02_58213	2	15.6849	0.675685
S02_221074	2	18.2187	0.47114
S02_274094	2	19.4848	0.475148
S02_348208	2	20.7509	0.597704
S02_376977	2	23.2847	0.386811
S02_434229	2	24.5508	0.496835
S02_531767	2	28.3556	0.752727
S02_458591	2	29.6217	0.744722
S02_727174	2	32.1555	0.741869
S02_824708	2	33.4216	0.604605
S02_984906	2	34.6877	0.740957
S02_1143822	2	37.2215	0.611337
S02_1206480	2	38.4876	0.599802
S02_1274529	2	39.7537	0.437567
S02_1407745	2	41.0198	0.356047
S02_1528595	2	44.8246	0.218721
S02_1589782	2	47.3584	0.157138
S02_1589829	2	48.6245	0.080657
S02_1756837	2	51.1583	0.0573974
S02_1766223	2	52.4244	0.10503
S02_1878165	2	54.9582	0.273762
S02_1916514	2	58.763	0.205753
S02_1952543	2	62.5678	0.0289547
S02_1979690	2	65.1016	0.103816
S02_2005357	2	68.9064	0.0773769
S02_2083679	2	70.1725	0.0227861
S02_2103730	2	71.4386	0.00908935
S02_2129442	2	73.9724	0.0148919
S02_2303287	2	75.2385	0.00470584
S02_2274759	2	76.5046	0.0055823
S02_2332526	2	80.3094	0.0251856
S02_2428873	2	81.5755	0.0603052
S02_2557289	2	82.8416	0.111675
S02_2626725	2	84.1077	0.0612683
S02_2822488	2	85.3738	0.112472
S02_2850356	2	87.9076	0.274423
S02_2982297	2	89.1737	0.423468
S02_3014986	2	90.4398	0.27538
S02_3078557	2	91.7058	0.426414
S02_3291689	2	92.9719	0.558399
S02_3492334	2	94.238	0.385226
S02_3622916	2	95.5041	0.558403
S02_3492413	2	96.7702	0.435967
S02_3675935	2	104.424	0.7741
S02_3723941	2	105.69	0.93781
S02_3735815	2	109.495	0.429769
S02_3873275	2	112.029	0.385685
S02_3920654	2	114.563	0.723549
S02_4007544	2	115.829	0.957987
S02_4208957	2	118.363	1.03459
S02_4209714	2	119.629	1.3085
S02_4326922	2	122.163	1.09183
S02_4236102	2	123.429	1.1001
S02_4273384	2	124.695	1.39019
S02_4382416	2	125.961	1.18761
S02_4491972	2	127.227	1.49242
S02_4568385	2	128.493	1.65346
S02_4686900	2	129.759	1.32888
S02_4689757	2	131.025	1.18661
S02_4705175	2	132.291	1.48764
S02_4872411	2	133.558	1.18242
S02_5134125	2	134.824	0.91284
S02_5328532	2	136.09	0.90192
S02_5097549	2	138.624	0.744945
S02_5080738	2	141.157	1.27317
S02_5009130	2	142.423	1.48816
S02_5421287	2	143.69	1.18707
S02_5530798	2	146.223	0.749125
S02_5799198	2	150.028	0.993178
S02_5934764	2	152.562	1.46112
S02_5909695	2	155.096	1.26594
S02_5869778	2	157.63	1.07059
S02_5834971	2	158.896	1.26697
S02_6011481	2	160.162	1.07193
S02_6108882	2	161.428	0.968602
S02_6251414	2	165.233	1.3651
S02_6324247	2	166.499	1.4816
S02_6387272	2	167.765	1.17461
S02_6425999	2	169.031	1.4809
S02_6473860	2	170.297	1.27399
S02_6492783	2	171.563	1.08433
S02_6695802	2	172.829	1.2693
S02_7197169	2	174.095	1.07953
S02_7225805	2	175.361	0.816905
S02_7403888	2	177.895	0.654102
S02_7270349	2	179.161	0.658997
S02_7364541	2	180.427	0.805236
S02_7394574	2	181.694	0.663275
S02_7526123	2	182.96	0.812793
S02_7615483	2	184.226	1.07528
S02_7895516	2	185.492	0.908394
S02_7910958	2	189.297	0.484495
S02_7922376	2	190.563	0.376226
S02_8043737	2	193.096	0.687235
S02_8138154	2	195.63	0.830023
S02_8150661	2	198.164	0.835904
S02_8092061	2	199.43	0.839202
S02_8726699	2	200.696	0.692255
S02_12552325	2	201.962	0.83572
S02_12609510	2	205.767	0.522838
S02_12616179	2	207.033	0.406006
S02_12627753	2	208.299	0.25466
S02_13005860	2	209.565	0.34333
S02_13393881	2	214.646	0.218342
S02_13634138	2	215.912	0.303732
S02_13667853	2	217.178	0.474616
S02_13709546	2	218.444	0.689901
S02_13743051	2	219.711	0.947794
S02_13903074	2	220.977	0.793882
S02_13939790	2	223.51	0.788249
S02_13939884	2	224.777	0.704758
S02_13947078	2	226.043	0.855517
S02_13989661	2	227.309	0.949077
S02_14058770	2	228.575	0.790304
S02_14146494	2	229.841	0.647404
S02_14752906	2	233.646	0.431191
S02_14806825	2	236.18	0.362176
S02_14806979	2	238.713	0.307385
S02_14852556	2	241.247	0.11287
S02_14951384	2	246.328	0.021384
S02_14959053	2	247.594	0.000297705
S02_14992013	2	248.86	0.0128391
S02_15031189	2	251.394	0.114145
S02_15190713	2	252.66	0.214475
S02_15436868	2	256.465	0.176509
S02_15448266	2	258.999	0.378412
S02_15464555	2	260.265	0.278834
S02_15522262	2	261.531	0.211683
S02_15605712	2	264.065	0.431147
S02_15622629	2	265.331	0.366043
S02_15674311	2	266.597	0.287497
S02_15689010	2	267.863	0.343919
S02_15768417	2	269.129	0.209872
S02_15824461	2	270.395	0.13788
S02_15824534	2	272.929	0.13788
S02_15914094	2	274.195	0.209869
S02_16019835	2	275.461	0.343553
S02_16121151	2	276.727	0.253216
S02_16293148	2	280.532	0.407273
S02_16222581	2	283.066	0.401363
S02_16325200	2	284.332	0.516059
S02_16441670	2	285.598	0.400169
S02_16873674	2	286.864	0.317741
S03_286535	3	0	0.20133
S03_817690	3	3.8048	0.140801
S03_882391	3	7.60959	0.0841592
S03_1354212	3	8.87568	0.141342
S03_1432383	3	10.1418	0.262652
S03_1509292	3	12.6756	0.547848
S03_1586990	3	13.9417	0.429409
S03_1911308	3	15.2078	0.264275
S03_2096181	3	16.4739	0.14133
S03_2250217	3	17.74	0.0833759
S03_2625885	3	19.0061	0.139539
S03_4612254	3	20.2721	0.0833724
S03_4727402	3	21.5382	0.140851
S03_4763317	3	22.8043	0.211808
S03_5386157	3	25.3381	0.0599035
S03_5588944	3	29.1429	0.220909
S03_5678819	3	30.409	0.215829
S03_5812591	3	31.6751	0.358924
S03_5878233	3	32.9412	0.263587
S03_5886813	3	34.2073	0.143246
S03_5975874	3	36.7411	0.142356
S03_6106802	3	38.0072	0.214424
S03_6169813	3	39.2733	0.301823
S03_6335970	3	40.5394	0.307245
S03_6440336	3	44.3442	0.106159
S03_6617783	3	45.6103	0.0588578
S03_6652148	3	48.1441	0.210863
S03_6662344	3	51.9489	0.110416
S03_7114541	3	53.215	0.211934
S03_7173600	3	54.4811	0.107772
S03_7195879	3	55.7472	0.0755231
S03_7205421	3	57.0133	0.154304
S03_7308602	3	58.2794	0.198077
S03_7440285	3	63.3601	0.104204
S03_7464012	3	64.6262	0.0378826
S03_7464570	3	65.8923	0.0112714
S03_7650705	3	67.1584	0.000333614
S03_7544026	3	68.4245	0.000488642
S03_7667869	3	70.9583	0.0115619
S03_8274441	3	72.2244	0.0377148
S03_8470066	3	73.4905	0.0784225
S03_8672918	3	77.2952	0.291186
S03_8711096	3	79.8291	0.144539
S03_8744336	3	81.0952	0.0881042
S03_8872293	3	83.629	0.253456
S03_9019288	3	84.8951	0.347472
S03_8964272	3	86.1612	0.416489
S03_8971469	3	87.4272	0.300941
S03_8983950	3	88.6933	0.241817
S03_9142697	3	91.2272	0.25409
S03_9171464	3	92.4932	0.348222
S03_9318169	3	93.7593	0.521766
S03_9349189	3	96.2931	0.536801
S03_9498577	3	100.098	0.402323
S03_9689386	3	101.364	0.255428
S03_9946111	3	103.898	0.255462
S03_9964983	3	105.164	0.403695
S03_9991566	3	106.43	0.302468
S03_10078880	3	107.696	0.172366
S03_10158642	3	108.962	0.079695
S03_10384828	3	110.228	0.0384195
S03_10425022	3	111.494	0.079692
S03_10548510	3	112.761	0.171885
S03_10651190	3	114.027	0.251816
S03_10658737	3	115.293	0.310321
S03_10667943	3	116.559	0.181606
S03_10693563	3	117.825	0.135651
S03_10751258	3	119.091	0.0564618
S03_10823382	3	120.357	0.0114938
S03_10862986	3	121.623	0.000488774
S03_11058599	3	122.889	0.0121876
S03_11058710	3	124.155	0.0561788
S03_11250100	3	125.421	0.0124031
S03_11271124	3	126.688	0.0137393
S03_11450384	3	130.492	0.107566
S03_11483228	3	131.758	0.143513
S04_33587	4	0	0.198738
S04_83464	4	3.8048	0.138019
S04_284419	4	5.07089	0.181645
S04_283804	4	6.33698	0.262169
S04_253053	4	7.60308	0.210003
S04_571076	4	8.86917	0.344933
S04_733178	4	10.1353	0.252506
S04_722567	4	11.4014	0.202804
S04_719527	4	12.6674	0.273575
S04_702922	4	13.9335	0.328908
S04_923221	4	17.7383	0.0558308
S04_1031539	4	19.0044	0.0245333
S04_1134484	4	21.5382	0.000960875
S04_1159937	4	22.8043	0.00251022
S04_1239391	4	24.0704	0.0219964
S04_1269293	4	25.3365	0.0041722
S04_1361971	4	29.1413	0.0128628
S04_1496579	4	30.4074	0.0568831
S04_1508058	4	32.9412	0.250573
S04_1569363	4	34.2073	0.346104
S04_1702536	4	35.4734	0.456547
S04_2052641	4	36.7395	0.346088
S04_2259193	4	38.0056	0.250017
S04_2275193	4	39.2717	0.174733
S04_3287868	4	46.9259	0.202152
S04_3294905	4	48.192	0.209882
S04_3326030	4	49.458	0.2764
S04_3326101	4	50.7241	0.159481
S04_3431722	4	53.258	0.0584735
S04_3504284	4	57.0628	0.0394561
S04_3549138	4	58.3288	0.103849
S04_3571835	4	59.5949	0.0386491
S04_3966183	4	60.861	0.0783722
S04_4074279	4	62.1271	0.0376348
S04_4098075	4	63.3932	0.0043709
S04_4137696	4	64.6593	0.00496238
S04_4267934	4	68.4641	0.0228962
S04_4352121	4	70.9979	0.0384229
S04_4465875	4	72.264	0.0795671
S04_4678960	4	73.5301	0.162544
S04_4747619	4	82.4854	0.000537178
S04_4752862	4	83.7515	0.000516947
S04_5004953	4	94.0201	0.00572358
S04_5055996	4	96.5539	0.102841
S04_5299060	4	100.359	0.0578421
S04_5442755	4	101.625	0.104601
S04_5481463	4	104.159	0.149848
S04_5548458	4	106.692	0.0168891
S04_5625434	4	107.958	0.0371915
S04_5631965	4	109.225	0.0118573
S04_5843371	4	110.491	0.036799
S04_6002055	4	113.024	0.000500565
S04_6053695	4	114.291	0.0111164
S04_6469656	4	115.557	0.000482296
S04_7851964	4	116.823	0.0225791
S04_8705619	4	118.089	0.0782046
S04_9051369	4	119.355	0.0407884
S04_9382478	4	121.889	0.0333075
S04_9382585	4	123.155	0.0681044
S04_9500130	4	124.421	0.0376406
S04_10323134	4	125.687	0.011651
S04_10323203	4	126.953	0.0376352
S04_10341690	4	128.219	0.067974
S04_10480465	4	130.753	0.0188705
S04_10671391	4	133.287	0.00377265
S04_10889130	4	134.553	0.000563298
S04_10961084	4	135.819	0.00317703
S04_11083417	4	138.353	0.00317239
S04_11366510	4	139.619	0.000663949
S04_11445686	4	140.885	0.0129633
S04_11661705	4	142.151	0.0137712
S04_11732106	4	144.685	0.00234334
S04_11751929	4	145.951	0.0219395
S04_11773964	4	147.217	0.0462679
S04_11566919	4	149.751	0.000592262
S04_11566949	4	151.017	0.0105125
S04_11567032	4	152.283	0.000679822
S04_11602657	4	153.549	0.0133801
S04_11635727	4	154.815	0.057909
S04_11818481	4	158.62	0.0104919
S04_12089825	4	159.886	0.000364531
S04_12114776	4	161.152	0.0112686
S04_12138752	4	162.418	0.037039
S04_12424606	4	163.684	0.0116428
S04_12432599	4	164.951	0.036892
S04_12558661	4	166.217	0.00425074
S04_12594851	4	167.483	0.0377564
S04_12616490	4	168.749	0.105849
S04_12848098	4	170.015	0.0574978
S04_12908069	4	171.281	0.0282207
S04_12928017	4	173.815	0.0952931
S04_13022527	4	177.62	0.0839701
S04_13189606	4	182.7	0.383675
S04_13345066	4	185.234	0.112654
S04_13345151	4	186.5	0.0408853
S04_13396345	4	190.305	0.0570987
S04_13396493	4	192.839	0.0376302
S04_13405833	4	195.373	0.0137353
S04_13875731	4	197.906	0.0577221
S04_13927193	4	200.44	0.169434
S04_14000990	4	201.706	0.0806781
S04_14057085	4	202.972	0.136192
S04_14142724	4	204.239	0.207446
S04_14277593	4	206.772	0.400253
S04_14283456	4	208.038	0.515601
S04_14367971	4	209.305	0.34675
S04_14705804	4	210.571	0.249586
S04_14750442	4	211.837	0.137415
S04_14742836	4	213.103	0.13473
S04_14811300	4	215.637	0.208814
S04_14913189	4	216.903	0.208161
S04_14953359	4	218.169	0.109042
S04_14990753	4	220.703	0.0808078
S04_15327340	4	221.969	0.0246241
S04_15219949	4	223.235	0.00581635
S04_15064597	4	224.501	0.0225768
S04_15036516	4	225.767	0.0523806
S04_15608834	4	229.572	0.0232411
S04_15515256	4	230.838	0.0247125
S04_15779800	4	232.104	0.0579638
S04_15865304	4	233.37	0.108337
S04_15682263	4	234.636	0.0611257
S04_15723928	4	238.441	0.008186
S04_15734591	4	240.975	0.00237642
S04_15734603	4	242.241	0.000284853
S05_26051	5	0	0.0548893
S05_32638	5	1.26609	0.0799784
S05_19985	5	2.53219	0.134947
S05_1221932	5	5.066	0.128345
S05_1014879	5	6.33209	0.124072
S05_235430	5	10.1369	0.102491
S05_247534	5	11.403	0.161598
S05_337518	5	13.9368	0.055343
S05_341639	5	15.2029	0.0225104
S05_348874	5	16.469	0.000515842
S05_125667	5	17.7351	0.0114052
S05_630996	5	19.0012	0.0117611
S05_562337	5	20.2673	0.0357642
S05_488452	5	22.8011	0.00354923
S05_475968	5	24.0672	0.000490012
S05_475961	5	25.3333	0.0218659
S05_408230	5	26.5994	0.000451837
S05_56855	5	27.8654	0.0116603
S05_58673	5	29.1315	0.0554001
S05_1465084	5	30.3976	0.022848
S05_1437580	5	31.6637	0.0253875
S05_1604852	5	36.7444	0.0767837
S05_1667136	5	39.2782	0.216239
S05_2094454	5	41.8121	0.182691
S05_2094666	5	43.0781	0.105413
S05_2098188	5	44.3442	0.0563263
S05_2316734	5	45.6103	0.0161521
S05_2351935	5	49.4151	0.00157718
S05_2543442	5	54.4958	0.129828
S05_2539754	5	55.7619	0.135644
S05_2868705	5	58.2957	0.07809
S05_2757474	5	59.5618	0.0798448
S05_3020852	5	60.8279	0.134598
S05_3107300	5	62.094	0.0564551
S05_3164206	5	63.3601	0.011499
S05_3164361	5	64.6262	0.000441796
S05_3371610	5	67.16	0.0577191
S05_3462731	5	68.4261	0.106148
S05_3509834	5	69.6922	0.058448
S05_3536766	5	70.9583	0.134856
S05_3829095	5	72.2244	0.0795257
S05_4058284	5	73.4905	0.051799
S05_3963485	5	74.7566	0.020238
S05_3897003	5	76.0227	0.0374487
S05_3891701	5	77.2888	0.0119769
S05_3878923	5	78.5549	0.0377666
S05_3613633	5	79.821	0.0753562
S05_3604908	5	81.087	0.127553
S05_4173975	5	88.7412	0.136684
S05_4261018	5	90.0073	0.203023
S05_4303291	5	92.5411	0.1721
S05_4353626	5	93.8072	0.107669
S05_4363421	5	95.0733	0.0404203
S05_4575715	5	97.6071	0.0130316
S05_4479026	5	98.8732	0.0123941
S05_4667607	5	100.139	0.0563637
S05_4731149	5	101.405	0.0236376
S05_4860803	5	102.671	0.0569925
S05_4950868	5	105.205	0.175016
S05_4994935	5	106.471	0.296403
S05_4994969	5	107.737	0.209378
S05_5050553	5	109.004	0.138126
S05_5074140	5	110.27	0.247766
S05_5102930	5	111.536	0.169864
S05_5121907	5	112.802	0.106834
S05_5323700	5	115.336	0.137382
S05_5351320	5	116.602	0.205835
S05_5385641	5	119.136	0.0799498
S05_5411581	5	120.402	0.0789279
S05_5429692	5	122.935	0.00764458
S05_5465896	5	126.74	0.120122
S05_5737597	5	128.006	0.1684
S05_5793101	5	129.272	0.0944529
S05_5769592	5	131.806	0.290276
S05_5758171	5	135.611	0.224114
S05_5756468	5	136.877	0.14022
S05_6054240	5	143.24	0.133658
S05_6054312	5	144.507	0.0845589
S05_6054339	5	145.773	0.142812
S05_6221479	5	147.039	0.206805
S05_6291290	5	149.573	0.0390104
S05_6474401	5	150.839	0.0125861
S05_6487935	5	152.105	0.0563622
S05_6601263	5	153.371	0.0236503
S05_6838709	5	155.905	0.0236637
S05_6897468	5	157.171	0.0573924
S05_6975758	5	158.437	0.107304
S05_7238802	5	159.703	0.171871
S05_7369734	5	160.969	0.108349
S05_7573744	5	162.235	0.156977
S05_7851882	5	166.04	0.0311554
S05_8394209	5	167.306	0.0566408
S05_8567502	5	168.572	0.0237762
S05_11544938	5	171.106	0.0585828
S05_9254398	5	172.372	0.05733
S05_9306432	5	173.638	0.0552696
S05_12047706	5	177.443	0.0219469
S05_12152610	5	178.709	0.02336
S05_12415636	5	179.975	0.0576008
S05_12421735	5	181.241	0.134841
S05_12451464	5	182.507	0.0794503
S05_12490528	5	183.773	0.0232923
S05_12563470	5	185.039	0.000636221
S05_12563659	5	186.306	0.0117292
S05_12589482	5	187.572	0.000801201
S05_12589517	5	188.838	0.00337718
S05_13278831	5	190.104	0.000410599
S05_13497833	5	193.909	0.00462621
S05_13511221	5	195.175	0.0363789
S05_13550918	5	198.979	0.0177346
S05_13633765	5	201.513	0.0170525
S05_13675025	5	202.779	0.000599621
S05_13809707	5	204.045	0.0117133
S05_13821297	5	205.312	0.000506612
S05_13849211	5	206.578	0.00418881
S05_13918521	5	207.844	0.0230965
S05_13982388	5	209.11	0.0563511
S05_14283453	5	210.376	0.0121977
S05_14335625	5	211.642	0.000621168
S05_14551790	5	214.176	0.0217056
S05_14646148	5	215.442	0.0233465
S05_14674861	5	216.708	0.056367
S05_14749236	5	217.974	0.0136772
S05_14925622	5	224.337	0.0763794
S05_14858487	5	225.603	0.0812362
S05_14894008	5	226.87	0.0246036
S05_15290010	5	228.136	0.00475588
S05_15186872	5	229.402	0.00541421
S05_15429442	5	234.482	1.24032e-05
S05_15334568	5	237.016	0.000321862
S05_15581627	5	238.282	0.00438893
S05_15627177	5	239.548	0.000309948
S05_15760878	5	240.815	0.0120086
S05_15870613	5	242.081	0.0384606
S05_15924710	5	243.347	0.0125802
S05_15951676	5	244.613	0.05637
S05_15980225	5	245.879	0.0237716
S05_16097726	5	247.145	0.0772423
S05_16103142	5	250.95	0.0540229
S05_16125687	5	252.216	0.0221073
S05_16125696	5	254.75	0.0119766
S05_16188585	5	257.284	0.0778983
S05_16353153	5	258.55	0.0377746
S05_16372489	5	259.816	0.0114888
S05_16553021	5	261.082	0.000463824
S05_16886898	5	263.616	0.000296043
S05_17561684	5	264.882	0.0118137
S05_17710533	5	266.148	0.0118996
S05_17831952	5	267.414	0.000614914
S05_17923725	5	268.68	0.00937786
S06_700672	6	0	1.01033
S06_727650	6	1.26609	1.01264
S06_733013	6	2.53219	1.19099
S06_100045	6	3.79828	1.19278
S06_27870	6	5.06437	1.20062
S06_607752	6	7.59819	1.0549
S06_683151	6	8.86428	0.863034
S06_700349	6	10.1304	0.982935
S06_851412	6	12.6642	1.38757
S06_1052030	6	13.9303	1.19279
S06_1329973	6	15.1964	1.00988
S06_1310009	6	16.4625	0.908919
S06_1310058	6	18.9963	0.562736
S06_1312605	6	20.2624	0.63917
S06_1309992	6	24.0672	0.982324
S06_1538976	6	26.601	1.17352
S06_1780716	6	29.1348	0.838511
S06_2156551	6	30.4009	0.605807
S06_2264292	6	31.667	0.741576
S06_2332935	6	32.9331	0.602869
S06_2402051	6	34.1992	0.594663
S06_2567738	6	36.733	0.409923
S06_2666907	6	37.9991	0.526439
S06_2856664	6	39.2652	0.739193
S06_2993592	6	43.07	0.903779
S06_3232503	6	45.6038	0.900714
S06_3462365	6	46.8699	0.748118
S06_3584684	6	48.136	0.899754
S06_3669615	6	49.4021	0.664139
S06_3671638	6	51.9359	0.35304
S06_3737963	6	55.7407	0.459941
S06_3954335	6	59.5455	0.653747
S06_4033546	6	60.8115	0.459209
S06_4070063	6	62.0776	0.349585
S06_4111303	6	64.6115	0.293839
S06_4158109	6	67.1453	0.0809798
S06_4229716	6	69.6791	0.0585573
S06_4280655	6	70.9452	0.107442
S06_4304416	6	72.2113	0.195736
S06_6329475	6	87.8962	0.0195006
S06_6331603	6	89.1623	0.00413066
S06_6462318	6	90.4283	0.0215915
S06_6636074	6	91.6944	0.0545256
S06_6647008	6	92.9605	0.0230232
S06_6763670	6	96.7653	0.0250106
S06_6862191	6	98.0314	0.060394
S06_6910250	6	99.2975	0.113015
S06_6924900	6	100.564	0.182739
S06_6966439	6	103.097	0.42287
S06_7058969	6	104.364	0.314775
S06_7123194	6	105.63	0.424529
S06_7329232	6	108.163	0.430996
S06_7469362	6	109.43	0.613324
S06_7507450	6	110.696	0.614264
S06_7648857	6	113.229	0.445456
S06_7730708	6	117.034	0.724817
S06_7903382	6	118.3	0.898446
S06_8336058	6	119.566	0.673191
S06_8432268	6	120.832	0.898446
S06_8615084	6	122.099	0.71994
S06_8684548	6	123.365	0.56681
S06_8977027	6	127.169	0.471717
S06_9258767	6	128.436	0.315328
S06_9316315	6	129.702	0.424142
S06_9451161	6	130.968	0.312601
S06_9946841	6	132.234	0.218219
S06_11138090	6	133.5	0.169146
S06_11420023	6	134.766	0.118336
S06_11420082	6	136.032	0.158138
S06_10081934	6	138.566	0.291579
S06_10323029	6	141.1	0.500241
S06_10342158	6	142.366	0.401215
S06_10883418	6	143.632	0.313698
S06_12552905	6	146.166	0.227856
S06_9839477	6	148.7	0.218575
S06_13841400	6	152.504	0.31786
S06_12680080	6	153.77	0.311434
S06_13967483	6	155.037	0.217653
S06_14473882	6	156.303	0.113983
S06_14086339	6	157.569	0.116197
S06_14355929	6	160.103	0.116625
S06_14627219	6	162.636	0.0611619
S06_14712551	6	163.902	0.0912548
S06_15003727	6	166.436	0.0154204
S06_15202767	6	167.702	0.00457717
S06_15214403	6	168.968	0.000390563
S06_15250758	6	170.235	0.0111117
S06_15478974	6	171.501	0.000463429
S06_15524941	6	172.767	0.0114879
S06_15623692	6	174.033	0.0379714
S06_15901939	6	175.299	0.105225
S06_15924797	6	176.565	0.169836
S06_15952572	6	177.831	0.247771
S06_16012019	6	179.097	0.138504
S06_16018438	6	180.363	0.248442
S06_16075744	6	182.897	0.454677
S06_16136564	6	184.163	0.302023
S06_16153480	6	186.697	0.296231
S06_16214723	6	187.963	0.175311
S06_16335205	6	189.229	0.254063
S06_16412982	6	190.495	0.141524
S06_16445183	6	191.761	0.0617354
S06_16674604	6	193.027	0.140864
S06_16695852	6	194.294	0.202989
S06_16730136	6	195.56	0.105588
S06_16782755	6	199.364	0.000406106
S06_16819755	6	200.631	0.0221417
S06_16862207	6	201.897	0.00371615
S06_17047293	6	203.163	0.00521063
S06_17124081	6	204.429	0.0269798
S06_17281572	6	205.695	0.0865914
S06_17391867	6	208.229	0.11285
S06_17467435	6	209.495	0.112366
S06_17474810	6	210.761	0.0615417
S06_17553922	6	212.027	0.112193
S06_17730420	6	213.293	0.0615392
S06_18037006	6	214.559	0.112056
S06_18030214	6	215.825	0.115071
S06_18046373	6	218.359	0.180888
S06_18439557	6	219.625	0.113021
S06_18485971	6	220.891	0.0614075
S06_18587164	6	223.425	0.0809736
S06_18770226	6	224.691	0.0391621
S06_18981033	6	225.957	0.0127368
S06_19801982	6	228.491	0.104623
S06_19844880	6	231.025	0.0127474
S06_19860156	6	232.291	0.02593
S07_37612	7	0	0.0464372
S07_140294	7	1.26609	0.081656
S07_79163	7	2.53219	0.0842798
S07_276715	7	6.33698	0.00510546
S07_331295	7	7.60308	0.0239408
S07_335239	7	8.86917	0.00506451
S07_394486	7	12.674	0.0416388
S07_397264	7	13.9401	0.0388741
S07_434413	7	15.2062	0.0160526
S07_498530	7	16.4722	0.0629527
S07_647327	7	20.277	0.0627341
S07_675848	7	21.5431	0.0651577
S07_676265	7	22.8092	0.107397
S07_716800	7	24.0753	0.171604
S07_862177	7	25.3414	0.0836417
S07_950159	7	26.6075	0.171618
S07_1028799	7	27.8736	0.108477
S07_1120692	7	29.1397	0.171873
S07_1203774	7	30.4058	0.107309
S07_1474755	7	31.6719	0.0577664
S07_1476740	7	32.938	0.0544267
S07_1506160	7	36.7428	0.0237641
S07_1626044	7	40.5476	0.0770745
S07_2194830	7	41.8137	0.0235137
S07_2282736	7	43.0798	0.0244608
S07_2289061	7	46.8845	0.0233607
S07_2364783	7	49.4184	0.0383917
S07_2460764	7	50.6845	0.0773112
S07_2786635	7	54.4892	0.00455734
S07_2838720	7	55.7553	0.0369938
S07_3117023	7	58.2892	0.0768957
S07_3276776	7	59.5552	0.0798076
S07_3310640	7	60.8213	0.135111
S07_3428933	7	62.0874	0.0809374
S07_3632388	7	65.8922	0.0893265
S07_3731119	7	74.8475	0.0986162
S07_3861928	7	76.1136	0.10733
S07_3962456	7	78.6474	0.150676
S07_4022010	7	79.9135	0.06893
S07_4022219	7	81.1796	0.107434
S07_4112950	7	82.4457	0.171169
S07_4522784	7	84.9795	0.0570828
S07_4614202	7	86.2456	0.0272083
S07_4693389	7	87.5117	0.0614149
S07_4758292	7	92.5924	0.0878169
S07_4785035	7	93.8585	0.093211
S07_4743006	7	95.1246	0.171631
S07_6743395	7	96.3907	0.108798
S07_7277018	7	97.6568	0.207433
S07_7481843	7	98.9229	0.137751
S07_7533187	7	100.189	0.209871
S07_8310405	7	101.455	0.345715
S07_8590879	7	102.721	0.456696
S07_8616779	7	103.987	0.360488
S07_8618157	7	105.253	0.222151
S07_8703625	7	106.519	0.296577
S07_9322396	7	109.053	0.208149
S07_9401404	7	110.319	0.13641
S07_9603951	7	111.585	0.0793751
S07_9635069	7	112.852	0.0386643
S07_9638746	7	114.118	0.105199
S07_9657400	7	115.384	0.167401
S07_9673327	7	119.189	0.0809418
S07_9775297	7	130.784	0.243318
S07_9747234	7	132.051	0.254682
S07_9903997	7	133.317	0.143163
S07_9967125	7	134.583	0.215953
S07_10231096	7	138.388	0.360573
S07_10299365	7	140.921	0.668781
S07_10311823	7	142.187	0.534056
S07_10346609	7	145.992	0.54733
S07_10381526	7	147.258	0.55721
S07_10399958	7	148.524	0.675626
S07_10646291	7	149.791	0.905363
S07_10976672	7	152.324	1.11166
S07_10808422	7	153.59	1.09783
S07_11161425	7	154.857	0.919265
S07_11211839	7	161.22	0.412572
S07_11211974	7	163.754	0.597317
S07_11231209	7	165.02	0.591106
S07_11389644	7	166.286	0.728127
S07_11500922	7	175.241	0.19079
S07_11500889	7	176.507	0.253619
S07_11497482	7	181.588	0.337727
S07_11542163	7	184.122	0.402796
S07_11570695	7	185.388	0.299743
S07_11652463	7	186.654	0.30485
S07_11579986	7	189.188	0.423917
S07_11609643	7	192.992	0.363864
S07_11620510	7	194.259	0.253979
S07_11998198	7	199.339	0.309459
S07_12051668	7	200.605	0.297405
S07_12192453	7	201.871	0.175738
S07_12253013	7	203.138	0.296452
S07_12626807	7	204.404	0.2115
S07_12634661	7	205.67	0.342784
S07_12654596	7	206.936	0.269145
S08_6299	8	0	0.00875436
S08_186287	8	5.08071	0.000559492
S08_617879	8	6.3468	0.0115807
S08_1128810	8	7.61289	0.0551034
S08_1218315	8	10.1467	0.0571335
S08_1338993	8	11.4128	0.103697
S08_1555402	8	15.2176	0.101728
S08_1586757	8	16.4837	0.106284
S08_1719838	8	17.7498	0.203409
S08_2096961	8	22.8305	0.0543314
S08_2149615	8	24.0966	0.0115684
S08_2189273	8	25.3627	0.000463999
S08_2278427	8	26.6288	0.0113021
S08_2271403	8	27.8949	0.012419
S08_2571047	8	30.4287	0.0109509
S08_2640868	8	31.6948	0.000414404
S08_2770046	8	32.9609	0.00419167
S08_2958015	8	34.227	0.0230978
S08_3019828	8	35.493	0.0565316
S08_3080606	8	36.7591	0.0233535
S08_3041231	8	38.0252	0.022266
S08_3093759	8	40.559	0.0244586
S08_3345297	8	43.0929	0.000621337
S08_3368519	8	44.359	0.0116253
S08_3375267	8	45.625	0.000391388
S08_3479679	8	46.8911	0.0219318
S08_3560813	8	48.1572	0.00491043
S08_3568308	8	49.4233	0.0244796
S08_3621738	8	50.6894	0.0553809
S08_3982750	8	54.4942	0.0909567
S08_3806103	8	58.299	0.132989
S08_3806161	8	59.5651	0.13545
S08_4162782	8	60.8312	0.0803946
S08_4185871	8	62.0973	0.136585
S08_4241015	8	63.3634	0.249676
S08_4399586	8	64.6295	0.137895
S08_4518295	8	65.8956	0.208196
S08_4642790	8	67.1617	0.29376
S08_4660902	8	68.4278	0.216683
S08_4740186	8	69.6938	0.143659
S08_5022229	8	70.9599	0.207339
S08_4915255	8	72.226	0.204063
S08_5051545	8	74.7598	0.107718
S08_5080776	8	76.0259	0.205302
S08_5085345	8	78.5598	0.0932549
S08_5102282	8	79.8258	0.152197
S08_5131533	8	81.0919	0.206396
S08_5477562	8	82.358	0.106
S08_5433909	8	83.6241	0.0743247
S08_5386151	8	84.8902	0.140389
S08_5385385	8	86.1563	0.182758
S08_5881059	8	88.6901	0.156168
S08_5891807	8	89.9562	0.0957957
S08_5913550	8	91.2223	0.0646065
S08_5983925	8	92.4884	0.0285371
S08_6046043	8	95.0222	0.023001
S08_6077139	8	96.2883	0.0422808
S08_6079959	8	98.8221	0.0510557
S08_6104931	8	100.088	0.0295734
S08_6108286	8	101.354	0.0557627
S08_6120932	8	102.62	0.0289543
S08_6160772	8	103.886	0.00178712
S08_6189110	8	106.42	0.000418761
S08_6279811	8	107.686	0.00408021
S08_6329895	8	108.952	0.00462427
S08_6218338	8	111.486	0.00519559
S08_6419621	8	114.02	0.037493
S08_6561779	8	116.554	0.0368269
S08_6674216	8	117.82	0.00447367
S08_6773822	8	119.086	0.0224642
S08_6783570	8	120.352	0.000630376
S08_6814228	8	121.618	0.0224321
S08_6814289	8	122.884	0.00300637
S08_6831741	8	124.15	0.0323084
S08_6913741	8	126.684	0.0234998
S08_7259866	8	127.95	0.056171
S08_7173846	8	129.216	0.0176793
S08_7141059	8	130.483	0.0191701
S08_7453404	8	134.287	0.02409
S08_7595393	8	135.553	0.0572407
S08_7652991	8	136.82	0.0588849
S08_7786198	8	139.353	0.0237388
S08_8181456	8	145.717	0.00420182
S08_8194430	8	146.983	0.00402242
S08_8269120	8	148.249	0.00348299
S08_8621197	8	153.33	0.0327223
S08_8686850	8	154.596	0.0346511
S08_8756952	8	155.862	0.0120734
S08_8799446	8	157.128	0.00061084
S08_8806641	8	158.394	0.0229844
S08_8990176	8	159.66	0.0565355
S08_9018070	8	160.926	0.0239751
S08_9121590	8	163.46	0.133629
S08_9140797	8	164.726	0.0582679
S08_9173202	8	165.992	0.105691
S08_9212802	8	167.258	0.03934
S08_9379728	8	168.524	0.0125883
S08_9438193	8	169.79	0.0570241
S08_9439920	8	171.056	0.0865626
S08_9544072	8	174.861	0.00170608
S08_9569279	8	176.127	0.000153368
S08_9569903	8	177.393	0.000953547
S09_57742	9	0	0.151833
S09_345651	9	1.26609	0.211684
S09_757947	9	2.53219	0.108793
S09_2349342	9	3.79828	0.170421
S09_2804961	9	5.06437	0.0804967
S09_3330542	9	7.59819	0.0120525
S09_3427568	9	8.86428	0.057242
S09_3452958	9	10.1304	0.106118
S09_3536165	9	11.3965	0.0582778
S09_3755111	9	12.6626	0.106698
S09_3850593	9	13.9287	0.111428
S09_3925339	9	17.7334	0.00437082
S09_3938518	9	18.9995	0.0224615
S09_4045096	9	21.5334	0.168724
S09_4138548	9	24.0672	0.0568795
S09_4276378	9	25.3333	0.0187879
S09_4286971	9	26.5994	6.05759e-05
S09_4336110	9	29.1332	0.0366884
S09_4375769	9	30.3993	0.0111788
S09_4462931	9	31.6654	0.000511286
S09_4690944	9	34.1992	0.00422294
S09_4596231	9	35.4653	0.00389905
S09_4462958	9	36.7314	0.00272601
S09_4966018	9	43.0946	0.00802554
S09_4808563	9	48.1753	0.0264637
S09_5014221	9	50.7091	0.0117035
S09_5140547	9	51.9752	0.0361555
S09_5193936	9	58.3385	0.0722729
S09_5421377	9	59.6045	0.0344404
S09_6382008	9	60.8706	0.0113836
S09_6469533	9	63.4045	0.0123404
S09_6581273	9	64.6705	0.000285993
S09_6600163	9	65.9366	0.0110729
S09_6631025	9	67.2027	0.0110788
S09_6706928	9	68.4688	0.000391166
S09_6773233	9	71.0026	0.0240082
S09_6812460	9	72.2687	0.023235
S09_6897631	9	73.5348	0.0810677
S09_7126227	9	74.8009	0.0388884
S09_7275095	9	76.067	0.00393915
S09_7296640	9	77.3331	0.00290534
S09_7364869	9	83.6964	0.0211624
S09_7365758	9	88.7771	0.00619766
S09_7388040	9	90.0432	0.00535988
S09_7410795	9	91.3092	0.0164523
S09_7428212	9	92.5753	1.49275e-05
S09_7451343	9	93.8414	0.0038066
S09_7604590	9	95.1075	0.0219504
S09_7695526	9	100.188	0.174734
S09_7743606	9	101.454	0.250015
S09_7814543	9	102.72	0.136729
S09_7867157	9	103.987	0.0921703
S09_7875136	9	106.52	0.0617689
S09_7909971	9	109.054	0.094488
S09_7944332	9	111.588	0.0565105
S09_8074919	9	112.854	0.0542017
S09_8246598	9	116.659	0.00432096
S09_8353435	9	117.925	0.0220416
S09_8449939	9	119.191	0.00419226
S09_8483561	9	120.457	0.0375585
S09_8489703	9	121.723	0.0784198
S09_8505375	9	124.257	0.080417
S09_8530189	9	125.523	0.136172
S09_8684647	9	126.789	0.205635
S09_8788714	9	130.594	0.12514
S09_8778165	9	131.86	0.192325
S09_8778098	9	134.394	0.460463
S09_8730179	9	135.66	0.350397
S09_8885010	9	136.926	0.521754
S09_8938111	9	139.46	0.461427
S09_9005921	9	140.726	0.582025
S09_9070782	9	141.992	0.402598
S09_9071633	9	144.526	0.322063
S09_9073156	9	145.792	0.193664
S09_9073799	9	147.058	0.136994
S09_9077585	9	148.324	0.086259
S09_9079086	9	149.59	0.177695
S09_9105544	9	150.856	0.248189
S09_9385087	9	152.122	0.171916
S09_9582564	9	154.656	0.290741
S09_9557489	9	155.922	0.294644
S09_10000609	9	157.188	0.224827
S10_11571	10	0	0.0405874
S10_279787	10	18.5251	0.0023739
S10_551786	10	19.7912	0.00389616
S10_825859	10	21.0573	0.021776
S10_890967	10	23.5911	0.000752092
S10_990979	10	24.8572	0.0236695
S10_1054661	10	26.1233	0.000727842
S10_1016242	10	27.3894	0.000502348
S10_1108913	10	29.9232	0.00407622
S10_1177533	10	31.1893	0.0219131
S10_1229126	10	32.4554	0.00046702
S10_1236669	10	33.7215	0.00539304
S10_1307864	10	34.9875	0.000160654
S10_1308040	10	36.2536	0.00466475
S10_1320516	10	37.5197	0.0237918
S10_1332686	10	38.7858	0.000776903
S10_1343349	10	40.0519	0.0126747
S10_1594799	10	41.318	0.000249785
S10_1595352	10	43.8518	0.057769
S10_1806125	10	45.1179	0.106679
S10_1774494	10	46.384	0.109707
S10_1882535	10	48.9178	0.21666
S10_1996911	10	50.1839	0.358925
S10_2064249	10	51.45	0.263993
S10_2401641	10	52.7161	0.182821
S10_2460696	10	55.2499	0.179064
S10_2484656	10	56.516	0.0839144
S10_2528390	10	59.0498	0.0584168
S10_2641689	10	60.3159	0.105525
S10_2728731	10	64.1207	0.0792193
S10_2730862	10	69.2014	0.011419
S10_2730913	10	70.4675	0.0113766
S10_3004748	10	75.5482	0.0414729
S10_3026018	10	76.8143	0.113239
S10_3190524	10	78.0804	0.181308
S10_3276867	10	79.3465	0.261506
S10_3368721	10	80.6126	0.140873
S10_3415309	10	81.8787	0.0583505
S10_3493830	10	84.4125	0.00693
S10_3632045	10	86.9463	0.0015329
S10_3656009	10	88.2124	0.0108504
S10_3695352	10	89.4785	0.000552082
S10_4148313	10	90.7446	0.00391223
S10_4353136	10	92.0107	0.0220329
S10_4502413	10	93.2768	0.00416036
S10_4582282	10	95.8106	0.0108558
S10_4793954	10	97.0767	0.000310591
S10_4794029	10	98.3428	0.00145966
S10_4845511	10	99.6089	0.002479
S10_4885203	10	100.875	0.0108148
S10_6141527	10	105.956	0.0210399
S10_5794499	10	107.222	0.0192212
S10_5014953	10	108.488	0.00394367
S10_5642315	10	109.754	7.84628e-05
S10_5642360	10	111.02	0.00910113
S10_6174251	10	112.286	0.0226365
S10_6776127	10	113.552	0.054224
S10_7139060	10	114.818	0.0213918
S10_7152897	10	116.084	0.0038551
S10_7584407	10	117.351	0.00433265
S10_8304861	10	118.617	0.000344737
S10_8128201	10	119.883	0.0216715
S10_8035803	10	121.149	0.0211556
S10_8487435	10	123.683	0.00664155
S10_8564804	10	124.949	1.50807e-05
S10_8735366	10	126.215	0.00366816
S10_8767892	10	127.481	0.00457103
S10_8839405	10	128.747	0.0245971
S10_8971330	10	130.013	0.0808378
S10_8975495	10	131.279	0.0409082
S10_9070721	10	136.36	0.253159
S10_9079893	10	137.626	0.346143
S10_9111351	10	138.892	0.457953
S10_9175954	10	140.158	0.585169
S10_9236866	10	141.424	0.459059
S10_9344795	10	142.69	0.34613
S10_9396945	10	143.956	0.251723
S10_9445153	10	145.223	0.343939
S10_9466051	10	146.489	0.249935
S10_9743585	10	147.755	0.17218
S10_9646537	10	151.559	0.172144
S10_10135228	10	156.64	0.255712
S10_10175300	10	157.906	0.395835
S10_10230685	10	159.172	0.250891
S10_10443197	10	160.438	0.170254
S10_10504363	10	161.705	0.107175
S10_10504413	10	164.238	0.151672
S10_10512917	10	166.772	0.139112
S10_10512995	10	168.038	0.190536
S10_10543046	10	169.304	0.138057
S10_10575887	10	173.109	0.211106
S10_10803403	10	175.643	0.453681
S10_10803453	10	176.909	0.29826
S10_10887077	10	178.175	0.39899
S10_10913628	10	179.441	0.515613
S10_10932717	10	180.707	0.347706
S10_10996935	10	181.973	0.342174
S10_11038847	10	184.507	0.456312
S10_11098590	10	185.773	0.361845
S10_11174533	10	187.039	0.36185
S10_11187191	10	188.306	0.456721
S10_11263093	10	189.572	0.3478
S10_11296314	10	192.105	0.135925
S10_11302148	10	193.372	0.0587196
S10_11507443	10	194.638	0.106354
S10_11560944	10	195.904	0.0744424
S10_11601241	10	197.17	0.0307567
S10_11663597	10	198.436	0.052064
S10_11663660	10	200.97	0.0993698
S10_12124561	10	206.05	0.077634
S10_12234935	10	207.317	0.082246
S10_12239681	10	208.583	0.117127
S10_12254919	10	209.849	0.0648452
S10_12193489	10	211.115	0.0393805
S10_12045976	10	212.381	0.0406758
S10_12302945	10	214.915	0.00447681
S10_12332342	10	216.181	0.000407847
S10_12411339	10	217.447	0.0217881
S10_12572781	10	218.713	0.000407519
S10_12598872	10	219.979	0.00457755
S10_12604531	10	221.245	0.019923
S10_12634098	10	223.779	0.056582
S10_12658766	10	227.584	0.00507192
S10_12878502	10	228.85	0.0241896
S10_12809380	10	230.116	0.0252456
S10_12988728	10	232.65	0.00493367
S10_13030046	10	233.916	0.0246096
S10_13071389	10	235.182	0.0808372
S10_13161935	10	236.448	0.0397852
S10_13189754	10	238.982	0.0237613
S10_13198019	10	240.248	0.000788685
S10_13280200	10	242.782	0.000356626
S10_13344713	10	244.048	0.0112718
S10_13380981	10	245.314	0.0373501
S10_14083827	10	246.58	0.0368067
S10_14359236	10	249.114	0.0801265
S10_14443078	10	250.38	0.134602
S10_14655591	10	251.646	0.0570653
S10_14655088	10	252.912	0.0578032
S10_14554222	10	255.446	0.0533326
S10_14761670	10	257.98	0.0120552
S10_14883580	10	260.514	0.0582803
S10_14786809	10	261.78	0.0561481
S10_15038727	10	263.046	0.0341526
S10_15050436	10	264.312	0.0732515
S10_15075675	10	265.578	0.104436
S10_15093209	10	268.112	0.0558406
S10_15136639	10	269.378	0.0231097
S10_15159387	10	270.644	0.054711
S10_15196231	10	275.725	0.0108135
S10_15451555	10	276.991	0.00038916
S10_15479587	10	278.257	0.00449011
S10_15710468	10	279.523	0.00373556
S10_15603199	10	283.328	0.0164164
S10_15625223	10	284.594	0.00193621
S10_15625363	10	287.128	0.023366
S10_15715044	10	288.394	0.000660481
S10_15746439	10	289.66	0.0105594
S10_15795645	10	292.194	0.00263885
S10_15884116	10	293.46	0.0320196
S10_15906054	10	295.994	0.00061072
S10_15941470	10	297.26	0.00366031
S10_16099690	10	298.526	0.000154392
S11_74002	11	0	0.101088
S11_214107	11	8.95531	0.387199
S11_555907	11	10.2214	0.250276
S11_914256	11	11.4875	0.169565
S11_920068	11	12.7536	0.0794294
S11_1120229	11	14.0197	0.0232429
S11_1232939	11	15.2858	0.00419169
S11_1581936	11	16.5519	0.000431427
S11_1603838	11	17.818	0.00407472
S11_1726167	11	19.0841	0.00402271
S11_2185904	11	20.3501	0.00395605
S11_2212826	11	21.6162	0.000132697
S11_2227239	11	22.8823	0.00947687
S11_2298958	11	24.1484	0.0225452
S11_2352988	11	25.4145	0.000512367
S11_2353101	11	26.6806	0.0101683
S11_2993341	11	33.0439	0.0244467
S11_2993460	11	34.31	0.0565375
S11_3023493	11	35.576	0.0243007
S11_3107225	11	40.6568	0.0823398
S11_3109143	11	43.1906	0.105458
S11_3200490	11	46.9954	0.00344427
S11_3241857	11	48.2615	0.000552103
S11_3252591	11	49.5275	0.0111195
S11_3252655	11	50.7936	0.0565058
S11_3302934	11	52.0597	0.104897
S11_3303060	11	53.3258	0.0374548
S11_3386927	11	54.5919	0.00391852
S11_3394034	11	55.858	0.00433608
S11_3803754	11	58.3918	0.0272569
S11_3398996	11	63.4725	0.00072904
S11_3774367	11	66.0063	0.00198477
S11_3833920	11	67.2724	0.0245374
S11_3878300	11	68.5385	0.0808394
S11_4031650	11	69.8046	0.0400263
S11_4204789	11	72.3384	0.0795741
S11_4099824	11	73.6045	0.0825479
S11_4251518	11	74.8706	0.141762
S11_4442234	11	76.1367	0.254041
S11_4494270	11	77.4028	0.174396
S11_4494382	11	79.9366	0.0257655
S11_4494400	11	81.2027	0.0608741
S11_4506736	11	82.4688	0.113574
S11_4713649	11	83.7349	0.213633
S11_7132234	11	88.8156	0.256143
S11_7986508	11	92.6204	0.222617
S11_9086696	11	93.8865	0.216694
S11_9317523	11	95.1526	0.113353
S11_9612557	11	96.4187	0.0609742
S11_9718806	11	98.9525	0.01276
S11_10443886	11	100.219	0.000158582
S11_10637044	11	105.299	0.0589684
S11_10714495	11	106.565	0.107228
S11_10786450	11	107.831	0.162859
S11_10795074	11	109.098	0.239731
S11_10870388	11	110.364	0.222367
S11_10863118	11	114.168	0.274248
S11_10866786	11	117.973	0.340686
S11_11685291	11	123.054	0.294995
S11_11586177	11	124.32	0.299597
S11_10870114	11	125.586	0.215961
S11_11798528	11	128.12	0.106308
S11_11810355	11	129.386	0.108177
S11_11798507	11	130.652	0.172201
S11_11888767	11	131.918	0.251669
S11_11899246	11	134.452	0.519898
S11_11940160	11	135.718	0.349933
S11_11956502	11	136.984	0.454981
S11_12007351	11	138.25	0.296595
S11_12030910	11	139.516	0.240543
S11_12108022	11	140.783	0.16365
S11_12115305	11	142.049	0.207034
S11_12140353	11	144.582	0.16807
S11_12240148	11	145.849	0.0796552
S11_12287516	11	147.115	0.0390383
S11_12445244	11	150.919	0.107986
S11_12531109	11	152.186	0.206235
S11_12613000	11	153.452	0.136185
S11_12661820	11	154.718	0.0804001
S11_12864287	11	155.984	0.136579
S11_12879692	11	157.25	0.250054
S11_12965891	11	159.784	0.30536
S11_13014749	11	162.318	0.595234
S11_13059452	11	164.851	0.304334
S11_13092278	11	167.385	0.176915
S11_13123405	11	168.651	0.172097
S11_13139778	11	169.917	0.168847
S11_13377990	11	173.722	0.170107
S11_13588681	11	174.988	0.108448
S11_13602884	11	176.254	0.171148
S11_13651905	11	178.788	0.252888
S11_13652094	11	180.054	0.313241
S11_13680519	11	181.32	0.400205
S11_13680658	11	182.586	0.333741
S11_13752049	11	186.391	0.248373
S11_13620082	11	187.657	0.251381
S11_13645947	11	188.923	0.193583
S11_13646081	11	192.728	0.159946
S11_13651697	11	193.994	0.190129
S12_56287	12	0	0.0380248
S12_56314	12	10.2686	0.409482
S12_56479	12	11.5346	0.516037
S12_112854	12	12.8007	0.398558
S12_205373	12	14.0668	0.250482
S12_213891	12	15.3329	0.171792
S12_246830	12	16.599	0.295313
S12_256066	12	17.8651	0.399758
S12_582019	12	19.1312	0.585866
S12_704445	12	20.3973	0.805391
S12_736398	12	22.9311	0.531491
S12_1136927	12	24.1972	0.731236
S12_1601160	12	33.1525	0.81354
S12_1648644	12	38.2332	0.73764
S12_1688006	12	40.767	1.06083
S12_1782718	12	44.5718	0.405086
S12_1782829	12	45.8379	0.338665
S12_2096277	12	47.104	0.243963
S12_2234625	12	48.3701	0.297091
S12_2303646	12	49.6362	0.209363
S12_2360528	12	50.9023	0.136462
S12_2434616	12	52.1684	0.0810307
S12_2552132	12	55.9732	0.109034
S12_2666987	12	57.2393	0.171273
S12_2931859	12	61.0441	0.175786
S12_3600370	12	62.3102	0.256299
S12_3780969	12	63.5763	0.356291
S12_4142872	12	64.8423	0.430337
S12_4144384	12	66.1084	0.278237
S12_4670273	12	67.3745	0.217682
S12_4685473	12	68.6406	0.15073
S12_5194350	12	69.9067	0.066923
S12_5965241	12	71.1728	0.112489
S12_4056599	12	72.4389	0.118727
S12_6466309	12	77.5196	0.000124641
S12_6746089	12	78.7857	0.0126757
S12_6760587	12	80.0518	0.000660319
S12_6881111	12	81.3179	0.0036869
S12_6907829	12	83.8517	0.00310977
S12_6935921	12	88.9324	0.030106
S12_7022344	12	92.7372	0.00266757
S12_7025082	12	95.271	0.0115461
S12_7026225	12	96.5371	0.000749353
S12_7563370	12	104.191	0.0361846
S12_7559076	12	105.457	0.0587886
S12_7541812	12	106.723	0.0268069
S12_7541621	12	107.99	0.0114132
S12_7712735	12	109.256	0.000375901
S12_7767647	12	110.522	0.0114513
S12_7799825	12	113.056	0.000736885
S12_7767648	12	114.322	0.000455771
S12_7867971	12	115.588	0.00962195
S12_8155942	12	124.543	0.00285219
S12_8155566	12	130.906	0.00990083
S12_8064737	12	132.172	0.000481634
S12_8261886	12	133.438	0.0113932
S12_8371615	12	134.705	0.0371087
S12_8436764	12	135.971	0.011856
S12_8610318	12	137.237	0.0369683
S12_8673320	12	138.503	0.00475219
S12_8697493	12	142.308	0.0237589
S12_8697495	12	143.574	0.0555084
S12_8769100	12	148.654	0.00379226
S12_8803267	12	149.921	0.000422408
S12_8869938	12	153.725	0.0363978
S12_8903532	12	156.259	0.000540589
S12_9122082	12	157.525	0.0219176
S12_9157968	12	158.791	0.00392467
S12_9306320	12	160.057	0.000537229
S12_9307778	12	163.862	0.0127565
S12_9307802	12	171.516	0.00472445
S12_9307806	12	172.783	0.00474594
S12_9325413	12	175.316	0.0127024
S12_9328289	12	176.582	0.000729637
S12_9329216	12	179.116	0.00378536
S12_9343908	12	182.921	0.0118973
S12_9352632	12	184.187	0.0304584
S12_9365974	12	185.453	0.0308041
S12_9405378	12	187.987	0.0554662
S12_9425209	12	189.253	0.0228147
S12_9702041	12	190.519	0.0225538
S12_9965609	12	193.053	0.021976
S12_9969927	12	198.134	0.0755394
S12_10223667	12	200.668	0.131026
S12_10265522	12	203.201	0.0387527
S12_10273991	12	205.735	0.00396816
S12_10334996	12	207.001	0.0220476
S12_10919861	12	209.535	0.0221435
S12_10821108	12	210.801	0.00596355
S13_212464	13	0	0.000154876
S13_212497	13	1.26609	0.00366559
S13_216943	13	2.53219	0.000467923
S13_297317	13	7.61289	0.0119204
S13_342481	13	12.6936	0.032364
S13_327103	13	13.9597	0.0343924
S13_437528	13	16.4935	0.000629174
S13_657866	13	17.7596	0.011906
S13_720314	13	19.0257	0.0123847
S13_760521	13	20.2918	0.0574206
S13_839046	13	21.5579	0.134582
S13_1019994	13	22.824	0.057752
S13_1351315	13	24.0901	0.0342223
S13_1353318	13	26.6239	0.00188723
S13_1392733	13	27.89	0.000111059
S13_1489636	13	29.1561	0.0121718
S13_1497137	13	30.4222	0.0574197
S13_1535734	13	31.6882	0.134835
S13_1698409	13	32.9543	0.0806506
S13_1703029	13	36.7591	0.0221157
S13_1762449	13	38.0252	0.000591409
S13_1778365	13	40.559	0.0187854
S13_1827961	13	46.9223	0.0542643
S13_1887444	13	52.003	0.000792623
S13_1892523	13	53.2691	0.0216866
S13_1946613	13	58.3498	0.0386813
S13_1918245	13	60.8836	0.097138
S13_1918262	13	62.1497	0.192041
S13_2073222	13	64.6835	0.106764
S13_2554234	13	67.2173	0.162939
S13_2421050	13	69.7511	0.166543
S13_2455111	13	71.0172	0.168744
S13_2688445	13	72.2833	0.0815074
S13_2887187	13	76.0881	0.0225937
S13_2972510	13	77.3542	0.00649109
S13_3073622	13	78.6203	0.0269555
S13_3074790	13	82.4251	0.0585182
S13_3111392	13	83.6912	0.104737
S13_3133097	13	88.7719	0.00546619
S13_3152953	13	90.038	0.0380776
S13_3152971	13	91.3041	0.0129052
S13_3213682	13	96.3848	0.164824
S13_3222231	13	97.6509	0.0794085
S13_3302081	13	98.917	0.0244559
S13_3443601	13	102.722	0.0562719
S13_3917186	13	106.527	0.00435451
S13_3949114	13	107.793	0.000291411
S13_4014125	13	109.059	0.0122258
S13_4031404	13	110.325	0.0574522
S13_4173107	13	111.591	0.106719
S13_4323256	13	112.857	0.111645
S13_4640278	13	116.662	0.0607895
S13_5885939	13	117.928	0.057905
S13_5893409	13	119.194	0.116709
S13_6275471	13	120.46	0.183328
S13_5884686	13	122.994	0.109617
S13_6299376	13	124.26	0.106716
S13_6360860	13	125.526	0.0582247
S13_6517809	13	126.792	0.106158
S13_6619850	13	128.058	0.0582397
S13_6645508	13	129.324	0.107633
S13_7225877	13	130.59	0.20661
S13_5766089	13	133.124	0.111627
S13_5589006	13	135.658	0.0589005
S13_5536735	13	136.924	0.133406
S13_5531910	13	140.729	0.0456307
S13_5531833	13	141.995	0.0880551
S13_5531827	13	144.529	0.206589
S13_5525917	13	148.334	0.170945
S13_7283241	13	149.6	0.107311
S13_5466566	13	150.866	0.058558
S13_9884927	13	154.671	0.0129984
S13_9761730	13	167.61	0.237239
S13_10281698	13	187.598	0.00613607
S13_10349231	13	188.865	0.0231904
S13_10399583	13	190.131	0.0573732
S13_10416340	13	191.397	0.106204
S13_11116344	13	192.663	0.0625002
S13_11189878	13	193.929	0.114042
S13_11189895	13	195.195	0.171332
S13_11381723	13	197.729	0.0570174
S13_11627083	13	198.995	0.024391
S13_11987398	13	204.076	0.151524
S13_11734407	13	206.609	0.169751
S13_11861440	13	207.876	0.246622
S13_11997039	13	209.142	0.20021
S13_12055769	13	210.408	0.285236
S13_12056439	13	211.674	0.346444
S13_12327014	13	212.94	0.458426
S13_12369743	13	215.474	0.815127
S13_12395225	13	216.74	1.06326
S13_12443997	13	220.545	0.821561
S13_12479464	13	221.811	1.06587
S13_12501495	13	223.077	0.81176
S13_12638366	13	224.343	0.590814
S13_12638399	13	225.609	0.462153
S13_12638593	13	226.875	0.588652
S13_12653873	13	228.141	0.590794
S13_12654087	13	230.675	0.752063
S13_12665259	13	233.209	0.904417
S13_12754218	13	234.475	0.748678
S13_12789534	13	239.556	1.36082
S13_12870914	13	240.822	1.077
S13_13052933	13	242.088	1.2672
S13_13234869	13	244.622	1.30283
S13_13571601	13	249.702	1.38477
S13_13600383	13	250.968	1.61349
S13_13619819	13	253.502	1.74207
S13_13662873	13	254.768	1.4923
S13_13677457	13	256.034	1.71978
S13_13894216	13	257.3	1.96658
S13_14037279	13	261.105	1.84639
S13_14468551	13	262.371	1.49424
S13_14473592	13	263.637	1.71672
S13_14643783	13	264.904	1.87344
S14_37172	14	0	0.0167865
S14_75113	14	5.08071	0.000551914
S14_313649	14	6.3468	0.0110193
S14_740093	14	7.61289	0.000508852
S14_947336	14	8.87899	0.0231184
S14_996812	14	10.1451	0.0786189
S14_1015606	14	11.4112	0.0795593
S14_1112697	14	13.945	0.137525
S14_1352035	14	16.4788	0.34718
S14_1387875	14	17.7449	0.459912
S14_1403043	14	19.011	0.652492
S14_1413892	14	21.5448	0.729233
S14_1938761	14	24.0786	0.726268
S14_2250455	14	25.3447	0.589318
S14_2339660	14	26.6108	0.807437
S14_2467451	14	27.8769	0.664996
S14_2594813	14	29.143	0.901876
S14_2581860	14	30.4091	0.90022
S14_2657574	14	32.9429	1.08351
S14_2770265	14	34.209	1.27588
S14_2872434	14	35.4751	1.6018
S14_2928719	14	36.7412	1.39334
S14_2720520	14	39.275	1.40961
S14_3114712	14	43.0798	1.18856
S14_3116027	14	44.3459	1.01543
S14_3165434	14	48.1507	0.891108
S14_3391840	14	50.6845	0.910875
S14_3556214	14	51.9506	1.18783
S14_3686068	14	53.2167	0.905013
S14_4135362	14	54.4828	0.662702
S14_4145718	14	55.7488	0.654965
S14_4194935	14	58.2827	0.528835
S14_4270983	14	59.5488	0.656585
S14_4333491	14	60.8148	0.458803
S14_4585691	14	62.0809	0.298298
S14_4684150	14	63.347	0.398987
S14_4729450	14	64.6131	0.514955
S14_4763952	14	65.8792	0.34903
S14_4764000	14	67.1453	0.514955
S14_4787264	14	68.4114	0.398958
S14_4808665	14	69.6775	0.29599
S14_4814942	14	70.9436	0.175555
S14_4951857	14	76.0243	0.30339
S14_5044427	14	77.2904	0.402948
S14_5147817	14	79.8242	0.386614
S14_5275694	14	83.629	0.534158
S14_5338686	14	84.8951	0.669589
S14_5403079	14	87.4289	0.357695
S14_5760838	14	89.9627	0.175111
S14_5836337	14	91.2288	0.223833
S14_5872514	14	92.4949	0.14835
S14_6044190	14	93.761	0.107099
S14_6147761	14	95.0271	0.058452
S14_6215089	14	96.2932	0.13389
S14_6268274	14	98.827	0.0242718
S14_6386454	14	100.093	0.0794557
S14_6543840	14	101.359	0.169555
S14_6722966	14	102.625	0.2489
S14_6775167	14	103.891	0.249746
S14_6822401	14	105.157	0.252533
S14_6887669	14	107.691	0.168822
S14_6915170	14	108.957	0.106812
S14_6992310	14	111.491	0.135948
S14_7102189	14	112.757	0.133169
S14_7214345	14	116.562	0.134324
S14_7215850	14	117.828	0.080386
S14_7283818	14	119.094	0.132367
S14_8226986	14	126.748	0.0386095
S14_8240545	14	128.015	0.0165304
S14_8273027	14	130.548	0.0266867
S14_8308502	14	134.353	0.0124446
S14_8382786	14	135.619	0.0117492
S14_8616544	14	136.885	0.0553276
S14_8650714	14	138.151	0.024022
S14_9256153	14	145.806	0.03581
S14_8976918	14	147.072	0.0396762
S14_9268718	14	148.338	0.107079
S14_9438845	14	149.604	0.171874
S14_9442647	14	150.87	0.108812
S14_9584706	14	152.136	0.20907
S14_9631762	14	153.402	0.297591
S14_9641398	14	154.668	0.35861
S15_19323	15	0	0.0328694
S15_19465	15	1.26609	0.0113123
S15_61259	15	2.53219	0.000374733
S15_73964	15	3.79828	0.0117813
S15_233520	15	6.33209	0.107828
S15_383405	15	7.59819	0.173404
S15_412342	15	8.86428	0.256774
S15_706770	15	10.1304	0.405038
S15_745327	15	11.3965	0.530174
S15_800967	15	12.6626	0.670906
S15_874068	15	16.4674	0.914869
S15_894147	15	17.7334	1.09544
S15_1121481	15	18.9995	0.848538
S15_1232523	15	21.5334	1.31185
S15_1397983	15	26.6141	2.33313
S15_1515868	15	29.1479	3.13519
S15_1519873	15	30.414	3.53335
S15_1535312	15	31.6801	3.98523
S15_1667445	15	32.9462	4.59567
S15_1787585	15	34.2122	5.13506
S15_1807181	15	36.7461	6.43494
S15_1962549	15	38.0122	7.23619
S15_2005320	15	39.2782	6.57791
S15_2031997	15	43.083	5.9536
S15_2032054	15	44.3491	5.68583
S15_2032168	15	48.1539	7.84225
S15_2209285	15	49.42	8.20573
S15_2385280	15	50.6861	9.08416
S15_2521003	15	57.0494	16.5995
S15_2525146	15	59.5832	20.4734
S15_2530191	15	60.8493	18.8569
S15_2609288	15	62.1154	21.4202
S15_2576789	15	63.3815	24.1461
S15_7993704	15	64.6475	26.8433
S15_8549505	15	65.9136	25.5689
S15_8549574	15	67.1797	25.3716
S15_4209765	15	72.2604	26.2436
S15_2684052	15	76.0652	25.807
S15_2728451	15	78.599	25.0305
S15_2882817	15	79.8651	26.0191
S15_2909798	15	81.1312	26.8382
S15_6142885	15	83.665	23.7909
S15_4521794	15	84.9311	22.1968
S15_4515310	15	88.7359	24.2903
S15_10060436	15	97.6912	23.4916
S15_10049793	15	98.9573	23.599
S15_9915345	15	100.223	21.2644
S15_10196126	15	101.49	20.4844
S15_10187092	15	102.756	18.5849
S15_10167248	15	104.022	18.8911
S15_10307613	15	105.288	18.4008
S15_10307805	15	106.554	17.4404
S15_10457745	15	107.82	17.8702
S15_10557281	15	111.625	15.1257
S15_10632869	15	114.159	12.0089
S15_10745970	15	119.239	7.39308
S15_10749428	15	120.505	6.59758
S15_10780959	15	123.039	8.32347
S15_11213906	15	124.305	7.58171
S15_11309585	15	125.571	6.9029
S15_11309696	15	126.837	7.55086
S15_11477031	15	128.104	6.87547
S15_11537179	15	129.37	6.03866
S15_11655928	15	130.636	5.28671
S15_11668475	15	131.902	5.23907
S15_11737188	15	135.707	4.2456
S15_11765291	15	136.973	3.81583
S15_11804281	15	138.239	3.28544
S15_11829188	15	140.773	3.12704
S15_11850710	15	142.039	2.77842
S15_11919322	15	143.305	3.24841
S15_12113296	15	144.571	2.89331
S15_12165196	15	145.837	2.56469
S15_12514794	15	148.371	1.97681
S15_12667989	15	150.905	1.48447
S15_12690059	15	152.171	1.17329
S15_12708920	15	154.705	0.735634
S15_12719631	15	155.971	0.887082
S15_12719677	15	157.237	0.730583
S15_12759153	15	158.503	0.726805
S15_12770873	15	159.769	0.519698
S15_12770965	15	161.035	0.401374
S15_12790680	15	162.301	0.497255
S15_12819218	15	163.567	0.335788
S15_12899322	15	167.372	0.252009
S15_12946309	15	168.638	0.312097
S15_13009355	15	169.904	0.473589
S15_13124045	15	171.17	0.398476
S15_13146952	15	172.436	0.295279
S15_13961139	15	173.702	0.170029
S15_13960952	15	174.969	0.0806828
S15_13879854	15	177.502	0.036881
S15_13867872	15	178.768	0.037423
S15_14072589	15	180.035	0.0116642
S15_14333682	15	181.301	0.0112069
S15_14534465	15	182.567	0.000488392
S15_14615875	15	183.833	0.011713
S15_14663296	15	185.099	0.000610239
S15_14713207	15	186.365	0.0231278
S15_14909125	15	187.631	0.0791521
S15_14974164	15	188.897	0.136425
S15_15033289	15	190.163	0.209373
S15_15196341	15	191.429	0.298362
S15_15338953	15	192.695	0.36678
S15_15351163	15	193.962	0.483049
S15_15491939	15	195.228	0.405896
S15_15505511	15	196.494	0.399316
S15_15515648	15	199.028	0.4944
S16_75169	16	0	0.0642316
S16_92011	16	6.36325	0.352066
S16_190314	16	7.62934	0.456548
S16_967453	16	8.89543	0.346086
S16_1172437	16	10.1615	0.249908
S16_1599048	16	11.4276	0.169881
S16_1639964	16	12.6937	0.106827
S16_2360681	16	15.2275	0.134424
S16_2583942	16	17.7613	0.022123
S16_2678578	16	19.0274	0.000407288
S16_2698858	16	20.2935	0.00467991
S16_2731704	16	21.5596	0.0383042
S16_2851806	16	22.8257	0.0120128
S16_2933809	16	24.0918	0.000289129
S16_3055056	16	27.8966	0.132658
S16_3134381	16	29.1627	0.0566292
S16_3666480	16	30.4288	0.0232363
S16_3670558	16	31.6949	0.0787771
S16_3809407	16	32.961	0.135647
S16_3809571	16	34.2271	0.205601
S16_3812406	16	35.4932	0.106636
S16_3914748	16	38.027	0.0124374
S16_4641494	16	43.1077	0.00359113
S16_4704307	16	44.3738	0.0034251
S16_5496551	16	50.737	0.00567821
S16_5776015	16	52.0031	0.00421404
S16_5901894	16	54.5369	0.00396901
S16_6044145	16	55.803	0.000450859
S16_6144801	16	58.3368	0.0116155
S16_6180073	16	59.6029	0.000506397
S16_6257590	16	60.869	0.00407806
S16_6258191	16	62.1351	0.00470794
S16_6264942	16	64.6689	2.27734e-05
S16_6272300	16	65.935	0.0170133
S16_6335510	16	67.2011	0.00428043
S16_6229352	16	68.4672	0.00487171
S16_6634933	16	71.001	0.000332548
S16_7067653	16	72.2671	0.0117765
S16_7783245	16	73.5332	0.05638
S16_8624275	16	74.7993	0.124294
S16_7203214	16	76.0654	0.131177
S16_9020082	16	81.1461	0.000628893
S16_11511091	16	82.4122	0.0117346
S16_11504765	16	83.6783	0.00123453
S16_11503914	16	86.2121	0.00306255
S16_11720310	16	91.2928	0.00945976
S16_11217891	16	93.8266	0.000142416
S16_12143049	16	95.0927	0.00964855
S16_12055714	16	96.3588	0.0384114
S16_12217223	16	97.6249	0.012276
S16_10483566	16	98.891	0.0115817
S16_12254395	16	101.425	0.0396856
S16_12601753	16	102.691	0.0815136
S16_12752514	16	103.957	0.0807016
S16_13098983	16	106.491	0.139212
S16_13148870	16	107.757	0.0610078
S16_13148921	16	109.023	0.0587708
S16_13315681	16	111.557	0.0238051
S16_13396397	16	112.823	0.000680763
S16_13553728	16	114.089	0.0039648
S16_13774479	16	115.355	0.0368763
S16_13878534	16	116.621	0.0112639
S16_14067397	16	117.887	0.000300365
S16_14621018	16	119.153	0.00495175
S16_14634908	16	120.419	0.00350321
S16_14797959	16	121.686	0.000739042
S16_14909812	16	124.219	0.0046182
S16_14936252	16	126.753	0.00501003
S16_14945966	16	129.287	0.000727883
S16_15084067	16	130.553	0.0113829
S16_15147285	16	131.819	0.0386844
S16_15147422	16	133.085	0.0386932
S16_15274822	16	134.351	0.0118701
S16_15293060	16	135.617	0.0391845
S16_15296374	16	136.884	0.0993578
S16_15402956	16	138.15	0.162413
S16_16095459	16	141.954	0.325363
S16_16286092	16	143.221	0.427027
S16_16556191	16	144.487	0.264888
S16_16981610	16	145.753	0.200925
S16_16964817	16	148.287	0.146008
S16_16820057	16	150.82	0.190909
S16_17042718	16	153.354	0.139212
S16_17050541	16	154.62	0.0578746
S16_17050609	16	155.886	0.0115473
S16_17076296	16	157.152	0.000413729
S16_17076456	16	158.419	0.0226866
S16_17122584	16	159.685	0.0569898
S16_17132268	16	160.951	0.0591779
S16_17184544	16	163.485	0.139062
S16_17331060	16	164.751	0.082095
S16_17457840	16	166.017	0.0235975
S16_17465334	16	168.551	0.0107799
S16_17853573	16	169.817	0.000567398
S16_17562373	16	171.083	0.000855073
S16_17588628	16	173.617	0.00237563
S16_17625189	16	174.883	2.38708e-05
S16_17626757	16	176.149	0.00351471
S16_18279261	16	182.512	0.0212199
S16_18306859	16	183.778	0.0038493
S16_18358056	16	185.044	0.00433101
S16_18580590	16	186.31	0.000391127
S16_18862441	16	187.576	0.011022
S16_18906904	16	188.842	0.00050784
S16_19256306	16	190.109	0.0224572
S16_19013317	16	191.375	0.0045089
S16_19074113	16	192.641	0.037374
S16_19048883	16	193.907	0.0364738
S16_19326415	16	196.441	0.0781508
S16_20655423	16	200.245	0.0224653
S16_20666347	16	201.511	0.00441967
S16_20845176	16	202.778	0.0223321
S16_20845189	16	206.582	0.0257922
S16_20858770	16	211.663	0.000694807
S16_20961951	16	212.929	0.0117753
S16_21018459	16	215.463	0.0228174
S16_21035230	16	219.268	0.00981005
S16_21203472	16	225.631	0.139494
S16_21243282	16	226.897	0.207392
S16_21261253	16	228.163	0.108592
S16_21350722	16	230.697	0.0241362
S16_21403725	16	234.502	0.055488
S16_21442266	16	235.768	0.0120956
S16_21789179	16	237.034	0.000309077
S16_21797702	16	238.3	0.00431677
S16_21911102	16	242.105	0.0235687
S16_22246669	16	243.371	0.00486686
S16_22375272	16	244.637	0.0244109
S16_22388365	16	245.903	0.0559619
S16_22430692	16	248.437	0.0538826
S16_22524527	16	256.091	0.000775413
S16_22501852	16	257.357	0.000431096
S16_22730848	16	258.623	0.0110284
S16_23074256	16	259.889	0.000415321
S16_23106094	16	261.156	0.00396902
S16_23159378	16	262.422	0.000389636
S16_23270547	16	264.955	0.0364283
S16_23608082	16	266.222	0.00447516
S16_23718609	16	267.488	0.0231045
S16_23808482	16	268.754	0.0565283
S16_23933402	16	270.02	0.023131
S16_23936234	16	271.286	0.0044125
S16_23961330	16	273.82	0.000616639
S16_26739781	16	281.474	0.0779033
S16_26794407	16	287.837	0.0427723
S16_26831660	16	291.642	0.059328
S16_27070829	16	292.908	0.135095
S16_27151721	16	294.174	0.100476
S16_27170942	16	295.44	0.181718
S16_27559870	16	296.706	0.228585
S16_27585944	16	300.511	0.0392095
S16_27623464	16	301.777	0.0785754
S16_27713203	16	304.311	0.106512
S16_27739957	16	305.577	0.168399
S16_28314317	16	306.843	0.106954
S16_28886488	16	308.109	0.208389
S16_28904529	16	309.375	0.345862
S16_28929055	16	310.641	0.347176
S16_28905302	16	311.908	0.343051
S16_28930429	16	315.712	0.43098
S16_28931127	16	316.978	0.549353
S16_28988961	16	318.245	0.657743
S16_29214002	16	320.778	0.656282
S16_29531276	16	322.044	0.459391
S16_30272442	16	323.311	0.367478
S16_30449798	16	324.577	0.361861
S16_29369276	16	328.381	0.353125
S16_29427219	16	329.648	0.522254
S16_29402969	16	330.914	0.407238
S16_29402926	16	332.18	0.303921
S16_29402915	16	333.446	0.249651
S16_29388613	16	334.712	0.342084
S16_29369466	16	335.978	0.406169
S16_29486549	16	338.512	0.652861
S16_30524989	16	342.317	0.250798
S16_30712193	16	343.583	0.173845
S16_30850000	16	346.117	0.173418
S16_30898642	16	352.48	0.298087
S16_31226678	16	353.746	0.215176
S16_31110602	16	355.012	0.218528
S16_31331897	16	357.546	0.106643
S16_31495055	16	358.812	0.0582838
S16_31512186	16	361.346	0.0563807
S16_31875841	16	365.15	0.142629
S16_32010526	16	366.417	0.213574
S16_32050946	16	367.683	0.221162
S16_32188132	16	370.216	0.361029
S16_32103613	16	371.483	0.284574
S16_32050986	16	372.749	0.44732
S16_32050603	16	376.553	0.638529
S16_32050648	16	377.82	0.528447
S17_10608	17	0	0.340656
S17_23471	17	1.26609	0.395374
S17_72954	17	3.79991	0.169373
S17_157684	17	5.066	0.105455
S17_158670	17	6.33209	0.056427
S17_176132	17	7.59819	0.0232328
S17_177014	17	8.86428	0.0781841
S17_192892	17	10.1304	0.0378318
S17_192926	17	11.3965	0.0119057
S17_318738	17	13.9303	0.0784685
S17_367285	17	16.4641	0.077835
S17_417672	17	17.7302	0.0226253
S17_452871	17	18.9963	0.00411979
S17_740155	17	21.5301	0.000906381
S17_1425946	17	26.6108	0.0137953
S17_1457077	17	29.1446	0.0807046
S17_1587361	17	30.4107	0.0806941
S17_1588058	17	32.9445	0.0129123
S17_1588158	17	34.2106	0.000786489
S17_1638941	17	38.0154	0.00439405
S17_1664130	17	39.2815	0.0377621
S17_1699821	17	40.5476	0.10531
S17_2458841	17	43.0814	0.0556784
S17_2667853	17	44.3475	0.0580788
S17_2677958	17	45.6136	0.140569
S17_2693847	17	46.8797	0.214358
S17_2734126	17	48.1458	0.299874
S17_2785197	17	51.9506	0.212833
S17_2861437	17	54.4844	0.0839347
S17_2980221	17	55.7505	0.14086
S17_2996129	17	57.0166	0.212185
S17_3061480	17	60.8214	0.251558
S17_3383881	17	64.6262	0.170393
S17_3496509	17	65.8923	0.107857
S17_3575798	17	67.1583	0.110289
S17_3686921	17	70.9631	0.116888
S17_3925442	17	73.497	0.0889225
S17_4165820	17	74.763	0.135414
S17_4354129	17	78.5678	0.453554
S17_4359602	17	79.8339	0.348603
S17_4773140	17	82.3677	0.17544
S17_4846813	17	83.6338	0.300535
S17_4991752	17	84.8999	0.216053
S17_5314769	17	86.166	0.300941
S17_6289749	17	87.4321	0.216056
S17_6466027	17	88.6982	0.300941
S17_6574482	17	89.9643	0.216072
S17_6652467	17	91.2304	0.301127
S17_6738508	17	95.0352	0.73623
S17_6738545	17	96.3013	0.528281
S17_6791268	17	98.8351	0.301927
S17_6873265	17	100.101	0.216923
S17_7729435	17	103.906	0.178335
S17_7594787	17	105.172	0.175688
S17_7688347	17	106.438	0.305502
S17_7737370	17	107.704	0.402934
S17_7913856	17	110.238	0.171126
S17_8015402	17	111.504	0.0801432
S17_8110921	17	112.77	0.0761906
S17_8120231	17	117.851	0.0142852
S17_8165681	17	119.117	1.38554e-05
S17_8191709	17	120.383	0.0111018
S17_8201894	17	121.649	0.00157247
S17_8267275	17	122.915	0.0021543
S17_8334355	17	125.449	0.00490314
S17_8511394	17	127.983	0.0830573
S17_8567334	17	129.249	0.171582
S17_8567366	17	130.515	0.107069
S17_8618693	17	131.781	0.0391996
S17_9561440	17	133.047	0.00499041
S17_9603842	17	134.313	0.0381561
S17_9662398	17	136.847	0.0375946
S17_9681482	17	141.928	0.0374718
S17_9803633	17	144.462	0.000407543
S17_9812263	17	145.728	0.00844332
S17_9828174	17	146.994	0.00149093
S17_9832135	17	150.799	0.0269457
S17_9893586	17	152.065	0.0124978
S17_10156629	17	153.331	0.0553501
S17_10385839	17	157.136	0.00570853
[truncated: 197 more rows]

## Sheet: S. purpurea 94006 (11X-407)
MARKER	CHR	POS	LOD		THRESHOLD	3.62
S01_57370	1	0	0.244875
S01_62194	1	8.78495	0.123212
S01_77171	1	12.0505	0.0122268
S01_152167	1	13.1376	0.050756
S01_77213	1	14.2247	0.0528513
S01_154786	1	17.4902	0.124632
S01_427362	1	19.6655	0.189639
S01_548270	1	20.7526	0.266521
S01_656508	1	21.8398	0.184428
S01_656536	1	22.9269	0.119661
S01_724349	1	24.014	0.0523789
S01_888663	1	25.1011	0.0951291
S01_888806	1	26.1883	0.0707055
S01_888832	1	29.4538	0.177758
S01_926267	1	30.5409	0.215499
S01_944601	1	31.628	0.146816
S01_958787	1	32.7152	0.0909817
S01_1081119	1	33.8023	0.0494466
S01_1131371	1	34.8894	0.0906091
S01_1192443	1	35.9765	0.146672
S01_1202054	1	37.0637	0.249669
S01_1361999	1	38.1508	0.178197
S01_1415785	1	39.2379	0.250295
S01_1414509	1	40.325	0.177632
S01_1381510	1	41.4122	0.230076
S01_1362059	1	43.5875	0.230134
S01_1259135	1	45.7627	0.175048
S01_1459212	1	47.938	0.253296
S01_1475628	1	49.0252	0.338551
S01_1476418	1	52.2907	0.185631
S01_1520023	1	53.3778	0.124761
S01_1946322	1	57.7366	0.211756
S01_1669546	1	58.8237	0.217474
S01_1969900	1	59.9109	0.299764
S01_2026698	1	60.998	0.237809
S01_2026984	1	64.2635	0.29678
S01_2027188	1	65.3506	0.36683
S01_2109177	1	67.5259	0.400586
S01_2166261	1	70.7914	0.307906
S01_2216370	1	76.2478	0.197789
S01_2167020	1	78.423	0.214561
S01_2497869	1	79.5102	0.122072
S01_2687507	1	82.7757	0.0219469
S01_2751155	1	83.8628	0.0212309
S01_2842070	1	84.9499	0.0690837
S01_2807166	1	86.0371	0.0716301
S01_2924141	1	88.2124	0.147676
S01_2953920	1	89.2995	0.214939
S01_2963327	1	90.3866	0.122858
S01_3105229	1	93.6521	0.220168
S01_3154983	1	94.7392	0.33978
S01_3254201	1	95.8264	0.252261
S01_3353791	1	96.9135	0.178002
S01_3582010	1	98.0006	0.228801
S01_3500525	1	99.0877	0.312976
S01_3417212	1	100.175	0.280133
S01_3430703	1	102.35	0.248936
S01_3495218	1	103.437	0.304672
S01_3601081	1	107.796	0.15117
S01_3676173	1	108.883	0.250023
S01_3687082	1	109.97	0.150394
S01_3733666	1	111.058	0.218414
S01_3733922	1	112.145	0.221741
S01_3882055	1	114.32	0.148432
S01_3949165	1	115.407	0.213961
S01_4029593	1	118.673	0.0685791
S01_4015964	1	119.76	0.0703427
S01_4013741	1	120.847	0.14515
S01_3993126	1	123.022	0.162724
S01_4400991	1	127.381	0.143557
S01_4449597	1	128.468	0.071018
S01_4506557	1	129.555	0.14509
S01_4603054	1	130.642	0.071033
S01_4668062	1	132.818	0.071033
S01_4706972	1	133.905	0.145088
S01_4759810	1	134.992	0.0722221
S01_4936440	1	138.257	0.305011
S01_4936858	1	139.344	0.447408
S01_4966746	1	140.432	0.618438
S01_4996424	1	141.519	0.498699
S01_5134973	1	142.606	0.620675
S01_5141269	1	143.693	0.758587
S01_5141291	1	145.868	0.759682
S01_5176995	1	146.955	0.621652
S01_5238186	1	148.043	0.500235
S01_5348382	1	149.13	0.674393
S01_5665220	1	152.395	0.554422
S01_5706399	1	153.482	0.680733
S01_5766111	1	154.569	0.887599
S01_5764534	1	156.745	0.501492
S01_5764531	1	157.832	0.614629
S01_5764459	1	164.391	0.277188
S01_5764458	1	165.478	0.3948
S01_5779252	1	176.524	0.721456
S01_5835230	1	177.611	0.74018
S01_5868568	1	178.698	0.550447
S01_5929510	1	179.785	0.462522
S01_5934994	1	180.872	0.317287
S01_5965300	1	181.96	0.385927
S01_6067264	1	183.047	0.29473
S01_6088477	1	184.134	0.434821
S01_6100157	1	185.221	0.604173
S01_6294838	1	187.396	0.554265
S01_6326967	1	188.483	0.739532
S01_6471071	1	189.57	0.610611
S01_6981035	1	191.746	0.610561
S01_7112839	1	192.833	0.737707
S01_7388127	1	197.192	0.735558
S01_7461590	1	198.279	0.550058
S01_7480607	1	199.366	0.434334
S01_7630166	1	200.453	0.333526
S01_7718393	1	201.54	0.21057
S01_7806758	1	202.627	0.142878
S01_7824967	1	203.714	0.0998309
S01_7825042	1	204.802	0.16176
S01_7873893	1	205.889	0.215634
S01_7824933	1	208.064	0.211369
S01_8559287	1	210.239	0.340304
S01_8601349	1	214.598	0.207749
S01_8669021	1	216.773	0.0881379
S01_11005095	1	217.861	0.0480749
S01_10090440	1	218.948	0.0810051
S01_10332405	1	220.035	0.0423826
S01_9783735	1	221.122	0.0194988
S01_9098332	1	223.297	0.0260141
S01_9303753	1	227.656	0.0362741
S01_8307480	1	233.112	0.0491603
S01_8171523	1	234.2	0.0882908
S01_7906190	1	235.287	0.116474
S01_7927112	1	236.374	0.0504755
S01_8015529	1	237.461	0.0318946
S01_8312655	1	238.548	0.010227
S01_8519884	1	239.635	0.0469241
S01_8519907	1	240.722	0.0487107
S01_11239370	1	243.988	0.048524
S01_11518648	1	245.075	0.0888779
S01_11841856	1	246.162	0.171769
S01_11841889	1	248.337	0.144189
S01_12004636	1	249.424	0.210103
S01_12149661	1	250.512	0.287459
S01_12159585	1	254.87	0.159223
S01_12159545	1	255.958	0.161064
S01_12258608	1	257.045	0.092102
S01_12483860	1	258.132	0.14718
S01_12586713	1	259.219	0.251941
S01_12644417	1	260.306	0.340009
S01_12866531	1	262.481	0.301829
S01_13001820	1	266.84	0.131578
S01_13056196	1	269.015	0.159049
S01_13109133	1	270.103	0.215318
S01_13109250	1	271.19	0.148007
S01_13284743	1	274.455	0.0038395
S01_13312084	1	275.542	0.000228812
S01_13374995	1	278.808	0.00330571
S01_13444306	1	282.073	0.000277732
S01_13431466	1	283.16	0.000392079
S01_13648185	1	284.248	0.00384551
S01_13681778	1	285.335	0.00297721
S01_13755382	1	286.422	0.0098941
S01_13823112	1	287.509	0.0320159
S01_13873064	1	288.596	0.0662533
S01_13942570	1	289.683	0.0329608
S01_14007974	1	291.859	0.140817
S01_14009286	1	292.946	0.0883905
S01_14056354	1	294.033	0.0327583
S01_14084727	1	295.12	0.0673246
S01_14099699	1	296.207	0.142496
S01_14199985	1	297.294	0.209325
S01_14216724	1	298.381	0.212566
S01_14263533	1	300.557	0.327293
S01_14300102	1	302.732	0.531502
S01_14572173	1	309.291	0.0794616
S01_14567673	1	310.378	0.0745539
S01_14397331	1	312.553	0.210862
S01_14590993	1	313.641	0.290224
S01_14590272	1	314.728	0.298307
S01_14917268	1	319.086	0.317654
S01_14977183	1	320.174	0.321069
S01_14598473	1	321.261	0.262193
S01_14706381	1	322.348	0.350975
S01_14977256	1	323.435	0.434515
S01_15001178	1	324.522	0.534993
S01_15025408	1	325.609	0.660318
S01_15126613	1	326.696	0.549362
S01_15255317	1	327.783	0.43418
S01_15627208	1	328.871	0.293257
S01_15638048	1	329.958	0.232562
S02_632796	2	0	0.0103035
S02_579051	2	1.08713	0.00371715
S02_663291	2	2.17426	0.030787
S02_492570	2	3.26138	0.00979125
S02_133948	2	4.34851	0.00916412
S02_173697	2	6.5238	0.000354794
S02_1166212	2	7.61092	0.0032358
S02_1111412	2	8.69805	1.64256e-05
S02_1071141	2	9.78518	1.34624e-09
S02_1463774	2	13.0507	0.0199601
S02_1502102	2	14.1378	0.0659483
S02_1547691	2	15.2249	0.111785
S02_1589829	2	17.4002	0.0188949
S02_1830976	2	18.4874	0.00335756
S02_1836974	2	19.5745	0.00329548
S02_1873063	2	22.84	0.04885
S02_1979690	2	23.9271	0.11269
S02_1952551	2	25.0142	0.11191
S02_2144361	2	27.1895	0.0682327
S02_2219679	2	37.0999	0.147884
S02_2215326	2	43.659	0.237252
S02_2233920	2	44.7461	0.173636
S02_2556686	2	45.8333	0.11461
S02_2557555	2	46.9204	0.174146
S02_2846542	2	48.0075	0.285686
S02_3076362	2	49.0947	0.175891
S02_3160392	2	50.1818	0.285703
S02_3185685	2	51.2689	0.175491
S02_3185732	2	52.356	0.245171
S02_3253653	2	53.4432	0.144325
S02_3365313	2	54.5303	0.210156
S02_3402949	2	55.6174	0.291149
S02_3414990	2	56.7045	0.384214
S02_3494354	2	57.7917	0.293484
S02_3873259	2	58.8788	0.431908
S02_3884219	2	59.9659	0.333502
S02_4007544	2	61.0531	0.210291
S02_4182592	2	62.1402	0.116102
S02_4082752	2	63.2273	0.116795
S02_4273385	2	65.4026	0.0496591
S02_4273468	2	67.5779	0.0498184
S02_4334959	2	68.665	0.0909763
S02_4403344	2	69.7521	0.145587
S02_4505487	2	71.9274	0.145586
S02_4624259	2	73.0145	0.0909568
S02_4872411	2	74.1017	0.0487336
S02_5067417	2	75.1888	0.0202768
S02_5100315	2	76.2759	0.0660765
S02_5134125	2	77.3631	0.0320191
S02_5208500	2	78.4502	0.0101434
S02_5289493	2	79.5373	0.0313291
S02_5396267	2	80.6244	0.00401109
S02_5475581	2	82.7997	0.0293398
S02_5557258	2	84.975	0.00352002
S02_5557597	2	86.0621	0.000392597
S02_5799198	2	87.1493	0.0190726
S02_5869799	2	88.2364	0.0659154
S02_6011563	2	89.3235	0.111441
S02_6108882	2	92.589	0.0143649
S02_6161404	2	93.6762	0.038409
S02_6172444	2	95.8514	0.114007
S02_6173543	2	98.0267	0.288906
S02_6173556	2	99.1139	0.378788
S02_6324247	2	100.201	0.289894
S02_6415748	2	101.288	0.38086
S02_6473770	2	102.375	0.485923
S02_6492694	2	103.462	0.492976
S02_6621718	2	105.638	0.667485
S02_6897196	2	107.813	0.480719
S02_7021529	2	109.988	0.332763
S02_7138554	2	111.075	0.248785
S02_7224665	2	113.251	0.244952
S02_7558823	2	114.338	0.144703
S02_7635828	2	116.513	0.144069
S02_7889545	2	118.688	0.288528
S02_7910958	2	119.775	0.209816
S02_7980287	2	120.863	0.115331
S02_8084690	2	121.95	0.0492782
S02_8043737	2	123.037	0.0498757
S02_8138151	2	125.212	0.0193967
S02_8254711	2	126.299	0.00404986
S02_8421591	2	131.756	0.110255
S02_8424163	2	133.931	0.0185517
S02_8436829	2	135.018	0.000405613
S02_8436871	2	136.105	0.00329095
S02_8542703	2	140.464	0.00507372
S02_8651627	2	142.639	0.019467
S02_8718638	2	143.726	0.065742
S02_8785574	2	144.814	0.0318316
S02_8837648	2	145.901	0.0103566
S02_12609510	2	151.357	0.0303081
S02_12787523	2	153.532	0.067687
S02_12806008	2	154.619	0.0198613
S02_12838579	2	155.707	0.0681042
S02_12910314	2	156.794	0.0314562
S02_12988577	2	157.881	0.0899357
S02_13308765	2	160.056	0.217657
S02_13320064	2	163.322	0.0375593
S02_13388328	2	164.409	0.0162945
S02_13488495	2	167.674	0.128568
S02_13616211	2	168.761	0.180328
S02_13709546	2	169.848	0.232041
S02_13902435	2	170.936	0.163088
S02_13939790	2	173.111	0.0845064
S02_13962322	2	174.198	0.171321
S02_13989661	2	175.285	0.22141
S02_14012188	2	177.46	0.399377
S02_14034800	2	178.548	0.501846
S02_14037807	2	180.723	0.300346
S02_14058748	2	181.81	0.391842
S02_14058770	2	182.897	0.502829
S02_14229109	2	183.984	0.398464
S02_14186107	2	185.071	0.324976
S02_14179226	2	186.158	0.320503
S02_14285626	2	189.424	0.575597
S02_14806849	2	193.783	0.763546
S02_14806938	2	194.87	0.902969
S02_14864264	2	195.957	1.05783
S02_14874536	2	197.044	0.825853
S02_14952212	2	200.31	0.605818
S02_14992013	2	201.397	0.489973
S02_15043674	2	202.484	0.385486
S02_15031189	2	203.571	0.38154
S02_15063779	2	205.746	0.250924
S02_15093031	2	207.922	0.432798
S02_15128255	2	209.009	0.495026
S02_15185266	2	211.184	0.296584
S02_15190713	2	212.271	0.248869
S02_15185340	2	214.446	0.253767
S02_15227971	2	218.805	0.210591
S02_15381828	2	223.164	0.333665
S02_15422875	2	225.339	0.335909
S02_15539723	2	226.427	0.432284
S02_15750241	2	227.514	0.334809
S02_15605712	2	228.601	0.339697
S02_15856849	2	231.866	0.334111
S02_15962098	2	234.042	0.331361
S02_16425633	2	235.129	0.212074
S02_16415406	2	236.216	0.289362
S02_16415397	2	237.303	0.210142
S02_16395810	2	238.39	0.144497
S02_16395802	2	239.477	0.244587
S02_16357921	2	241.652	0.288483
S02_16347176	2	244.918	0.599573
S02_16325200	2	246.005	0.434195
S02_16305863	2	247.092	0.292502
S02_16302743	2	248.179	0.2872
S02_16441670	2	251.445	0.336753
S02_16501025	2	253.62	0.546568
S02_16789388	2	254.707	0.470263
S02_16859716	2	255.794	0.367315
S02_16867796	2	256.882	0.40255
S03_174049	3	0	0.436413
S03_286037	3	4.35883	0.391987
S03_817690	3	5.44596	0.49481
S03_773801	3	6.53309	0.490233
S03_286535	3	9.79859	0.33845
S03_359272	3	10.8857	0.341384
S03_338904	3	11.9729	0.255506
S03_318183	3	13.06	0.384463
S03_287558	3	14.1471	0.255153
S03_1241097	3	15.2342	0.339801
S03_1354212	3	16.3214	0.217247
S03_1432383	3	17.4085	0.148704
S03_1432435	3	21.7673	0.00680889
S03_1432468	3	22.8545	0.000357898
S03_1432486	3	25.0297	9.31067e-05
S03_1461179	3	26.1169	0.00302574
S03_1461187	3	27.204	0.00377813
S03_1507632	3	29.3793	0.0321438
S03_1504206	3	30.4664	0.0337868
S03_1547567	3	31.5535	0.0910417
S03_1623661	3	32.6407	0.17695
S03_2074413	3	33.7278	0.291365
S03_2255091	3	34.8149	0.434127
S03_2344982	3	35.902	0.546874
S03_2625885	3	36.9892	0.416891
S03_3460219	3	38.0763	0.409465
S03_4219322	3	42.4351	0.490156
S03_4582318	3	43.5223	0.344145
S03_4612254	3	44.6094	0.399446
S03_4645745	3	45.6965	0.303504
S03_4645812	3	46.7836	0.25262
S03_4763169	3	47.8708	0.178819
S03_4771759	3	48.9579	0.250138
S03_4845779	3	50.045	0.147622
S03_4963473	3	51.1322	0.144107
S03_5070807	3	54.3977	0.0409028
S03_5005057	3	55.4848	0.0609154
S03_4979456	3	56.5719	0.0959175
S03_5095375	3	57.659	0.070595
S03_5311963	3	58.7462	0.146576
S03_5390124	3	59.8333	0.215256
S03_5452258	3	62.0086	0.215294
S03_5466345	3	63.0957	0.148222
S03_5672243	3	65.271	0.166462
S03_5714574	3	67.4463	0.167455
S03_5732803	3	68.5334	0.21607
S03_5812591	3	69.6205	0.211471
S03_5832472	3	73.9794	0.0671531
S03_6009276	3	75.0665	0.0700977
S03_6433214	3	76.1536	0.118701
S03_6605901	3	77.2408	0.0700097
S03_6677257	3	79.416	0.00162384
S03_6685122	3	81.5913	1.20804e-05
S03_6799442	3	84.8568	0.0116987
S03_6813523	3	89.2157	0.00331771
S03_6799499	3	90.3028	0.00393218
S03_6875167	3	92.4781	0.000134535
S03_7096241	3	94.6534	0.0105988
S03_7114541	3	95.7405	0.033214
S03_7142291	3	96.8276	0.0520711
S03_7173600	3	99.0029	0.0706556
S03_7221619	3	100.09	0.049117
S03_7235678	3	102.265	0.048838
S03_7314021	3	108.824	0.00440768
S03_7440285	3	111	0.0034586
S03_7519709	3	112.087	0.000306513
S03_7618974	3	114.262	0.00190146
S03_7650981	3	115.349	0.0148926
S03_7667869	3	116.436	0.0316298
S03_8274441	3	118.612	0.047061
S03_8659151	3	121.877	0.0312377
S03_8744275	3	125.143	0.00902476
S03_8744336	3	126.23	0.000274941
S03_8761707	3	127.317	0.00977929
S03_9035025	3	130.582	0.0492327
S03_9267833	3	132.758	0.116245
S03_9277652	3	133.845	0.115777
S03_9349189	3	134.932	0.175435
S03_9498577	3	136.019	0.118004
S03_9899953	3	141.475	0.0505477
S03_9944795	3	144.741	0.142688
S03_9975567	3	148.006	0.221227
S03_10045758	3	150.182	0.211517
S03_9956299	3	151.269	0.289155
S03_9944864	3	152.356	0.211733
S03_10096434	3	153.443	0.285468
S03_10078883	3	161.111	0.280573
S03_10076625	3	168.78	0.525187
S03_10096439	3	169.867	0.3866
S03_10304525	3	170.954	0.291169
S03_10417547	3	172.041	0.210162
S03_10478892	3	173.128	0.144869
S03_10498167	3	174.215	0.247397
S03_10513633	3	175.302	0.323389
S03_10539067	3	176.39	0.419496
S03_10548392	3	177.477	0.333917
S03_10587061	3	178.564	0.249514
S03_10658737	3	181.829	0.143642
S03_10675712	3	186.188	0.0558835
S03_10823325	3	188.363	0.186062
S03_10834719	3	189.451	0.247201
S03_10854624	3	190.538	0.331343
S03_11058710	3	192.713	0.212582
S03_11053946	3	193.8	0.209345
S03_11059532	3	194.887	0.144169
S03_11089277	3	197.062	0.116082
S03_11351235	3	202.519	0.0427329
S03_11262484	3	204.694	0.0848186
S03_11227830	3	206.869	0.0646221
S03_11526435	3	207.957	0.031968
S03_11483042	3	209.044	0.00999384
S03_11351324	3	211.219	0.00120244
S03_11395930	3	213.394	0.0217752
S03_11414614	3	214.481	0.0410993
S03_11482958	3	215.568	0.0287004
S04_284437	4	0	0.0852465
S04_597778	4	3.2655	0.06915
S04_251204	4	4.35263	0.0668767
S04_33587	4	6.52792	0.0311753
S04_702922	4	7.61504	0.0315814
S04_798136	4	8.70217	0.00364816
S04_826601	4	9.7893	0.00335409
S04_1289744	4	10.8764	0.0190376
S04_1361971	4	11.9636	0.0457188
S04_1496579	4	17.4199	0.0347693
S04_1702555	4	18.507	0.0324985
S04_1703909	4	19.5942	0.0883927
S04_1852252	4	20.6813	0.141253
S04_1870621	4	21.7684	0.0672077
S04_2052591	4	22.8555	0.0250445
S04_1963525	4	23.9427	0.027016
S04_2275193	4	29.399	0.00427497
S04_2176152	4	30.4861	0.00353374
S04_3257688	4	32.6614	0.0192378
S04_3321866	4	33.7485	0.0474287
S04_3431722	4	34.8357	0.0876683
S04_3523829	4	37.011	0.0895909
S04_3571835	4	38.0981	0.142746
S04_3897675	4	39.1852	0.208357
S04_4044524	4	40.2723	0.123753
S04_3989853	4	50.1827	0.0455877
S04_4044562	4	61.2285	0.188803
S04_4124670	4	62.3157	0.290988
S04_4202711	4	63.4028	0.382038
S04_4267934	4	67.7616	0.248375
S04_4465875	4	71.0271	0.250251
S04_4522835	4	72.1143	0.246649
S04_4618638	4	74.2895	0.176737
S04_4631349	4	75.3767	0.174423
S04_4664413	4	76.4638	0.247012
S04_4678960	4	77.5509	0.328861
S04_4759437	4	84.11	0.524321
S04_4759443	4	85.1972	0.374859
S04_4759492	4	87.3724	0.175801
S04_4759493	4	88.4596	0.0912527
S04_4801441	4	89.5467	0.0500199
S04_4871759	4	91.722	0.208519
S04_5030337	4	93.8973	0.237198
S04_5039580	4	94.9844	0.361943
S04_5086989	4	98.2499	0.377621
S04_5075614	4	99.337	0.38254
S04_5196459	4	100.424	0.542038
S04_5442755	4	103.69	1.05641
S04_5451319	4	104.777	1.31219
S04_5481463	4	105.864	1.05134
S04_5485326	4	108.039	0.670687
S04_5548475	4	109.126	0.491621
S04_5604335	4	110.213	0.604364
S04_5663684	4	111.301	0.439079
S04_5843371	4	113.476	0.673807
S04_6002055	4	115.651	0.393583
S04_6034800	4	116.738	0.553195
S04_6111229	4	117.825	0.675343
S04_6198567	4	120.001	0.346917
S04_6207641	4	121.088	0.495921
S04_8238188	4	122.175	0.620066
S04_6305607	4	123.262	0.628918
S04_8677184	4	126.528	0.336592
S04_8672688	4	127.615	0.39484
S04_8653384	4	128.702	0.514549
S04_8723470	4	129.789	0.449202
S04_6682178	4	131.964	0.61565
S04_6403632	4	134.14	0.765473
S04_7700527	4	135.227	0.92152
S04_10113952	4	136.314	1.04885
S04_10131420	4	137.401	0.880552
S04_7937894	4	138.488	0.826455
S04_10323134	4	141.754	1.32789
S04_10384192	4	142.841	1.24979
S04_10476538	4	143.928	1.52959
S04_10960978	4	145.015	1.33019
S04_10888796	4	146.102	1.33713
S04_11083427	4	149.368	1.32903
S04_11311312	4	152.633	1.13688
S04_11436004	4	153.72	1.32168
S04_11446520	4	154.807	1.5339
S04_11506532	4	156.983	2.09937
S04_11506590	4	158.07	1.86235
S04_11602659	4	160.245	1.46863
S04_11635727	4	164.604	0.929574
S04_11635740	4	166.779	0.920996
S04_11635873	4	167.866	1.08509
S04_11635892	4	171.132	1.84973
S04_11635926	4	172.219	1.68231
S04_11636135	4	174.394	2.0853
S04_11661705	4	178.753	1.93096
S04_11661760	4	180.928	1.53849
S04_11751919	4	184.194	1.02352
S04_11752039	4	185.281	1.03016
S04_11773964	4	187.456	1.54201
S04_11777357	4	188.543	1.85265
S04_11789346	4	189.63	1.62946
S04_11789453	4	190.718	1.42341
S04_12089825	4	191.805	1.63128
S04_12177977	4	192.892	1.96654
S04_12306583	4	193.979	2.25194
S04_12304642	4	196.154	1.57086
S04_12306331	4	198.33	1.54727
S04_12304781	4	204.889	0.587459
S04_12304733	4	205.976	0.607592
S04_12432555	4	214.761	1.32871
S04_12432540	4	216.936	1.41353
S04_12423691	4	219.111	1.53028
S04_12424666	4	220.198	1.66143
S04_12424740	4	221.286	1.87007
S04_12432501	4	222.373	1.73122
S04_12570741	4	223.46	1.4204
S04_12575090	4	224.547	1.2297
S04_12594851	4	225.634	1.41528
S04_12825932	4	227.809	1.42787
S04_12848076	4	229.985	2.02738
S04_12841534	4	232.16	1.49461
S04_12841519	4	234.335	1.41609
S04_12841488	4	235.422	1.59918
S04_12908069	4	238.688	1.1246
S04_13159694	4	243.047	0.906631
S04_13245276	4	244.134	1.14061
S04_13330202	4	245.221	1.41816
S04_13345066	4	246.308	1.62846
S04_13345153	4	247.395	1.79459
S04_13345175	4	248.482	1.48762
S04_13377934	4	250.658	1.13775
S04_13396345	4	251.745	0.97231
S04_13501803	4	253.92	1.05246
S04_13631433	4	255.007	1.22132
S04_13878535	4	256.094	1.04903
S04_13869000	4	257.181	0.927952
S04_13868947	4	258.269	0.763486
S04_13865273	4	259.356	0.867654
S04_13972729	4	262.621	0.898224
S04_14042335	4	263.708	0.885086
S04_14071229	4	264.795	0.679086
S04_14178681	4	268.061	0.737399
S04_14178701	4	269.148	0.54991
S04_14187059	4	270.235	0.386956
S04_14367971	4	271.322	0.291976
S04_14339608	4	272.409	0.286924
S04_14386992	4	275.675	0.255092
S04_14566019	4	276.762	0.342151
S04_14589926	4	277.849	0.444692
S04_14701764	4	278.936	0.341797
S04_14778838	4	280.023	0.218359
S04_14868110	4	282.199	0.0699717
S04_14886615	4	284.374	0.0102168
S04_14942687	4	285.461	0.000466892
S04_14963119	4	286.548	0.00344294
S04_15064600	4	287.635	0.0307994
S04_15734563	4	289.811	0.0669256
S04_15848327	4	290.898	0.0658945
S04_15643309	4	291.985	0.0467224
S05_373464	5	0	0.000619439
S05_1221932	5	4.35883	0.000738344
S05_341656	5	7.62434	0.0242313
S05_337518	5	8.71147	0.00606507
S05_49550	5	9.79859	0.000231661
S05_47712	5	10.8857	0.00168058
S05_27238	5	11.9729	0.0142844
S05_509005	5	14.1481	0.00483011
S05_145765	5	16.3234	0.00354059
S05_117016	5	18.4987	0.00424305
S05_247534	5	19.5858	0.00389465
S05_1345204	5	20.673	0.000301629
S05_1336501	5	21.7601	0.00907108
S05_1336445	5	22.8472	0.000413401
S05_1336418	5	23.9343	0.000446757
S05_1306161	5	26.1096	0.0132891
S05_1269778	5	27.1968	0.02519
S05_1373416	5	28.2839	0.0107425
S05_1404961	5	29.371	0.0473911
S05_1464996	5	32.6365	0.103342
S05_1435114	5	33.7236	0.151432
S05_1435112	5	34.8108	0.204016
S05_1468501	5	35.8979	0.147978
S05_1469144	5	36.985	0.215209
S05_1496842	5	38.0722	0.146814
S05_1517844	5	39.1593	0.0909699
S05_1558160	5	40.2464	0.0485893
S05_1558333	5	41.3335	0.0110928
S05_1657005	5	43.5088	0.0896192
S05_1657079	5	44.5959	0.0567384
S05_1667144	5	47.8615	0.083192
S05_1667148	5	48.9486	0.123393
S05_2094675	5	51.1239	0.14548
S05_2202115	5	52.211	0.0910666
S05_2316734	5	53.2981	0.0572859
S05_2338968	5	54.3852	0.102274
S05_2405741	5	55.4724	0.145439
S05_2547243	5	56.5595	0.0704129
S05_2607615	5	58.7348	0.000564338
S05_2696490	5	59.8219	0.00323602
S05_2914722	5	60.909	0.0184842
S05_3104758	5	61.9962	0.00618005
S05_3107300	5	63.0833	0.00144482
S05_3110953	5	65.2586	0.00782193
S05_3151562	5	74.0435	0.187401
S05_3257552	5	85.0894	0.0808033
S05_3164206	5	87.2646	0.0440117
S05_3387430	5	88.3518	0.0468853
S05_3394621	5	89.4389	0.0193167
S05_3462731	5	90.526	0.0472792
S05_3535861	5	91.6131	0.0872012
S05_3582449	5	92.7003	0.0321555
S05_3591875	5	93.7874	0.0600074
S05_3603960	5	95.9627	0.0815125
S05_3630527	5	97.0498	0.04812
S05_3720808	5	98.1369	0.112032
S05_3829095	5	101.402	0.0536309
S05_3846158	5	102.49	0.0360555
S05_3878317	5	104.665	0.140252
S05_3890794	5	105.752	0.173771
S05_3984969	5	106.839	0.124967
S05_3963363	5	110.105	0.000513497
S05_3963246	5	111.192	0.0075251
S05_3960723	5	113.367	0.0888111
S05_3897003	5	114.454	0.147509
S05_3896953	5	117.72	0.110775
S05_3891727	5	119.895	0.120406
S05_3890821	5	122.07	0.268803
S05_4053031	5	124.246	0.087691
S05_4214787	5	125.333	0.0319176
S05_4173975	5	126.42	0.032318
S05_4361257	5	128.595	0.0651235
S05_4458593	5	129.682	0.0320413
S05_4443269	5	131.857	0.0307573
S05_4434253	5	132.945	0.00515984
S05_4382962	5	141.73	0.0147958
S05_4531213	5	161.126	0.0278886
S05_4691615	5	171.036	0.0265943
S05_4768494	5	174.301	0.0104081
S05_4860803	5	175.389	0.0472927
S05_5165376	5	176.476	0.0880529
S05_5185453	5	177.563	0.0859048
S05_5229892	5	180.828	0.020235
S05_5267722	5	181.915	0.0658939
S05_5308225	5	183.003	0.109233
S05_5323767	5	191.787	0.0421889
S05_5433525	5	197.244	0.0652717
S05_5351320	5	199.419	0.0648812
S05_5323700	5	201.594	0.06431
S05_5434077	5	202.682	0.0398021
S05_5510503	5	203.769	0.00701423
S05_5568649	5	205.944	0.0461551
S05_5880696	5	207.031	0.0100539
S05_5689804	5	208.118	0.00892193
S05_6054258	5	211.384	0.00402283
S05_6206376	5	212.471	0.0311905
S05_6215835	5	213.558	0.00364921
S05_6428875	5	214.645	0.00312731
S05_6487935	5	215.732	0.00360133
S05_6891398	5	216.819	0.0191551
S05_6960607	5	217.906	0.000561973
S05_7164954	5	220.082	0.00145697
S05_7223115	5	222.257	0.0142996
S05_7369898	5	223.344	0.00396483
S05_7511282	5	224.431	0.000273635
S05_7572824	5	225.518	0.000226089
S05_7832456	5	227.694	0.00415091
S05_7917390	5	228.781	0.0203908
S05_9412095	5	229.868	0.00402839
S05_8271450	5	230.955	5.28799e-05
S05_8300195	5	234.221	0.00489208
S05_8402468	5	236.396	0.0143099
S05_10100445	5	237.483	0.0323951
S05_12480681	5	240.749	0.000155225
S05_12440626	5	241.836	0.000299789
S05_12403228	5	242.923	0.000252275
S05_12111094	5	245.098	0.0108645
S05_12112139	5	247.273	0.0198647
S05_12209835	5	248.36	0.00342255
S05_12589510	5	253.817	0.00112441
S05_12589480	5	254.904	0.00156283
S05_12589517	5	255.991	0.00376939
S05_12648984	5	257.078	0.000249536
S05_12738697	5	258.165	0.00379505
S05_12849753	5	259.252	0.000302682
S05_13279590	5	260.34	0.00944455
S05_13009006	5	261.427	0.0203975
S05_13014919	5	262.514	0.0539892
S05_13093760	5	263.601	0.0355177
S05_13278923	5	265.776	0.00115844
S05_13550961	5	267.952	0.00117739
S05_13607806	5	270.127	0.046196
S05_13675580	5	271.214	0.0187575
S05_13675946	5	272.301	0.000328873
S05_13960214	5	273.388	0.000778859
S05_13911159	5	274.475	0.0210807
S05_13839053	5	275.562	0.0104249
S05_13818744	5	276.65	0.00818617
S05_14335657	5	285.435	0.0209941
S05_14551790	5	286.522	0.0483637
S05_14551796	5	287.609	0.0893516
S05_14603999	5	288.696	0.0494017
S05_14669022	5	290.871	0.143797
S05_14668808	5	293.046	0.149406
S05_14786132	5	297.405	0.16513
S05_14884592	5	300.671	0.417586
S05_14893829	5	301.758	0.551014
S05_15236949	5	302.845	0.44365
S05_15308171	5	303.932	0.552224
S05_15527106	5	307.198	1.15651
S05_15569297	5	308.285	0.997528
S05_15595627	5	309.372	0.844733
S05_15870613	5	310.459	0.708811
S05_15951676	5	311.546	0.938228
S05_15980291	5	312.633	0.706019
S05_15972676	5	313.72	0.536938
S05_16010014	5	329.436	0.312743
S05_16010017	5	330.523	0.391326
S05_16010067	5	331.61	0.482549
S05_16033315	5	344.962	1.07363
S05_16097726	5	348.228	1.36583
S05_16103142	5	349.315	1.54366
S05_16125696	5	352.58	1.22452
S05_16353153	5	355.846	0.712974
S05_16414102	5	356.933	0.708045
S05_16467444	5	358.02	0.938252
S05_16551744	5	359.107	0.708807
S05_16683657	5	360.194	0.841539
S05_16887270	5	362.369	0.760155
S05_17580426	5	364.545	0.840312
S05_17694897	5	365.632	0.629835
S05_17832051	5	367.807	0.627772
S05_17851659	5	368.894	0.757337
S05_17853574	5	369.981	0.902839
S05_17889010	5	371.069	1.05779
S05_17906104	5	372.156	0.982482
S06_27870	6	0	0.792011
S06_56004	6	3.2655	0.991953
S06_683185	6	5.44079	1.17746
S06_727650	6	6.52792	1.16764
S06_765841	6	7.61504	0.993937
S06_880004	6	10.8805	0.676013
S06_1052030	6	11.9677	0.678083
S06_1240905	6	13.0548	0.552225
S06_1244899	6	14.1419	0.680709
S06_1451794	6	15.2291	0.890146
S06_1330364	6	16.3162	0.772399
S06_1339147	6	17.4033	0.779981
S06_1695209	6	21.7622	0.818227
S06_1747562	6	22.8493	0.621987
S06_1747754	6	23.9364	0.450903
S06_1780716	6	26.1117	0.44864
S06_2210824	6	28.287	0.617036
S06_1956066	6	29.3741	0.619508
S06_2156470	6	30.4612	0.498355
S06_2156551	6	31.5484	0.585514
S06_2156680	6	37.0047	0.912134
S06_2161439	6	39.18	0.670539
S06_2402126	6	45.7391	0.395069
S06_2367628	6	46.8262	0.386245
S06_2567690	6	47.9133	0.39259
S06_2666907	6	51.1788	0.382454
S06_2730005	6	52.266	0.257343
S06_3162584	6	56.6248	0.163398
S06_3226382	6	57.7119	0.165573
S06_3232503	6	58.7991	0.115272
S06_2856664	6	59.8862	0.0799588
S06_2900080	6	60.9733	0.0418162
S06_2993442	6	63.1486	0.0654937
S06_3150312	6	64.2357	0.0676374
S06_3298516	6	65.3229	0.141167
S06_3424233	6	67.4981	0.174991
S06_3462386	6	68.5853	0.245157
S06_3566173	6	69.6724	0.144661
S06_3631070	6	70.7595	0.241987
S06_3671638	6	75.1184	0.0204186
S06_3953454	6	79.4772	0.0640745
S06_4091903	6	80.5643	0.0662381
S06_4091997	6	82.7396	0.101578
S06_4158109	6	83.8267	0.0411278
S06_4181020	6	84.9139	0.0652464
S06_4229716	6	86.001	0.0199836
S06_4324454	6	89.2665	0.00049514
S06_6329475	6	93.6253	0.0317039
S06_6329775	6	97.9842	0.0495965
S06_6424458	6	99.0713	0.112207
S06_6426487	6	100.158	0.0676003
S06_6462246	6	102.334	0.244571
S06_6462318	6	103.421	0.144052
S06_6554414	6	104.508	0.245595
S06_6597029	6	105.595	0.142238
S06_6660441	6	106.682	0.0678555
S06_6702800	6	108.858	0.171271
S06_6739322	6	109.945	0.090096
S06_6763670	6	111.032	0.172254
S06_6807558	6	113.207	0.248686
S06_6786955	6	114.294	0.24622
S06_6910153	6	115.381	0.175105
S06_6924900	6	116.468	0.244846
S06_7058526	6	118.644	0.131754
S06_7058969	6	120.819	0.18171
S06_7058985	6	121.906	0.231617
S06_7084502	6	122.993	0.288358
S06_7123194	6	124.08	0.381389
S06_7348745	6	125.168	0.53797
S06_7507450	6	130.624	0.917048
S06_7648857	6	131.711	0.703683
S06_7648924	6	132.798	0.813123
S06_7707733	6	134.973	0.438296
S06_7719160	6	136.061	0.606679
S06_7721891	6	137.148	0.604711
S06_7826557	6	140.413	0.750146
S06_7903382	6	141.5	0.742321
S06_8232958	6	142.587	0.881185
S06_8634915	6	146.946	0.751631
S06_8743938	6	148.033	0.757982
S06_8408181	6	149.12	0.82901
S06_8444256	6	150.208	0.626125
S06_8563614	6	151.295	0.549695
S06_8615084	6	152.382	0.743722
S06_8743985	6	153.469	0.964082
S06_8767385	6	155.644	0.607959
S06_8819387	6	156.731	0.489571
S06_8860051	6	157.819	0.336639
S06_9839477	6	158.906	0.431936
S06_9333255	6	159.993	0.440773
S06_12543575	6	163.258	0.708417
S06_12596645	6	164.345	0.868151
S06_12653635	6	165.433	0.693467
S06_12299766	6	167.608	0.542962
S06_12034301	6	168.695	0.54698
S06_12814132	6	169.782	0.740502
S06_13233760	6	170.869	0.8874
S06_13233999	6	171.956	1.04492
S06_13292193	6	173.043	0.886892
S06_13752322	6	174.131	0.672232
S06_13733704	6	175.218	0.544864
S06_13692451	6	176.305	0.411059
S06_13676730	6	177.392	0.358628
S06_13673353	6	181.751	0.433962
S06_13379814	6	182.838	0.490532
S06_13378985	6	183.925	0.60723
S06_13378648	6	185.012	0.617368
S06_14086305	6	189.371	0.73937
S06_14018954	6	190.458	0.673868
S06_14018907	6	191.545	0.809002
S06_13906311	6	192.632	0.884673
S06_14356452	6	193.72	0.740956
S06_14694978	6	194.807	0.608681
S06_14712551	6	195.894	0.490049
S06_15022256	6	196.981	0.387378
S06_15049423	6	198.068	0.554163
S06_15202667	6	199.155	0.75173
S06_15209076	6	201.33	0.460264
S06_15250758	6	202.418	0.31253
S06_15353638	6	204.593	0.549092
S06_15411700	6	205.68	0.387508
S06_15529968	6	207.855	0.290483
S06_15564286	6	208.942	0.292856
S06_15587260	6	210.03	0.384545
S06_15873878	6	211.117	0.48662
S06_15924914	6	213.292	0.290504
S06_16075744	6	214.379	0.175258
S06_16214723	6	215.466	0.1145
S06_16261225	6	216.553	0.0665946
S06_16267818	6	217.64	0.0198469
S06_16454457	6	219.816	0.113877
S06_16412982	6	220.903	0.118795
S06_16695852	6	225.262	0.0900928
S06_16738814	6	227.437	0.065993
S06_16740546	6	229.612	0.00307952
S06_16765533	6	230.699	0.00394977
S06_16862207	6	231.787	0.0207447
S06_16918413	6	233.962	0.146448
S06_17010734	6	236.137	0.303487
S06_17040205	6	237.224	0.444008
S06_17047573	6	238.311	0.310219
S06_17319175	6	244.87	0.116927
S06_17485597	6	245.958	0.0710183
S06_17590600	6	248.133	0.184901
S06_17931638	6	250.308	0.398259
S06_18046481	6	251.395	0.304812
S06_18030234	6	254.661	0.42543
S06_18030214	6	255.748	0.371965
S06_18030109	6	256.835	0.454613
S06_18007291	6	257.922	0.516049
S06_18007189	6	259.009	0.401319
S06_18058985	6	260.096	0.266849
S06_18142491	6	261.184	0.357817
S06_18146338	6	262.271	0.233162
S06_18380173	6	264.446	0.356391
S06_18379073	6	265.533	0.358543
S06_18422327	6	266.62	0.288406
S06_18439557	6	267.707	0.175321
S06_18448896	6	268.795	0.229072
S06_18484633	6	269.882	0.157429
S06_18485971	6	270.969	0.26376
S06_18601898	6	272.056	0.36005
S06_18644900	6	273.143	0.515244
S06_18742750	6	274.23	0.404475
S06_18769236	6	275.317	0.567563
S06_18769341	6	276.404	0.701915
S06_18860977	6	278.58	0.565503
S06_18860975	6	279.667	0.566343
S06_18983599	6	280.754	0.447081
S06_19802030	6	281.841	0.34413
S06_19860156	6	282.928	0.444278
S06_19853259	6	284.015	0.341415
S06_19848147	6	285.102	0.218375
S06_19844880	6	286.19	0.180563
S07_42148	7	0	0.0705927
S07_70363	7	4.35883	0.067721
S07_70492	7	5.44596	0.0339493
S07_83208	7	6.53309	0.0691784
S07_159120	7	8.70837	0.144886
S07_111146	7	9.7955	0.145871
S07_162604	7	10.8826	0.0697434
S07_188462	7	11.9698	0.0209907
S07_250675	7	13.0569	0.00418522
S07_276715	7	15.2322	0.000646642
S07_394486	7	17.4075	0.0117859
S07_427147	7	18.4946	0.011492
S07_434413	7	19.5817	0.049868
S07_664647	7	21.757	0.00381141
S07_694470	7	22.8441	0.00279686
S07_716800	7	26.1096	0.00648651
S07_731121	7	27.1968	0.0379322
S07_829061	7	28.2839	0.0107746
S07_862177	7	30.4592	0.010885
S07_894904	7	31.5463	0.0481742
S07_930659	7	32.6334	0.0469727
S07_1069253	7	36.9923	0.0198235
S07_1126311	7	39.1675	0.0192641
S07_1153834	7	40.2547	0.00384093
S07_1203774	7	41.3418	0.0190006
S07_1222635	7	43.5171	0.00311042
S07_1474422	7	44.6042	0.000332228
S07_1555001	7	47.8697	0.0900367
S07_1699385	7	48.9568	0.172995
S07_1741106	7	51.1321	0.173527
S07_1844733	7	52.2193	0.114272
S07_1915406	7	53.3064	0.0490138
S07_2194410	7	56.5719	0.0643344
S07_2212176	7	57.659	0.0191651
S07_2285520	7	58.7461	0.00358995
S07_2287460	7	59.8333	0.0190592
S07_2318009	7	60.9204	0.0467245
S07_2364783	7	62.0075	0.0184577
S07_2381318	7	63.0947	0.0455694
S07_2402209	7	65.2699	0.0901744
S07_2442345	7	66.3571	0.089085
S07_2460764	7	67.4442	0.143099
S07_2513388	7	68.5313	0.24724
S07_2812358	7	69.6184	0.378454
S07_2884861	7	71.7937	0.432482
S07_2948287	7	73.969	0.431052
S07_3276776	7	75.0561	0.357033
S07_3405376	7	76.1433	0.515119
S07_3428882	7	77.2304	0.606252
S07_3429816	7	78.3175	0.491073
S07_3516804	7	79.4047	0.387075
S07_3632388	7	80.4918	0.445691
S07_3633022	7	81.5789	0.555704
S07_3694660	7	82.666	0.491746
S07_3694732	7	83.7532	0.604894
S07_4022219	7	85.9285	0.382879
S07_4317722	7	87.0156	0.250026
S07_4379461	7	88.1027	0.331494
S07_4462588	7	89.1898	0.211933
S07_4614170	7	91.3651	0.400991
S07_4614202	7	92.4522	0.265984
S07_4743006	7	93.5394	0.20846
S07_4758274	7	94.6265	0.144625
S07_6401119	7	98.9853	0.111508
S07_6403412	7	100.072	0.0661127
S07_6403480	7	101.16	0.0322038
S07_7135296	7	102.247	0.08731
S07_7277018	7	103.334	0.0558343
S07_7481755	7	104.421	0.0974428
S07_7533187	7	107.686	0.0330034
S07_7704950	7	109.862	0.142781
S07_7973198	7	110.949	0.207339
S07_8100173	7	114.214	0.428132
S07_7973200	7	115.302	0.432846
S07_8283016	7	117.477	0.493976
S07_8560031	7	118.564	0.679664
S07_8590847	7	119.651	0.898397
S07_8590879	7	120.738	0.681366
S07_8670599	7	121.825	0.671316
S07_9407268	7	127.282	0.390621
S07_9478502	7	128.369	0.487204
S07_9478690	7	129.456	0.333968
S07_9549928	7	130.543	0.208827
S07_9604027	7	131.63	0.114969
S07_9638746	7	133.805	0.0653584
S07_9635188	7	134.893	0.0655035
S07_9673327	7	135.98	0.0195129
S07_9766092	7	138.155	0.000499851
S07_9775297	7	139.242	0.00982106
S07_9880092	7	142.508	0.000249569
S07_10297612	7	145.773	0.000645823
S07_10299365	7	149.039	0.0336923
S07_10346609	7	151.214	0.0918399
S07_10346527	7	152.301	0.0904825
S07_10524726	7	153.388	0.0511779
S07_10659640	7	159.947	0.27176
S07_10647404	7	163.213	0.316847
S07_10643705	7	164.3	0.212818
S07_10749460	7	165.387	0.292257
S07_10778393	7	166.474	0.388147
S07_10808422	7	167.561	0.546419
S07_11021146	7	169.737	0.547185
S07_11211839	7	170.824	0.434527
S07_11299444	7	171.911	0.335816
S07_11312350	7	174.086	0.30864
S07_11308140	7	175.173	0.30403
S07_11379694	7	178.439	0.288198
S07_11395073	7	179.526	0.212431
S07_11565430	7	183.885	0.0321772
S07_11554617	7	184.972	0.00617617
S07_11500935	7	192.64	0.000128313
S07_11497762	7	203.686	0.175821
S07_11599202	7	205.861	0.210692
S07_11690775	7	210.22	0.420267
S07_11719621	7	211.307	0.481418
S07_11722048	7	212.394	0.391453
S07_11667375	7	213.481	0.33343
S07_11620510	7	214.569	0.249415
S07_12148357	7	216.744	0.376887
S07_12141442	7	217.831	0.379656
S07_12257710	7	218.918	0.288989
S07_12283996	7	220.005	0.293047
S07_12672834	7	223.271	0.171811
S07_12634661	7	224.358	0.174342
S07_12568534	7	225.445	0.242931
S07_12357202	7	230.901	0.0925554
S07_12357154	7	235.26	0.471751
S07_12284886	7	239.619	0.144796
S07_12284117	7	243.978	0.0734227
S07_12284001	7	247.243	0.206313
S08_1128731	8	0	0.370792
S08_1128776	8	1.08713	0.441345
S08_1128810	8	7.64623	0.139767
S08_1217088	8	8.73336	0.0908969
S08_1224083	8	13.0922	0.278985
S08_1128619	8	19.6513	0.216179
S08_1128633	8	20.7384	0.276145
S08_7368	8	31.7843	1.44414
S08_42004	8	36.1431	1.04541
S08_241287	8	40.5019	0.667254
S08_193961	8	42.6772	0.698963
S08_438146	8	43.7643	0.808491
S08_691186	8	44.8515	0.609211
S08_697045	8	45.9386	0.548953
S08_836315	8	49.2041	0.336175
S08_1251567	8	50.2912	0.288872
S08_1338993	8	52.4665	0.24784
S08_1415606	8	55.732	0.214684
S08_1526383	8	56.8191	0.209358
S08_1571259	8	57.9063	0.143968
S08_1750783	8	58.9934	0.208343
S08_1981320	8	60.0805	0.115555
S08_1967976	8	61.1676	0.0685018
S08_1918618	8	62.2548	0.142804
S08_1898550	8	63.3419	0.201264
S08_1820241	8	64.429	0.275403
S08_2163983	8	69.8854	0.0695691
S08_2188856	8	70.9725	0.115287
S08_2189273	8	72.0596	0.175164
S08_2272152	8	73.1468	0.0912225
S08_2293904	8	74.2339	0.0487177
S08_2296518	8	75.321	0.0187897
S08_2296533	8	76.4081	0.00558581
S08_2351160	8	78.5834	0.0548133
S08_2412386	8	81.8489	0.089324
S08_2419696	8	92.8947	0.305125
S08_2433696	8	103.941	0.114203
S08_2400650	8	106.116	0.0926754
S08_2526296	8	107.203	0.17516
S08_2633645	8	108.29	0.116931
S08_2823618	8	110.465	0.250842
S08_2937313	8	112.641	0.260723
S08_2937519	8	113.728	0.347523
S08_3019828	8	114.815	0.254202
S08_3080606	8	116.99	0.217072
S08_3225777	8	119.165	0.183202
S08_3268670	8	120.253	0.121021
S08_3455547	8	121.34	0.182157
S08_3479679	8	123.515	0.0507038
S08_3634384	8	124.602	0.0114464
S08_3605907	8	125.689	0.00711199
S08_3645433	8	128.955	0.0154642
S08_3656986	8	134.411	0.0289035
S08_3656999	8	136.586	0.0254409
S08_3784718	8	145.371	2.91464e-05
S08_3784738	8	147.547	0.00330418
S08_3806119	8	148.634	0.0185665
S08_3895410	8	149.721	0.000282288
S08_3863738	8	150.808	0.000358065
S08_4112135	8	152.983	0.00968391
S08_4252278	8	154.07	0.0318685
S08_4391368	8	155.158	0.0903969
S08_4415082	8	156.245	0.180109
S08_4762729	8	157.332	0.253782
S08_4902434	8	158.419	0.241385
S08_4945660	8	169.465	0.0900857
S08_4945662	8	174.921	0.0770085
S08_4962536	8	181.48	0.204705
S08_5033296	8	185.839	0.0208511
S08_5051539	8	186.926	0.0690169
S08_5080776	8	188.013	0.118049
S08_5106269	8	189.1	0.17821
S08_5159374	8	190.188	0.0902573
S08_5269072	8	191.275	0.0487869
S08_5434227	8	193.45	0.010153
S08_5637403	8	194.537	0.00959535
S08_5688254	8	195.624	0.0306283
S08_6077139	8	197.8	0.000175419
S08_6104931	8	198.887	0.0112932
S08_6106333	8	199.974	0.0348527
S08_6115322	8	201.061	0.00488844
S08_6136151	8	202.148	0.0350474
S08_6218458	8	203.235	0.0117331
S08_6374019	8	205.41	0.0215269
S08_6411224	8	206.498	0.0686509
S08_6423042	8	207.585	0.0347741
S08_6808811	8	213.041	0.00355521
S08_6911020	8	215.216	0.0041131
S08_6915238	8	216.303	0.0119614
S08_6951462	8	217.391	0.0514798
S08_7061068	8	218.478	0.0339534
S08_7129704	8	219.565	0.0893144
S08_7177202	8	222.83	0.213238
S08_7300083	8	223.917	0.328842
S08_7434618	8	228.276	0.251576
S08_7501606	8	229.363	0.247973
S08_7660123	8	231.539	0.437095
S08_7679744	8	232.626	0.604184
S08_7786080	8	233.713	0.440735
S08_7786172	8	236.978	0.499108
S08_7786222	8	238.066	0.397115
S08_7806568	8	242.424	0.804532
S08_7806646	8	243.512	0.670823
S08_7851425	8	244.599	0.544328
S08_7957324	8	245.686	0.383331
S08_8035289	8	247.861	0.211766
S08_8165600	8	250.036	0.377914
S08_8182987	8	251.124	0.289877
S08_8194488	8	252.211	0.378253
S08_8268982	8	254.386	0.383571
S08_8279052	8	255.473	0.541236
S08_8407313	8	256.56	0.436859
S08_9140853	8	260.919	0.280557
S08_8621197	8	264.185	0.292516
S08_8956592	8	265.272	0.431706
S08_9289101	8	267.447	0.814133
S08_9348941	8	269.622	0.823655
S08_9414242	8	270.709	1.06147
S08_9569903	8	271.796	1.22887
S08_9611786	8	273.972	1.01411
S09_57742	9	0	0.481771
S09_286848	9	3.2655	0.38288
S09_345583	9	4.35263	0.291108
S09_345624	9	5.43976	0.210156
S09_345651	9	6.52689	0.144333
S09_448379	9	7.61402	0.245567
S09_632513	9	9.7893	0.384267
S09_3207818	9	10.8764	0.380698
S09_2892368	9	11.9636	0.384884
S09_3427568	9	15.2291	0.37808
S09_3452958	9	16.3162	0.287951
S09_3517958	9	19.5817	0.207366
S09_3722901	9	21.757	0.289877
S09_3753808	9	22.8441	0.28716
S09_3901722	9	23.9312	0.208067
S09_4038191	9	25.0184	0.286113
S09_4119601	9	27.1936	0.541951
S09_4164095	9	29.3689	0.485339
S09_4254355	9	30.4561	0.380862
S09_4307389	9	31.5432	0.290676
S09_4462931	9	33.7185	0.434657
S09_4540302	9	34.8056	0.431469
S09_4775185	9	35.8927	0.336266
S09_4808563	9	36.9799	0.486752
S09_4989807	9	39.1551	0.431008
S09_5014223	9	40.2423	0.336705
S09_5037883	9	42.4175	0.548159
S09_5037977	9	43.5047	0.740488
S09_5147280	9	44.5918	0.883587
S09_5180356	9	45.6789	0.684272
S09_5423012	9	51.1353	0.877617
S09_5445134	9	52.2224	0.682537
S09_6350812	9	57.6787	0.332654
S09_6601069	9	59.854	0.246349
S09_6639063	9	60.9412	0.246965
S09_6659943	9	62.0283	0.174863
S09_6681906	9	63.1154	0.115926
S09_6908875	9	64.2025	0.209319
S09_6970889	9	67.468	0.258857
S09_6972270	9	69.6433	0.144049
S09_6972612	9	70.7305	0.0899319
S09_6989130	9	71.8176	0.0326893
S09_6991474	9	75.0831	0.0198249
S09_7034768	9	76.1702	0.00415878
S09_7034781	9	77.2573	0.0165425
S09_7075031	9	81.6162	0.0158619
S09_7075127	9	82.7033	0.0367902
S09_7102404	9	83.7904	0.0659978
S09_7164821	9	84.8776	0.032135
S09_7296770	9	85.9647	0.0494529
S09_7316415	9	87.0518	0.0204986
S09_7365758	9	88.1389	0.00975772
S09_7478229	9	91.4044	0.0306831
S09_7523045	9	92.4916	0.084458
S09_7674996	9	95.7571	0.0475354
S09_7695526	9	99.0226	0.0912053
S09_7743606	9	100.11	0.127851
S09_7754634	9	103.375	0.0608927
S09_7762840	9	105.55	0.0121881
S09_7767661	9	108.816	0.0471343
S09_7772006	9	109.903	0.0197225
S09_7803679	9	113.169	0.000338683
S09_7814543	9	114.256	0.00928904
S09_7832253	9	116.431	0.0651285
S09_7867157	9	118.606	0.00919399
S09_7909971	9	119.693	0.000491876
S09_7928210	9	121.869	0.0278973
S09_7928232	9	122.956	0.00786111
S09_7944332	9	126.221	0.0187231
S09_8210629	9	129.487	0.0908451
S09_8076879	9	130.574	0.0876955
S09_8425425	9	131.661	0.0322337
S09_8449939	9	133.836	0.0101816
S09_8432783	9	134.924	0.00936094
S09_8489703	9	136.011	0.000315156
S09_8489807	9	137.098	0.000710426
S09_8560193	9	139.273	0.000710772
S09_8560272	9	140.36	0.000313797
S09_8648056	9	141.447	0.00901457
S09_8938111	9	145.806	0.109494
S09_8730179	9	146.893	0.112614
S09_8734352	9	147.98	0.0481342
S09_8747466	9	149.068	0.0681958
S09_8747724	9	150.155	0.0208685
S09_8778110	9	151.242	0.0101494
S09_8788714	9	152.329	0.0452579
S09_9013553	9	156.688	0.00048346
S09_9073156	9	157.775	0.00961015
S09_9709362	9	161.04	0.205117
S09_9272954	9	163.216	0.115438
S09_9346407	9	164.303	0.112906
S09_9361184	9	165.39	0.0490793
S09_9907631	9	167.565	0.171388
S09_9905314	9	168.652	0.11328
S09_9877231	9	169.739	0.0663262
S09_9869154	9	170.827	0.0324434
S09_9848107	9	171.914	0.0880354
S09_9848055	9	173.001	0.141438
S09_9846375	9	174.088	0.206067
S09_9840475	9	175.175	0.114792
S09_9550250	9	176.262	0.158127
S09_9553493	9	181.719	0.0599783
S09_9553527	9	183.894	0.0804151
S10_11571	10	0	1.48588
S10_224279	10	4.35883	0.827176
S10_329900	10	5.44596	1.04515
S10_381122	10	6.53309	0.963704
S10_551786	10	7.62022	0.741377
S10_561478	10	8.70735	0.813664
S10_886508	10	9.79447	1.04513
S10_988102	10	10.8816	0.968688
S10_1013068	10	11.9687	1.22454
S10_1036588	10	13.0559	1.31494
S10_1054660	10	15.2311	0.886619
S10_1164113	10	16.3183	0.740459
S10_1308040	10	17.4054	0.545874
S10_1343362	10	18.4925	0.432709
S10_1431092	10	19.5797	0.336278
S10_1501536	10	20.6668	0.487248
S10_1528644	10	21.7539	0.388392
S10_1594799	10	25.0194	0.548403
S10_1595030	10	26.1065	0.388991
S10_2036607	10	29.372	0.173136
S10_1979900	10	30.4592	0.174714
S10_2024231	10	31.5463	0.172929
S10_2401641	10	33.7216	0.113204
S10_2416724	10	34.8087	0.0474709
S10_2460695	10	35.8958	0.0192848
S10_2474623	10	36.983	0.042566
S10_2525132	10	38.0701	0.106683
S10_2532456	10	39.1572	0.0666957
S10_2580215	10	40.2444	0.03194
S10_2582289	10	41.3315	0.00989223
S10_2641689	10	43.5068	0.00988302
S10_2641804	10	44.5939	0.031129
S10_2660388	10	45.681	0.0098707
S10_2698514	10	46.7681	0.0481989
S10_2728728	10	47.8553	0.0885325
S10_3004748	10	52.2141	0.0882812
S10_3012135	10	54.3894	0.0149706
S10_3095982	10	55.4765	0.0403352
S10_3147887	10	56.5637	0.0663424
S10_3183303	10	58.7389	0.173816
S10_3191928	10	59.8261	0.114491
S10_3214508	10	60.9132	0.0678465
S10_3220877	10	62.0003	0.143753
S10_3249323	10	63.0874	0.116793
S10_3670197	10	66.353	0.116961
S10_4255931	10	67.4401	0.0898284
S10_4300719	10	68.5272	0.0318621
S10_4705960	10	69.6143	0.00972069
S10_4756608	10	71.7896	0.00310876
S10_4885203	10	72.8767	0.000109532
S10_4885204	10	73.9639	0.0165654
S10_4908148	10	75.051	0.00423502
S10_4948676	10	76.1381	0.0326324
S10_5114074	10	77.2253	0.0109032
S10_5833244	10	80.4908	0.0204999
S10_5282229	10	81.5779	0.0195772
S10_5635367	10	82.665	0.00924537
S10_7584273	10	83.7521	0.000310249
S10_8189833	10	84.8393	0.00358548
S10_7152897	10	85.9264	0.00307231
S10_8128876	10	90.2852	0.104845
S10_8186758	10	91.3724	0.160252
S10_8186770	10	92.4595	0.0919019
S10_8188734	10	93.5466	0.144602
S10_8189792	10	95.7219	0.050293
S10_9079930	10	100.081	0.0876306
S10_8975495	10	103.346	0.0075758
S10_8372191	10	105.522	0.00310009
S10_8437959	10	106.609	0.000467725
S10_8454005	10	107.696	0.0102428
S10_8529039	10	108.783	0.032497
S10_8529161	10	110.958	0.0476888
S10_8564804	10	112.045	0.02016
S10_9066214	10	113.132	0.0487151
S10_9243856	10	114.22	0.0897102
S10_9263150	10	117.485	0.149441
S10_9269048	10	118.572	0.250069
S10_9466051	10	119.659	0.177386
S10_9521147	10	121.835	0.068358
S10_9544302	10	122.922	0.114141
S10_9580889	10	124.009	0.0670797
S10_9580960	10	125.096	0.0321484
S10_9580970	10	126.183	0.0182633
S10_9632162	10	128.358	2.21635e-07
S10_9640493	10	129.446	0.00181764
S10_9757155	10	130.533	0.00962288
S10_9755877	10	131.62	0.00314551
S10_9755490	10	133.795	0.0386045
S10_9750695	10	134.882	0.0569604
S10_10020260	10	138.148	0.000314893
S10_10112370	10	139.235	0.00354369
S10_10175300	10	140.322	0.00315048
S10_10553121	10	143.587	0.00364987
S10_10797011	10	147.946	0.00403807
S10_10803403	10	149.033	0.0190615
S10_10803453	10	151.209	0.0104267
S10_10887077	10	154.474	0.00337431
S10_10913628	10	155.561	0.000286623
S10_10996935	10	156.648	0.00983286
S10_10974916	10	157.736	0.0465804
S10_10974829	10	158.823	0.0197254
S10_10973895	10	160.998	0.0308898
S10_10964329	10	174.35	0.000227057
S10_10964311	10	175.437	0.00262803
S10_10961202	10	186.483	0.0868035
S10_11174573	10	194.151	0.0287936
S10_11028434	10	195.238	0.0307848
S10_11325252	10	198.504	0.000245023
S10_11296314	10	199.591	0.000343355
S10_11333204	10	200.678	0.00369493
S10_11359644	10	201.765	0.0315961
S10_11441744	10	202.852	0.0325052
S10_11501339	10	205.028	0.00391588
S10_11555302	10	206.115	0.0192263
S10_11619898	10	208.29	0.0109167
S10_11687251	10	209.377	0.0478691
S10_11913271	10	210.464	0.020277
S10_12052728	10	211.552	0.0671414
S10_12239735	10	212.639	0.14248
S10_12354156	10	213.726	0.20834
S10_12411264	10	214.813	0.116659
S10_12425018	10	215.9	0.174615
S10_12689980	10	219.166	0.103236
S10_12689885	10	222.431	0.164372
S10_12689882	10	223.518	0.218392
S10_12666588	10	225.693	0.215146
S10_12553245	10	226.781	0.147389
S10_12766518	10	227.868	0.142633
S10_12950869	10	232.227	0.0810005
S10_12932760	10	234.402	0.0899251
S10_13258709	10	235.489	0.049075
S10_13201918	10	236.576	0.0494375
S10_13414738	10	238.751	0.0202887
S10_14062739	10	242.017	0.0656985
S10_14077737	10	243.104	0.0325971
S10_14270761	10	244.191	0.0668903
S10_14359236	10	245.278	0.091912
S10_14428267	10	246.365	0.0502924
S10_14443036	10	247.453	0.0326131
S10_14515386	10	248.54	0.0872389
S10_14543463	10	249.627	0.0326105
S10_14638305	10	251.802	0.000475587
S10_14789873	10	252.889	0.00980093
S10_15038727	10	253.976	0.0273887
S10_14935713	10	256.152	0.0519118
S10_14916113	10	257.239	0.0263609
S10_14883580	10	258.326	0.0467732
S10_15159387	10	260.501	0.0321988
S10_15240512	10	262.676	0.0312224
S10_15254608	10	263.764	0.00389272
S10_15451555	10	264.851	0.0198231
S10_15479587	10	265.938	0.066068
S10_15586329	10	267.025	0.0320121
S10_15625201	10	268.112	0.0097549
S10_15625417	10	269.199	0.000303032
S10_15746439	10	270.286	0.00355307
S10_15715044	10	271.373	0.00392731
S10_15775022	10	273.549	0.00314576
S10_16201905	10	274.636	0.000485534
S10_16027881	10	275.723	0.0192717
S10_15996795	10	276.81	0.0412283
S11_603453	11	0	0.257661
S11_89307	11	4.35883	0.0958611
S11_360352	11	5.44596	0.0987712
S11_654155	11	6.53309	0.147195
S11_941227	11	7.62022	0.247051
S11_1000878	11	11.9791	0.0208749
S11_1013163	11	13.0662	0.0480217
S11_1120229	11	14.1533	0.0202723
S11_1511742	11	15.2404	0.0660771
S11_1588609	11	16.3276	0.0320659
S11_1603831	11	17.4147	0.0129577
S11_1601750	11	18.5018	0.00268031
S11_1588610	11	19.5889	0.013284
S11_2185904	11	22.8545	0.152355
S11_2298958	11	23.9416	0.098039
S11_2327201	11	25.0287	0.0473725
S11_2336086	11	26.1158	0.010486
S11_2993341	11	29.3813	0.000276472
S11_2993460	11	30.4685	0.00348798
S11_3023493	11	32.6438	0.0100987
S11_3073797	11	33.7309	0.0311025
S11_3146717	11	36.9964	0.0101069
S11_3200457	11	40.2619	0.0243289
S11_3252596	11	43.5274	0.0869449
S11_3361925	11	44.6145	0.0481281
S11_3386927	11	45.7016	0.0876477
S11_3803880	11	46.7888	0.0477597
S11_3849086	11	47.8759	0.0457682
S11_3768600	11	52.2347	0.0312786
S11_3878335	11	59.903	0.00379302
S11_4203145	11	62.0783	0.0194135
S11_4222853	11	63.1654	0.0186481
S11_4225684	11	64.2525	0.000379655
S11_4386755	11	65.3397	0.00345433
S11_4808051	11	66.4268	0.000373364
S11_4683966	11	67.5139	0.00891765
S11_4580598	11	74.073	0.0298259
S11_4580591	11	75.1602	0.0051304
S11_4555870	11	86.206	0.0810228
S11_4555825	11	87.2931	0.0311613
S11_4470351	11	88.3802	0.00389623
S11_4442234	11	92.7391	0.0458874
S11_4808183	11	93.8262	0.0210634
S11_7262395	11	103.737	0.0209338
S11_7262495	11	104.824	0.0465806
S11_7818595	11	105.911	0.0191575
S11_8043854	11	108.086	0.000561603
S11_8046398	11	110.261	0.00946421
S11_8462869	11	112.437	0.00922568
S11_8746985	11	113.524	0.0453389
S11_8791852	11	114.611	0.087374
S11_9090259	11	115.698	0.0472775
S11_9429494	11	116.785	0.0193118
S11_9610258	11	117.872	0.0464331
S11_9744202	11	118.959	0.00999409
S11_9881902	11	120.047	0.0465534
S11_10159177	11	122.222	0.112237
S11_10050978	11	123.309	0.113896
S11_10406199	11	124.396	0.0675178
S11_10637044	11	126.571	0.0468871
S11_10786450	11	127.659	0.0258384
S11_10798286	11	129.834	2.90734e-06
S11_10806625	11	132.009	0.0180268
S11_11279599	11	135.275	0.00078228
S11_11408496	11	136.362	0.000528052
S11_11466664	11	137.449	0.00913453
S11_11503458	11	139.624	0.0671836
S11_11725635	11	140.711	0.113689
S11_11888767	11	142.887	0.16491
S11_11956383	11	143.974	0.234794
S11_12007351	11	145.061	0.289674
S11_12031032	11	146.148	0.176317
S11_12060038	11	147.235	0.21539
S11_12100675	11	149.41	0.387729
S11_12108022	11	150.497	0.334998
S11_12116427	11	151.585	0.41472
S11_12140236	11	154.85	0.473652
S11_12240148	11	159.209	0.898646
S11_12371217	11	160.296	1.13705
S11_12531098	11	161.383	1.31485
S11_12562320	11	162.47	1.05321
S11_12610033	11	164.646	0.66964
S11_12613000	11	165.733	0.487972
S11_12616197	11	166.82	0.382593
S11_12670107	11	167.907	0.455528
S11_12764710	11	168.994	0.356267
S11_12864455	11	171.169	0.290613
S11_12879692	11	172.257	0.287161
S11_12879712	11	173.344	0.208646
S11_12942650	11	174.431	0.142516
S11_13082068	11	176.606	0.0189565
S11_13093626	11	177.693	0.00335691
S11_13152888	11	178.78	0.00328895
S11_13171272	11	180.956	0.00550165
S11_13180440	11	183.131	0.00420914
S11_13186966	11	184.218	0.0144039
S11_13236575	11	187.484	0.0039645
S11_13236607	11	188.571	0.0192589
S11_13251525	11	189.658	0.00375005
S11_13375933	11	190.745	0.00429486
S11_13457489	11	194.01	0.0896483
S11_13529706	11	196.186	0.248808
S11_13588681	11	197.273	0.3784
S11_13597451	11	198.36	0.288119
S11_13651701	11	199.447	0.209689
S11_13751679	11	200.534	0.174051
S12_56852	12	0	0.155215
S12_213891	12	12.1926	4.14995e-05
S12_260974	12	14.3679	0.0457739
S12_285910	12	15.455	0.0102334
S12_704445	12	17.6303	0.113023
S12_712199	12	19.8056	0.115579
S12_712304	12	20.8927	0.171954
S12_1134815	12	26.349	0.292148
S12_1136927	12	28.5243	0.295132
S12_1165644	12	29.6114	0.438478
S12_1450324	12	31.7867	0.440729
S12_1535756	12	35.0522	0.289152
S12_1601160	12	36.1394	0.181093
S12_1782718	12	41.5957	0.564531
S12_2032112	12	42.6828	0.756585
S12_2096277	12	43.77	0.885806
S12_2352322	12	50.3291	0.391005
S12_2359773	12	53.5946	0.206629
S12_2532685	12	62.3795	0.492858
S12_2551436	12	63.4666	0.348485
S12_2777077	12	67.8255	0.393495
S12_2939486	12	70.0008	0.182793
S12_3516991	12	71.0879	0.252916
S12_3605948	12	72.175	0.14708
S12_3613453	12	73.2621	0.211012
S12_3613624	12	74.3493	0.116258
S12_3615863	12	75.4364	0.167674
S12_3709536	12	76.5235	0.23778
S12_3711456	12	77.6107	0.175595
S12_3712949	12	78.6978	0.245559
S12_3615489	12	79.7849	0.176121
S12_3615600	12	80.872	0.246623
S12_3615792	12	81.9592	0.23274
S12_4865178	12	101.355	0.00596445
S12_4865217	12	102.442	0.019218
S12_5053892	12	113.488	0.0840678
S12_5264239	12	114.575	0.048801
S12_5311869	12	118.934	0.0884957
S12_3870322	12	122.2	0.111636
S12_5320375	12	123.287	0.113871
S12_5965241	12	124.374	0.0665771
S12_6305934	12	125.461	0.0194403
S12_6454816	12	126.548	0.0463563
S12_6699112	12	129.814	0.0680097
S12_6748136	12	130.901	0.140373
S12_6935912	12	133.076	0.117939
S12_7022344	12	134.163	0.0699813
S12_7022414	12	135.25	0.0324288
S12_7177614	12	137.426	0.124396
S12_7177577	12	138.513	0.0658948
S12_7026229	12	139.6	0.0403039
S12_7388202	12	143.959	0.116812
S12_7472507	12	145.046	0.20759
S12_7541812	12	146.133	0.212971
S12_7597176	12	149.398	0.179988
S12_7601256	12	150.485	0.25044
S12_7659224	12	153.751	0.429049
S12_7776122	12	154.838	0.335632
S12_7793600	12	155.925	0.429533
S12_7893832	12	158.101	0.251467
S12_8035508	12	161.366	0.415828
S12_8064646	12	162.453	0.411392
S12_8075012	12	163.54	0.336038
S12_8155566	12	164.627	0.486804
S12_8156059	12	165.715	0.336808
S12_8155942	12	167.89	0.303838
S12_8368301	12	175.558	1.24521
S12_8372341	12	176.645	1.37272
S12_8441060	12	179.911	1.09352
S12_8467343	12	182.086	0.744625
S12_8658418	12	184.261	0.67412
S12_9078569	12	189.718	0.536305
S12_8697495	12	194.076	0.430556
S12_8769956	12	195.164	0.333446
S12_8834108	12	196.251	0.210298
S12_8866955	12	197.338	0.116674
S12_9011763	12	198.425	0.176714
S12_9026993	12	199.512	0.240093
S12_9026873	12	201.687	0.209827
S12_9026851	12	202.775	0.152801
S12_9078665	12	207.133	0.112802
S12_9064646	12	208.22	0.114624
S12_9122082	12	209.308	0.0679259
S12_9127867	12	210.395	0.11374
S12_9157969	12	213.66	0.13313
S12_9179360	12	215.836	0.10706
S12_9356625	12	218.011	0.0346406
S12_9366064	12	219.098	0.0895582
S12_9385994	12	221.273	0.0711367
S12_9405378	12	222.36	0.145315
S12_9425209	12	223.447	0.092337
S12_10230054	12	226.713	0.0478103
S12_10456812	12	227.8	0.0197005
S12_10470988	12	228.887	0.0037923
S12_10693406	12	231.063	0.000477775
S12_10650173	12	232.15	0.000361488
S12_10969424	12	233.237	0.000502505
S13_342461	13	0	0.417699
S13_342481	13	1.08713	0.33337
S13_327210	13	3.26241	0.144291
S13_327130	13	4.34954	0.206859
S13_327103	13	5.43667	0.115933
S13_317754	13	7.61195	0.28526
S13_212464	13	10.8775	0.322897
S13_307242	13	11.9646	0.318774
S13_355318	13	14.1399	0.21558
S13_385315	13	16.3152	0.203267
S13_482670	13	18.4904	0.141181
S13_486849	13	19.5776	0.197787
S13_513850	13	20.6647	0.277077
S13_522547	13	21.7518	0.208446
S13_682146	13	22.8389	0.133785
S13_682181	13	25.0142	0.10615
S13_756419	13	28.2797	0.174395
S13_765249	13	30.455	0.249893
S13_760521	13	31.5422	0.245899
S13_1154563	13	32.6293	0.142836
S13_1288694	13	33.7164	0.0673142
S13_1535734	13	34.8035	0.0321476
S13_1499385	13	35.8907	0.0182972
S13_1497137	13	36.9778	0.0425765
S13_1494668	13	38.0649	0.0615707
S13_1553485	13	45.7332	0.0210414
S13_1553532	13	55.6436	0.00313136
S13_1553548	13	56.7307	0.00255226
S13_1603782	13	57.8178	0.00033918
S13_1704583	13	61.0833	0.085193
S13_1778365	13	63.2586	0.00387634
S13_1940569	13	65.4339	0.0461135
S13_1946858	13	66.521	0.0102229
S13_2069315	13	67.6081	0.0311903
S13_2127686	13	69.7834	0.000508045
S13_2292904	13	70.8706	0.018525
S13_2453578	13	71.9577	0.00354542
S13_2463370	13	73.0448	0.010874
S13_2517316	13	74.1319	0.0490072
S13_2528127	13	75.2191	0.0324176
S13_2613084	13	80.6754	0.145524
S13_2688353	13	82.8507	0.116383
S13_2785076	13	87.2095	0.0639025
S13_2791535	13	88.2966	0.0200089
S13_2909017	13	90.4719	0.111826
S13_2967052	13	91.5591	0.067274
S13_3136434	13	93.7343	0.143214
S13_2972510	13	94.8215	0.143076
S13_3236933	13	95.9086	0.246529
S13_3260007	13	96.9957	0.244349
S13_3176377	13	101.355	0.333347
S13_3152953	13	102.442	0.323236
S13_3917187	13	110.11	0.12959
S13_3936313	13	111.197	0.221074
S13_3949114	13	113.372	0.488298
S13_3936479	13	115.548	0.589603
S13_3936613	13	117.723	0.533686
S13_3936617	13	118.81	0.611269
S13_4039977	13	125.369	0.570611
S13_4031373	13	126.456	0.556028
S13_4131815	13	127.543	0.751761
S13_4253109	13	128.631	0.555888
S13_4467938	13	129.718	0.674429
S13_5885939	13	130.805	0.493993
S13_6101551	13	131.892	0.672976
S13_6305716	13	135.157	0.811559
S13_6517809	13	136.245	0.677194
S13_6602827	13	137.332	0.490892
S13_6645508	13	138.419	0.385637
S13_5746101	13	139.506	0.389287
S13_5525902	13	143.865	0.164837
S13_5531903	13	144.952	0.16003
S13_7890510	13	146.039	0.246096
S13_9722109	13	147.126	0.174851
S13_9751381	13	148.213	0.115609
S13_9761730	13	149.3	0.175257
S13_10978653	13	150.388	0.288657
S13_11395541	13	152.563	0.129869
S13_11401737	13	153.65	0.0880911
S13_11414584	13	155.825	0.214676
S13_11486859	13	156.912	0.276876
S13_11235264	13	159.088	0.210772
S13_11023726	13	160.175	0.211402
S13_11535001	13	161.262	0.146236
S13_11628341	13	162.349	0.21155
S13_11772339	13	164.524	0.38084
S13_11861405	13	165.611	0.250251
S13_11861440	13	166.699	0.354264
S13_11987398	13	168.874	0.275128
S13_11997039	13	172.139	0.125122
S13_12003538	13	173.226	0.221184
S13_12003545	13	175.402	0.380884
S13_12033658	13	176.489	0.250029
S13_12162719	13	177.576	0.329587
S13_12168806	13	181.935	0.0920961
S13_12195298	13	183.022	0.172662
S13_12327014	13	185.197	0.331742
S13_12369747	13	187.373	0.291304
S13_12501495	13	191.731	0.0894997
S13_12569006	13	192.819	0.049812
S13_12638366	13	194.994	0.147279
S13_12638399	13	196.081	0.216341
S13_12638593	13	197.168	0.338691
S13_12653873	13	198.255	0.251654
S13_12654084	13	199.342	0.178615
S13_12654096	13	200.429	0.290849
S13_12789534	13	201.517	0.384204
S13_12889941	13	202.604	0.292986
S13_13033724	13	203.691	0.386962
S13_13110379	13	204.778	0.549126
S13_13111932	13	205.865	0.675412
S13_13494696	13	210.224	1.081
S13_13469276	13	213.489	1.05472
S13_13468830	13	214.577	1.06033
S13_13450143	13	215.664	1.06907
S13_13619819	13	218.929	1.05773
S13_14045192	13	222.195	0.617032
S13_13679596	13	223.282	0.619757
S13_14468572	13	224.369	0.471371
S13_14600509	13	225.456	0.460134
S13_13667995	13	230.912	0.45937
S14_402507	14	0	0.810413
S14_37143	14	7.66826	1.05279
S14_83234	14	10.9338	1.28388
S14_879933	14	12.0209	1.46533
S14_1043071	14	13.108	1.66228
S14_1112697	14	14.1951	1.4958
S14_1079813	14	15.2823	1.48148
S14_1015614	14	21.8414	1.64221
S14_1161205	14	27.2977	1.87167
S14_1304640	14	28.3848	1.66599
S14_1317702	14	29.472	1.3461
S14_1783844	14	30.5591	1.16543
S14_1798370	14	31.6462	0.999009
S14_1918103	14	32.7334	0.849189
S14_1928441	14	33.8205	0.968573
S14_1939054	14	34.9076	1.12808
S14_2139270	14	38.1731	1.35529
S14_2181700	14	39.2602	1.65724
S14_2492941	14	43.6191	2.19106
S14_2462599	14	44.7062	2.20622
S14_2720502	14	45.7933	2.45084
S14_2733315	14	46.8805	2.70738
S14_2740306	14	47.9676	2.55539
S14_2850449	14	49.0547	3.02431
S14_2855089	14	51.23	3.50102
S14_2866739	14	52.3171	2.99765
S14_2933003	14	53.4043	2.67898
S14_2955485	14	55.5795	2.50132
S14_3116027	14	58.845	2.12781
S14_3128475	14	59.9322	1.88736
S14_3165434	14	69.8426	1.14481
S14_3165455	14	73.1081	1.05839
S14_3226043	14	80.7763	2.35062
S14_3261809	14	81.8634	2.51829
S14_3309387	14	85.129	1.42421
S14_3316715	14	86.2161	1.32531
S14_3377228	14	87.3032	1.05473
S14_3450195	14	88.3903	1.13596
S14_3391843	14	89.4775	1.14124
S14_3550473	14	91.6527	0.894696
S14_4145718	14	92.7399	1.13071
S14_4152537	14	94.9152	0.740222
S14_4242319	14	96.0023	0.608658
S14_4342960	14	97.0894	0.490017
S14_4357552	14	98.1765	0.38458
S14_4454208	14	99.2637	0.2923
S14_4473534	14	100.351	0.236823
S14_4556993	14	101.438	0.31748
S14_4640348	14	103.613	0.24992
S14_4818333	14	104.7	0.331845
S14_5021236	14	105.787	0.249428
S14_4661916	14	106.875	0.320313
S14_4661932	14	114.543	0.248034
S14_5044427	14	122.211	0.146779
S14_5076840	14	123.298	0.208212
S14_5076944	14	124.385	0.285929
S14_5144009	14	126.561	0.285954
S14_5275700	14	127.648	0.209347
S14_5275694	14	128.735	0.211286
S14_5399213	14	130.91	0.155429
S14_5399350	14	131.997	0.260349
S14_5763785	14	134.173	0.245696
S14_5872408	14	135.26	0.142192
S14_6128693	14	136.347	0.0661832
S14_6204762	14	137.434	0.019742
S14_6268274	14	138.521	0.0659481
S14_6379354	14	139.608	0.112408
S14_6406023	14	140.695	0.0660082
S14_6530544	14	141.782	0.0198209
S14_6646965	14	143.958	0.0256558
S14_6718458	14	150.517	0.104663
S14_6736279	14	151.604	0.142093
S14_6822560	14	153.779	0.175318
S14_6895197	14	155.955	0.377716
S14_7089098	14	157.042	0.289887
S14_7214960	14	158.129	0.37368
S14_8240457	14	166.914	0.438072
S14_8271508	14	168.001	0.496744
S14_8272399	14	169.088	0.391825
S14_8308502	14	170.175	0.33485
S14_8336908	14	172.35	0.331925
S14_8337079	14	173.438	0.247871
S14_8616544	14	174.525	0.175453
S14_8650714	14	176.7	0.0485107
S14_8753916	14	177.787	0.0873166
S14_8835250	14	178.874	0.0327848
S14_8976804	14	181.05	0.142631
S14_8983962	14	182.137	0.206857
S14_9013300	14	183.224	0.115227
S14_9191167	14	184.311	0.20882
S14_9339128	14	185.398	0.333988
S14_9442647	14	186.485	0.489529
S14_9584706	14	187.572	0.605275
S14_9712054	14	188.659	0.52013
S15_19323	15	0	0.990646
S15_19465	15	3.2655	0.905258
S15_151671	15	4.35263	1.13742
S15_239985	15	6.52792	1.6206
S15_289751	15	7.61504	1.33438
S15_412342	15	8.70217	1.55094
S15_387369	15	9.7893	1.77108
S15_328586	15	10.8764	1.66249
S15_353503	15	13.0517	2.32522
S15_377045	15	14.1388	2.55305
S15_765866	15	18.4977	2.39679
S15_798706	15	19.5848	2.66098
S15_938822	15	25.0411	2.63986
S15_922924	15	26.1283	2.66228
S15_940378	15	27.2154	2.99423
S15_1011743	15	29.3907	3.85102
S15_1350142	15	30.4778	4.37543
S15_1524671	15	31.5649	4.81856
S15_1667375	15	32.6521	5.27807
S15_1727564	15	40.3203	10.562
S15_1802071	15	41.4074	9.6598
S15_1860104	15	42.4946	10.4541
S15_1962549	15	44.6699	10.439
S15_2005320	15	45.757	11.4378
S15_2032036	15	47.9323	13.8377
S15_2209285	15	49.0194	15.0947
S15_2209344	15	50.1065	16.6024
S15_2576768	15	53.372	22.4335
S15_2629851	15	55.5473	23.2698
S15_2633728	15	72.4695	12.6469
S15_2728451	15	86.9952	23.0708
S15_2882833	15	89.1705	24.5163
S15_2882817	15	90.2576	24.8448
S15_2910516	15	91.3448	27.5661
S15_3052061	15	93.5201	30.1339
S15_3051945	15	94.6072	27.3106
S15_3016049	15	95.6943	27.6215
S15_6336575	15	96.7814	27.5677
S15_4415249	15	98.9567	27.2278
S15_4515310	15	101.132	27.0664
S15_4970397	15	102.219	27.5792
S15_7230454	15	103.306	25.1217
S15_7230410	15	104.393	23.0598
S15_9218174	15	106.569	22.4014
S15_8662304	15	107.656	22.2914
S15_9309955	15	110.921	22.8018
S15_9482293	15	112.008	24.8948
S15_9591215	15	113.096	27.8571
S15_2923841	15	114.183	30.8748
S15_4134171	15	115.27	28.2347
S15_4134153	15	116.357	26.4192
S15_4125871	15	124.025	16.1978
S15_4125845	15	125.112	17.1753
S15_8650951	15	132.781	24.7692
S15_8634056	15	133.868	25.16
S15_8634053	15	134.955	27.5652
S15_4049910	15	136.042	25.6509
S15_9701147	15	139.307	22.3253
S15_9725908	15	140.395	21.5918
S15_9822797	15	141.482	21.1199
S15_10070512	15	143.657	19.8018
S15_10133611	15	144.744	20.1527
S15_10165208	15	145.831	19.6883
S15_10170948	15	148.007	17.3679
S15_10172672	15	149.094	17.7483
S15_10227290	15	150.181	18.336
S15_10350460	15	151.268	16.6604
S15_10423023	15	152.355	15.0898
S15_10457745	15	153.442	13.8029
S15_10522035	15	155.617	11.9289
S15_10557281	15	158.883	8.86476
S15_10632869	15	161.058	8.90247
S15_10749428	15	163.234	7.31273
S15_11124501	15	164.321	7.64558
S15_11382724	15	166.496	6.22326
S15_11477138	15	167.583	5.59383
S15_11513770	15	168.67	6.00346
S15_11589815	15	170.846	4.80784
S15_11737188	15	171.933	4.42216
S15_11738748	15	173.02	3.93413
S15_11765329	15	174.107	3.44691
S15_11829239	15	175.194	2.99524
S15_12114211	15	176.281	2.61521
S15_12165196	15	177.368	2.28221
S15_12690059	15	179.544	1.96088
S15_12515452	15	180.631	1.96149
S15_12570281	15	181.718	1.63727
S15_12741132	15	182.805	1.39372
S15_12790680	15	183.892	1.17406
S15_13018094	15	184.979	0.986664
S15_13141882	15	188.245	1.29983
S15_13971031	15	190.42	1.37847
S15_13961184	15	191.507	1.18485
S15_13954579	15	193.682	1.14623
S15_13286828	15	194.77	0.911947
S15_13983082	15	196.945	1.2652
S15_14027723	15	199.12	1.2014
S15_14038180	15	201.295	0.860818
S15_14038245	15	202.383	0.706489
S15_14040854	15	203.47	0.57131
S15_14208315	15	204.557	0.701366
S15_14232255	15	206.732	0.451503
S15_14277618	15	208.907	0.633554
S15_14457510	15	211.083	0.820978
S15_14504816	15	212.17	0.624457
S15_14534465	15	214.345	0.305998
S15_14608693	15	215.432	0.447427
S15_14624390	15	216.519	0.621084
[truncated: 528 more rows]

## Sheet: S. purpurea 94006 (13X-438)
MARKER	CHR	POS	LOD		THRESHOLD	3.56
S01_49715	1	0	0.34801
S01_57370	1	5.40558	0.50093
S01_57575	1	6.94453	0.556478
S01_62094	1	8.48347	0.619989
S01_77171	1	11.5643	0.994506
S01_395844	1	13.8736	0.683729
S01_391485	1	15.4126	0.681474
S01_379848	1	16.9515	0.686597
S01_101072	1	17.7208	0.686335
S01_531610	1	18.4901	0.794199
S01_548270	1	19.2594	0.623692
S01_586767	1	21.5687	0.41167
S01_630854	1	25.4225	0.170039
S01_631064	1	33.9662	0.186373
S01_656508	1	40.1514	0.265428
S01_656536	1	41.6904	0.305727
S01_675718	1	42.4597	0.42803
S01_718708	1	44.769	0.578998
S01_724349	1	45.5383	0.490537
S01_882230	1	47.8476	0.353696
S01_926267	1	48.6169	0.429055
S01_958655	1	50.1559	0.34975
S01_958575	1	50.9252	0.349943
S01_1192443	1	51.6944	0.279031
S01_1250031	1	52.4637	0.216225
S01_1262713	1	53.233	0.213929
S01_1381510	1	56.3138	0.0921797
S01_1414400	1	58.6232	0.228035
S01_1414521	1	59.3925	0.187956
S01_1415670	1	60.9314	0.23863
S01_1415785	1	61.7007	0.348856
S01_1418350	1	62.47	0.279271
S01_1439874	1	63.2393	0.240622
S01_1452969	1	64.0086	0.18288
S01_1459212	1	64.7779	0.215498
S01_1465582	1	65.5472	0.240733
S01_1475628	1	66.3165	0.354055
S01_1520023	1	67.0857	0.326107
S01_1547751	1	67.855	0.354459
S01_1562749	1	68.6243	0.283794
S01_1563964	1	69.3936	0.256533
S01_1576225	1	70.1629	0.196649
S01_1576228	1	70.9322	0.154493
S01_1585084	1	74.786	0.24694
S01_1599439	1	76.3249	0.237734
S01_1259138	1	88.8906	0.384512
S01_1669546	1	104.79	0.0213731
S01_1691004	1	106.329	0.00436939
S01_1725803	1	108.639	0.0644221
S01_1754515	1	109.408	0.0989055
S01_1755550	1	110.177	0.0450841
S01_1763936	1	111.716	0.0643168
S01_1792435	1	112.485	0.0989114
S01_1884593	1	113.255	0.0447972
S01_1894812	1	114.024	0.0747443
S01_1991530	1	115.563	0.234594
S01_2094378	1	116.332	0.18005
S01_2109222	1	117.102	0.235566
S01_2109225	1	119.411	0.436161
S01_2116376	1	120.95	0.520497
S01_2158482	1	124.804	0.352738
S01_2158636	1	126.343	0.328077
S01_2166299	1	127.112	0.218057
S01_2200306	1	127.881	0.130495
S01_2230839	1	128.65	0.178967
S01_2230885	1	129.42	0.235498
S01_2497869	1	130.189	0.178669
S01_2505483	1	130.958	0.101915
S01_2580189	1	133.268	0.0436061
S01_2729210	1	134.807	0.00710986
S01_2773476	1	135.576	0.0212656
S01_2824785	1	136.345	0.0289264
S01_2842070	1	137.114	0.0115484
S01_2853576	1	137.884	0.00687043
S01_2953920	1	139.423	0.00676867
S01_2963327	1	141.732	0.0004828
S01_2977248	1	142.501	0.0151957
S01_2997962	1	144.04	0.0626923
S01_3007641	1	145.579	0.0635709
S01_3054926	1	148.66	0.111521
S01_3068007	1	149.429	0.0747794
S01_3086795	1	150.199	0.0443317
S01_3129346	1	150.968	0.0445226
S01_3198416	1	152.507	0.0742735
S01_3254201	1	154.046	0.0541523
S01_3261226	1	154.815	0.086751
S01_3261248	1	155.584	0.113061
S01_3353791	1	157.894	0.0107973
S01_3377516	1	158.663	0.00392236
S01_3417184	1	160.202	0.00380737
S01_3430703	1	164.056	0.0017725
S01_3495218	1	167.137	0.00137779
S01_3499289	1	169.446	0.00405025
S01_3500525	1	175.631	0.00417119
S01_3628435	1	177.94	0.00199042
S01_3630505	1	178.71	0.000215206
S01_3631496	1	181.019	2.8969e-05
S01_3633696	1	181.788	0.0114838
S01_3672790	1	182.558	0.0285919
S01_3687082	1	183.327	0.0116234
S01_3794954	1	184.096	0.0290247
S01_3796247	1	184.866	0.0543394
S01_3796322	1	185.635	0.0294616
S01_3993206	1	186.404	0.0545023
S01_4053292	1	187.943	0.0882729
S01_4016088	1	188.712	0.0885811
S01_4300918	1	189.482	0.0380156
S01_4431068	1	190.251	0.0657808
S01_4482210	1	191.02	0.0378443
S01_4506557	1	191.789	0.0653378
S01_4665827	1	194.87	0.156832
S01_4668062	1	197.18	0.113033
S01_4669068	1	199.489	0.0484825
S01_4706132	1	201.028	0.0744607
S01_4759810	1	202.567	0.181757
S01_4905432	1	204.876	0.206651
S01_4936440	1	207.186	0.273447
S01_4966746	1	207.955	0.388458
S01_4996439	1	209.494	0.270228
S01_4996535	1	211.803	0.386759
S01_5141487	1	213.342	0.269957
S01_5141605	1	214.111	0.215274
S01_5168937	1	214.881	0.129264
S01_5335961	1	216.42	0.120014
S01_5415073	1	217.189	0.0803918
S01_5445891	1	218.728	0.10431
S01_5463204	1	220.267	0.149297
S01_5462318	1	221.036	0.150365
S01_5535926	1	221.805	0.143432
S01_5764458	1	234.371	0.747124
S01_5766111	1	244.508	0.300515
S01_5796561	1	245.277	0.245619
S01_5835230	1	246.046	0.357411
S01_5899213	1	246.816	0.285951
S01_5910104	1	248.355	0.131455
S01_5934994	1	249.124	0.0676671
S01_5992191	1	250.663	0.0535581
S01_6032465	1	251.432	0.0857679
S01_6034722	1	252.201	0.0667152
S01_6076205	1	255.282	0.0455694
S01_6126140	1	256.051	0.0232512
S01_6315620	1	256.821	0.00769992
S01_6326613	1	257.59	0.000247296
S01_6326967	1	259.129	0.000291266
S01_6364572	1	259.898	0.00202112
S01_6404765	1	260.668	0.000103648
S01_6444824	1	261.437	0.00279996
S01_6471071	1	262.976	0.0157244
S01_6502727	1	264.515	0.0640751
S01_6596579	1	265.284	0.0985686
S01_6969096	1	267.593	0.0416712
S01_6969117	1	268.363	0.0249323
S01_6977303	1	269.132	0.0495748
S01_6869725	1	272.986	0.174977
S01_6913907	1	274.525	0.0980108
S01_6918306	1	276.064	0.0281923
S01_6920111	1	277.603	0.075497
S01_6920150	1	278.372	0.112766
S01_6995718	1	279.141	0.075508
S01_7085214	1	279.91	0.113625
S01_7109708	1	280.68	0.159512
S01_7112839	1	281.449	0.113616
S01_7208034	1	282.218	0.0748051
S01_7261645	1	282.988	0.0439031
S01_7321232	1	283.757	0.0112033
S01_7338253	1	284.526	0.0277178
S01_7375558	1	285.295	0.0110367
S01_7489261	1	286.834	0.00155557
S01_7375569	1	287.604	0.0015793
S01_7388127	1	288.373	0.000493443
S01_7572397	1	289.142	0.00154923
S01_7709468	1	290.681	0.00682284
S01_7825255	1	292.22	0.020925
S01_7806758	1	292.989	0.0215579
S01_7927112	1	293.759	0.0433669
S01_8007519	1	294.528	0.0112037
S01_8015529	1	295.297	0.0280906
S01_8017221	1	296.067	0.0461003
S01_8034344	1	297.606	0.00490541
S01_8050826	1	301.459	0.0760288
S01_8131828	1	302.998	0.178882
S01_8156201	1	304.537	0.29951
S01_9332772	1	306.076	0.143962
S01_9307453	1	306.846	0.101457
S01_9303753	1	309.155	0.180261
S01_9292550	1	311.464	0.433637
S01_9193035	1	312.233	0.515596
S01_9190687	1	316.087	0.543992
S01_9130541	1	318.397	0.256709
S01_9098463	1	319.936	0.140873
S01_9098331	1	321.474	0.0765676
S01_8916695	1	323.784	0.118591
S01_8766284	1	326.093	0.198635
S01_8669026	1	327.632	0.126061
S01_8559487	1	331.486	0.160005
S01_8519907	1	335.34	0.24701
S01_8171523	1	336.879	0.194866
S01_10105794	1	338.418	0.195414
S01_10439887	1	339.187	0.197041
S01_11085477	1	339.956	0.255647
S01_11255028	1	340.725	0.196502
S01_11485625	1	341.495	0.143928
S01_11525976	1	342.264	0.0757785
S01_11533579	1	343.033	0.112686
S01_12132893	1	345.343	0.213616
S01_11841856	1	346.112	0.216199
S01_12442312	1	346.881	0.277301
S01_12480817	1	347.65	0.180575
S01_12586713	1	349.189	0.21369
S01_12788549	1	349.959	0.128965
S01_12750577	1	350.728	0.0883704
S01_12774696	1	353.037	0.100878
S01_12775503	1	354.576	0.178656
S01_12782375	1	357.657	0.217018
S01_12818231	1	360.738	0.180868
S01_12818340	1	361.507	0.177568
S01_12924548	1	362.276	0.101775
S01_13001941	1	363.815	0.0762571
S01_13213234	1	365.354	0.0771904
S01_13254863	1	366.124	0.144805
S01_13282092	1	366.893	0.196222
S01_13305671	1	368.432	0.0769574
S01_13371035	1	369.971	0.0769561
S01_13402774	1	372.28	0.299834
S01_13431466	1	374.59	0.235398
S01_13588566	1	376.128	0.142164
S01_13588635	1	376.898	0.100176
S01_13654364	1	378.437	0.217645
S01_13665522	1	379.206	0.325139
S01_13672909	1	380.745	0.545776
S01_13723993	1	381.514	0.404996
S01_13753133	1	382.284	0.488161
S01_13903319	1	383.053	0.582265
S01_13994399	1	383.822	0.683228
S01_14009286	1	385.361	0.689727
S01_14153148	1	386.9	1.08205
S01_14397331	1	387.669	0.875508
S01_14429508	1	388.439	0.761396
S01_14567674	1	390.748	0.836622
S01_14590272	1	391.517	0.834923
S01_14590357	1	392.287	0.902336
S01_14596956	1	393.825	0.678098
S01_14692476	1	395.364	0.615508
S01_14692379	1	396.134	0.615367
S01_14882179	1	396.903	0.52122
S01_14917268	1	398.442	0.302337
S01_14941575	1	399.211	0.238031
S01_14941695	1	399.981	0.301251
S01_14977256	1	400.75	0.238015
S01_14995571	1	401.519	0.300597
S01_15025408	1	403.058	0.181755
S01_15128074	1	406.139	0.295705
S01_15110116	1	407.678	0.301177
S01_15146384	1	408.447	0.236767
S01_15255317	1	409.216	0.180501
S01_15279099	1	409.986	0.281233
S01_15311035	1	410.755	0.351035
S01_15638048	1	411.524	0.321316
S02_27295	2	0	0.000846403
S02_27397	2	16.7539	0.0413032
S02_60117	2	17.5232	0.0645396
S02_133948	2	18.2925	0.127426
S02_663291	2	19.0618	0.0882279
S02_1160542	2	20.6008	0.203873
S02_1171463	2	21.3701	0.308168
S02_824708	2	22.1393	0.291183
S02_1034690	2	22.9086	0.415656
S02_1034708	2	23.6779	0.458454
S02_1143822	2	24.4472	0.460567
S02_1267177	2	25.9862	0.376001
S02_1502102	2	27.5251	0.236747
S02_1528595	2	28.2944	0.180537
S02_1578191	2	29.0637	0.237307
S02_1766223	2	29.833	0.300837
S02_1800658	2	30.6023	0.196647
S02_1836960	2	31.3716	0.114821
S02_1868527	2	32.1409	0.159539
S02_1878169	2	32.9102	0.1151
S02_1952543	2	34.4491	0.257677
S02_1979690	2	35.2184	0.335503
S02_2048940	2	36.7573	0.49689
S02_2063860	2	39.0667	0.214694
S02_2081654	2	39.836	0.160241
S02_2103724	2	40.6053	0.0876459
S02_2129418	2	41.3745	0.0872705
S02_2165216	2	42.9135	0.0538613
S02_2192159	2	44.4524	0.0529926
S02_2233920	2	45.9914	0.011241
S02_2274799	2	46.7607	0.0272837
S02_2379724	2	49.07	0.00374653
S02_2556695	2	49.8393	0.0016022
S02_2616834	2	50.6086	0.0106246
S02_2871289	2	51.3779	0.004075
S02_2908115	2	52.1472	0.0153687
S02_2949355	2	54.4565	0.0302881
S02_2982282	2	57.5373	1.89828e-05
S02_2990174	2	58.3066	0.00424114
S02_3072006	2	59.0759	0.0164766
S02_3076362	2	59.8452	0.0162444
S02_3131788	2	61.3842	0.00410986
S02_3147175	2	62.1534	7.8746e-07
S02_3185685	2	62.9227	0.0104197
S02_3243632	2	64.4617	0.0112834
S02_3327863	2	65.231	0.0428149
S02_3390120	2	67.5403	0.0445334
S02_3348342	2	68.3096	0.0436396
S02_3492334	2	69.0789	0.0121748
S02_3589297	2	70.6178	0.0115729
S02_3622916	2	77.5857	0.0490872
S02_3633785	2	81.4394	0.125966
S02_3669408	2	83.7488	0.0802763
S02_3735731	2	86.8296	0.00825455
S02_3670292	2	87.5989	0.0115477
S02_3792752	2	88.3682	0.0439552
S02_3793059	2	89.1375	0.0113527
S02_3821345	2	89.9068	1.71973e-06
S02_3872514	2	90.676	0.0106213
S02_3873259	2	91.4453	0.0107432
S02_3918444	2	92.9843	0.0275961
S02_3950556	2	95.2936	0.00369728
S02_3969024	2	96.0629	1.73104e-06
S02_3980159	2	96.8322	0.00406871
S02_4142121	2	97.6015	8.31475e-07
S02_4242711	2	98.3708	0.0102137
S02_4269458	2	100.68	0.0169356
S02_4269696	2	106.865	0.0911993
S02_4273384	2	110.719	0.128844
S02_4273468	2	112.258	0.12813
S02_4309247	2	116.112	0.0293147
S02_4392129	2	116.881	0.0524202
S02_4403344	2	117.65	0.110516
S02_4411378	2	119.189	0.0437924
S02_4435533	2	119.959	0.0214598
S02_4437332	2	120.728	0.0123406
S02_4505487	2	121.497	0.00240726
S02_4568385	2	123.036	0.0215937
S02_4705139	2	123.805	0.0428613
S02_4872411	2	126.886	0.0018481
S02_4705329	2	127.656	0.00190443
S02_4705175	2	128.425	2.23237e-06
S02_4894377	2	129.194	0.00415122
S02_4875267	2	129.963	0.00429352
S02_4920778	2	131.502	1.37063e-05
S02_4940693	2	132.272	0.0109962
S02_4966983	2	133.041	0.00183616
S02_4987807	2	133.81	0.000368339
S02_5014640	2	135.349	0.00364693
S02_5014646	2	136.118	3.12868e-07
S02_5049915	2	137.657	1.56141e-09
S02_5080738	2	138.427	0.00373132
S02_5208500	2	139.196	1.67687e-06
S02_5265532	2	139.965	0.00406932
S02_5289493	2	140.735	1.00126e-05
S02_5328532	2	143.044	3.76116e-07
S02_5319012	2	143.813	4.06363e-07
S02_5338845	2	144.583	0.00373166
S02_5421246	2	146.121	0.00356607
S02_5450617	2	146.891	0.026322
S02_5475581	2	147.66	0.0112039
S02_5489151	2	148.429	0.0270751
S02_5799198	2	152.283	0.00353271
S02_5822631	2	153.052	1.24658e-06
S02_5909695	2	153.822	0.00179192
S02_5869799	2	154.591	0.00163194
S02_6011563	2	156.9	0.0105223
S02_6040813	2	158.439	0.00375892
S02_6108882	2	159.209	1.11467e-09
S02_6161404	2	160.747	5.65747e-07
S02_6251414	2	161.517	0.0101762
S02_6324247	2	163.826	0.00149905
S02_6580195	2	164.595	0.00052308
S02_6431677	2	165.365	0.000613906
S02_6700513	2	166.904	0.000622026
S02_6792488	2	169.213	0.0108997
S02_6792506	2	169.982	0.0162846
S02_6895964	2	170.752	0.000579386
S02_6990997	2	171.521	4.24987e-06
S02_7109164	2	172.29	0.0105644
S02_7126285	2	175.371	0.0536617
S02_7126296	2	176.14	0.029464
S02_7126827	2	176.91	0.0539335
S02_7196985	2	179.219	0.0167907
S02_7221210	2	181.528	0.00468643
S02_7270380	2	182.298	0.028356
S02_7364541	2	183.836	0.0294613
S02_7403687	2	184.606	0.0546224
S02_7386604	2	185.375	0.0542136
S02_7635828	2	186.914	0.0298767
S02_7660487	2	187.683	0.0757488
S02_7858586	2	188.453	0.114542
S02_7895516	2	189.992	0.116309
S02_7910958	2	191.53	0.0304466
S02_8073140	2	193.84	0.0297003
S02_8083673	2	194.609	0.0288567
S02_8091514	2	195.378	0.0150667
S02_8084528	2	196.148	0.0157477
S02_8138143	2	200.001	0.0119474
S02_8138183	2	200.771	0.0222157
S02_8138978	2	202.31	0.0219336
S02_8125487	2	203.079	0.0113856
S02_8150641	2	203.848	0.00695007
S02_8254711	2	204.618	0.0213101
S02_8257910	2	205.387	0.0287166
S02_8380996	2	206.156	0.011348
S02_8421211	2	206.925	0.00183718
S02_8619976	2	207.695	0.000363857
S02_8673043	2	208.464	0.00694177
S02_8705838	2	209.233	0.00747464
S02_8718760	2	211.543	0.0215101
S02_8718692	2	212.312	0.0222157
S02_8785516	2	213.081	0.0632607
S02_8837648	2	213.851	0.0373259
S02_12552365	2	218.479	0.0116904
S02_12569850	2	219.248	0.0281631
S02_12585491	2	220.018	0.0527551
S02_12609510	2	220.787	0.0164026
S02_12736746	2	222.326	0.0152641
S02_12766508	2	223.095	0.0510681
S02_12787523	2	223.864	0.0285334
S02_12839542	2	225.403	0.0271112
S02_12860659	2	226.173	0.0511283
S02_12860676	2	226.942	0.0281415
S02_13005860	2	227.711	0.0115098
S02_13125080	2	230.792	0.114311
S02_13125224	2	231.561	0.113607
S02_13128113	2	232.331	0.115241
S02_13321319	2	236.959	0.111399
S02_13321509	2	238.498	0.109502
S02_13307388	2	239.267	0.143318
S02_13464813	2	240.037	0.100202
S02_13530179	2	240.806	0.0864011
S02_13539682	2	241.575	0.159115
S02_13539693	2	242.345	0.179013
S02_13697820	2	243.114	0.211209
S02_13709611	2	244.653	0.272235
S02_13703082	2	246.192	0.281254
S02_13703937	2	251.597	0.129473
S02_13791510	2	258.565	0.0620734
S02_13788562	2	259.335	0.0633865
S02_13876879	2	260.104	0.0357998
S02_13901366	2	261.643	0.000400345
S02_13903086	2	263.952	0.0157182
S02_13939790	2	267.806	0.00234894
S02_13949799	2	268.575	0.00234656
S02_13950089	2	270.114	7.57126e-06
S02_13962322	2	271.653	0.0280763
S02_13989661	2	273.192	0.0163357
S02_14047151	2	274.731	0.00140532
S02_14058748	2	275.5	0.00396972
S02_14145283	2	276.27	0.0015177
S02_14148116	2	277.039	9.25375e-08
S02_14175702	2	277.808	0.00398442
S02_14179226	2	278.577	0.0104034
S02_14793721	2	282.431	0.00180705
S02_14802675	2	283.2	0.00649593
S02_14806849	2	283.97	0.00055234
S02_14806938	2	284.739	0.00422427
S02_14864423	2	285.508	0.00991092
S02_14864964	2	286.278	0.00137754
S02_14874536	2	287.817	0.010552
S02_14959070	2	289.356	0.0108325
S02_14952212	2	292.436	0.00891949
S02_15044776	2	301.774	0.000910797
S02_15063732	2	306.403	0.00080395
S02_15092418	2	307.172	0.00649291
S02_15031189	2	310.253	0.0227137
S02_15030748	2	311.792	0.0440361
S02_15128255	2	313.331	0.0445946
S02_15195181	2	314.1	0.0739078
S02_15230477	2	314.869	0.0292497
S02_15295543	2	316.408	0.0444125
S02_15381828	2	318.718	0.0765462
S02_15430272	2	320.257	0.195159
S02_15551495	2	321.796	0.197698
S02_15580991	2	322.565	0.256971
S02_15592624	2	323.334	0.324749
S02_15603258	2	324.873	0.449169
S02_15603223	2	327.182	0.336869
S02_15594792	2	327.952	0.297085
S02_15605652	2	331.032	0.328562
S02_15674311	2	331.802	0.401121
S02_15773877	2	333.341	0.404285
S02_15829381	2	336.422	0.57688
S02_15922222	2	337.96	0.35307
S02_16019835	2	339.499	0.348567
S02_16065979	2	340.269	0.238363
S02_16098683	2	341.038	0.303248
S02_16302495	2	341.807	0.377609
S02_16293148	2	342.577	0.378872
S02_16386281	2	344.116	0.262911
S02_16415397	2	346.425	0.510479
S02_16395802	2	347.964	0.692827
S02_16395694	2	348.733	0.584354
S02_16500629	2	354.139	0.167556
S02_16554549	2	354.908	0.220339
S02_16574233	2	355.677	0.330066
S02_16640571	2	356.447	0.458922
S02_16692171	2	357.986	0.261912
S02_16789388	2	358.755	0.326624
S02_16702442	2	361.064	0.227914
S03_140487	3	0	0.143089
S03_252598	3	4.62856	0.291146
S03_285990	3	5.39785	0.194763
S03_369984	3	6.9368	0.0943975
S03_418449	3	15.4805	0.553965
S03_418450	3	16.2498	0.601913
S03_767272	3	21.6554	0.0632797
S03_810813	3	23.9647	0.0113593
S03_910730	3	24.734	0.0278475
S03_1001420	3	26.273	0.0539863
S03_915549	3	27.0423	0.0538199
S03_1354212	3	27.8116	0.0872073
S03_1357406	3	28.5808	0.155138
S03_1418967	3	33.9864	0.217283
S03_1421676	3	34.7557	0.271439
S03_1461187	3	40.9409	0.0560077
S03_1438645	3	41.7102	0.0857585
S03_1437793	3	42.4795	0.101144
S03_1432464	3	44.0185	0.102187
S03_1511289	3	44.7877	0.087513
S03_1432386	3	45.557	0.128596
S03_1519758	3	46.3263	0.177062
S03_1586990	3	47.8653	0.126894
S03_2710326	3	50.9461	0.17764
S03_3344011	3	51.7154	0.151505
S03_3366031	3	52.4847	0.203278
S03_3785196	3	54.0236	0.27362
S03_3665155	3	54.7929	0.300616
S03_3512784	3	55.5622	0.262538
S03_1623593	3	56.3315	0.237597
S03_4496848	3	57.1008	0.300895
S03_4979456	3	60.1816	0.373034
S03_4966101	3	60.9509	0.370499
S03_5044498	3	61.7202	0.460422
S03_4780782	3	62.4895	0.38015
S03_5296097	3	63.2588	0.463353
S03_5386485	3	64.0281	0.615265
S03_5410734	3	64.7973	0.467607
S03_5588755	3	66.3363	0.798425
S03_5626050	3	67.1056	0.920176
S03_5642215	3	67.8749	1.13127
S03_5732803	3	70.9557	2.00111
S03_5824113	3	71.725	1.82917
S03_5832407	3	73.2639	2.00701
S03_5829600	3	74.0332	2.01255
S03_5866389	3	74.8025	2.20712
S03_5884848	3	75.5718	2.29646
S03_5904989	3	76.3411	1.98108
S03_6009276	3	77.1104	1.89265
S03_6338482	3	77.8797	1.71374
S03_6433043	3	79.4186	1.28864
S03_6457396	3	80.1879	1.43235
S03_6600370	3	82.4973	0.83958
S03_6606063	3	83.2665	0.6616
S03_6813516	3	84.0358	0.770774
S03_7100964	3	84.8051	0.89306
S03_7114491	3	85.5744	1.02242
S03_7173768	3	86.3437	0.823442
S03_7250214	3	87.113	0.824534
S03_7183077	3	90.1938	0.806597
S03_7329768	3	94.0476	0.839599
S03_7318607	3	96.3569	0.761657
S03_7314043	3	97.8959	0.781676
S03_7308870	3	100.205	1.08795
S03_7308602	3	101.744	1.0426
S03_7344300	3	102.513	0.953287
S03_7361953	3	103.283	1.16541
S03_7376652	3	104.052	0.955593
S03_7544070	3	105.591	1.02295
S03_7554261	3	106.36	0.893133
S03_7582747	3	107.13	0.775023
S03_7586475	3	110.21	0.408086
S03_7618974	3	110.98	0.40796
S03_7622460	3	111.749	0.291471
S03_7650705	3	114.83	0.635466
S03_7650869	3	115.599	0.541308
S03_8232817	3	118.68	0.484818
S03_8274441	3	120.219	0.639436
S03_8357820	3	120.988	0.537576
S03_8379216	3	121.757	0.480103
S03_8426073	3	122.527	0.345443
S03_8470066	3	123.296	0.272374
S03_8530203	3	125.605	0.141771
S03_8595173	3	126.375	0.193856
S03_8665725	3	127.914	0.256454
S03_8706886	3	130.223	0.30235
S03_8761707	3	131.762	0.426719
S03_8711096	3	132.531	0.427595
S03_8964272	3	133.3	0.30426
S03_9080671	3	135.61	0.1925
S03_9142697	3	136.379	0.111447
S03_9171603	3	137.148	0.0512308
S03_9465785	3	137.918	0.0138825
S03_9498577	3	138.687	0.00280328
S03_9527194	3	140.996	0.0244668
S03_9561445	3	141.766	0.00878273
S03_9575376	3	142.535	0.0251563
S03_9583884	3	143.304	0.047387
S03_9687772	3	145.613	0.00429683
S03_9689386	3	147.152	0.0548062
S03_9738816	3	147.922	0.0298354
S03_9900856	3	150.231	0.0566742
S03_9946131	3	151	0.0908675
S03_10073883	3	151.77	0.13406
S03_10096434	3	152.539	0.185306
S03_10228193	3	153.308	0.242967
S03_10274138	3	154.847	0.183971
S03_10296617	3	156.386	0.105119
S03_10363373	3	160.24	0.217282
S03_10419611	3	161.779	0.179324
S03_10425022	3	164.088	0.128155
S03_10451729	3	164.857	0.176221
S03_10451954	3	165.627	0.23673
S03_10464456	3	166.396	0.301232
S03_10483728	3	167.165	0.238024
S03_10498196	3	167.935	0.301247
S03_10539067	3	168.704	0.245317
S03_10548510	3	178.841	0.667421
S03_10548535	3	179.61	0.751646
S03_10587061	3	187.364	0.246734
S03_10651190	3	189.673	0.518421
S03_10658737	3	191.212	0.521166
S03_10667943	3	193.521	0.614875
S03_10693563	3	194.291	0.581961
S03_10838710	3	195.06	0.681523
S03_10854624	3	195.829	0.718721
S03_10862986	3	196.598	0.55052
S03_10936858	3	197.368	0.462069
S03_10988077	3	199.677	0.552414
S03_10990335	3	201.216	0.753811
S03_10990579	3	201.985	0.650236
S03_11058220	3	203.524	0.457445
S03_11227830	3	204.294	0.329726
S03_11266028	3	206.603	0.324359
S03_11257892	3	207.372	0.326314
S03_11271124	3	208.141	0.40107
S03_11272465	3	209.68	0.40435
S03_11351235	3	210.45	0.486271
S03_11450384	3	211.219	0.403532
S03_11482958	3	212.758	0.25795
S03_11483042	3	213.527	0.231214
S04_33587	4	0	0.248985
S04_389574	4	4.62856	0.176921
S04_358587	4	8.48233	0.147097
S04_336422	4	13.1109	0.169188
S04_434127	4	14.6498	0.216169
S04_1134484	4	15.4191	0.21625
S04_307575	4	16.1884	0.277669
S04_1303074	4	16.9577	0.217317
S04_1361971	4	17.727	0.323773
S04_1475761	4	18.4963	0.258271
S04_1514404	4	19.2656	0.324831
S04_1689055	4	20.0349	0.326984
S04_1806489	4	22.3442	0.324265
S04_1989824	4	24.6535	0.195852
S04_1852252	4	25.4228	0.195898
S04_2052591	4	26.1921	0.145176
S04_2176152	4	26.9614	0.19542
S04_2246823	4	28.5004	0.195362
S04_2259613	4	30.0393	0.0924282
S04_2259205	4	32.3486	0.104495
S04_2259132	4	33.1179	0.127142
S04_2275193	4	36.9717	0.30017
S04_3257688	4	44.7256	0.417601
S04_3264085	4	45.4949	0.544506
S04_3287868	4	48.5757	0.436569
S04_3289829	4	49.345	0.518527
S04_3321866	4	50.1143	0.432197
S04_3328150	4	50.8836	0.303373
S04_3362610	4	51.6528	0.246191
S04_3411650	4	53.1918	0.442704
S04_3504284	4	54.7307	0.432642
S04_3508147	4	55.5	0.353997
S04_3523829	4	56.2693	0.240882
S04_3527296	4	58.5787	0.116949
S04_3549052	4	59.348	0.195074
S04_3571901	4	60.1172	0.144658
S04_3571929	4	60.8865	0.143666
S04_3583144	4	63.1959	0.255131
S04_3606254	4	64.7348	0.196112
S04_3603285	4	65.5041	0.197495
S04_3871282	4	66.2734	0.299909
S04_3901651	4	67.8123	0.195117
S04_3908601	4	68.5816	0.144178
S04_3945842	4	70.1206	0.0994137
S04_3966183	4	70.8899	0.0650258
S04_3989853	4	73.1992	0.0990399
S04_4040291	4	74.7382	0.0367035
S04_4041283	4	77.0475	0.0625772
S04_4124496	4	77.8168	0.0361085
S04_4178590	4	78.5861	0.063154
S04_4156003	4	80.125	0.0735438
S04_4347044	4	87.0929	0.0913116
S04_4339839	4	87.8621	0.0877219
S04_4406190	4	90.1715	0.128278
S04_4631349	4	91.7104	0.0840578
S04_4752862	4	93.2494	0.109598
S04_4759492	4	94.0187	0.088046
S04_4921783	4	94.788	0.129198
S04_5030337	4	95.5572	0.178192
S04_5075614	4	96.3265	0.160437
S04_5085615	4	97.0958	0.21432
S04_5129955	4	97.8651	0.237115
S04_5196455	4	98.6344	0.300857
S04_5201876	4	99.4037	0.19907
S04_5451319	4	100.943	0.301277
S04_5485326	4	101.712	0.303894
S04_5548458	4	102.481	0.429279
S04_5604335	4	104.02	0.282851
S04_5625434	4	104.789	0.310471
S04_5629323	4	105.559	0.438649
S04_5629357	4	106.328	0.407795
S04_5663684	4	107.097	0.489447
S04_5716106	4	107.867	0.353336
S04_5779649	4	108.636	0.239138
S04_5889053	4	110.175	0.244009
S04_5915371	4	110.944	0.222566
S04_5917768	4	111.713	0.277243
S04_5822614	4	112.483	0.303052
S04_6111182	4	113.252	0.374705
S04_6195625	4	114.021	0.258811
S04_6682180	4	114.791	0.325641
S04_6746624	4	115.56	0.400961
S04_8220151	4	116.329	0.327586
S04_8672974	4	118.639	0.226087
S04_8510576	4	121.719	0.209322
S04_9194718	4	124.029	0.323064
S04_9340204	4	124.798	0.256971
S04_9382478	4	125.567	0.199168
S04_9382498	4	127.877	0.178714
S04_9382585	4	130.186	0.0556259
S04_9382633	4	130.955	0.0864969
S04_9500130	4	133.265	0.0390528
S04_9593271	4	134.034	0.0656495
S04_9628290	4	137.888	0.16301
S04_7937894	4	138.657	0.215691
S04_10476538	4	139.426	0.277301
S04_10548550	4	140.195	0.180362
S04_10646335	4	140.965	0.277907
S04_10816803	4	141.734	0.277396
S04_10888796	4	144.043	0.178521
S04_10955370	4	144.813	0.130506
S04_11083417	4	145.582	0.15969
S04_11093340	4	146.351	0.113398
S04_11208905	4	147.121	0.0548666
S04_11366510	4	149.43	0.0107027
S04_11439754	4	150.199	0.0109761
S04_11463426	4	150.968	0.0275587
S04_11506590	4	152.507	0.00466671
S04_11567032	4	153.277	3.73685e-05
S04_11661727	4	154.046	0.00156183
S04_11706270	4	155.585	2.28929e-08
S04_11751929	4	156.354	0.00365624
S04_11777245	4	157.893	0.00431756
S04_11789419	4	158.663	0.0163224
S04_11818481	4	159.432	0.00447241
S04_12113782	4	160.971	0.0291086
S04_12138752	4	161.74	0.0288044
S04_12141095	4	162.509	0.0117109
S04_12379160	4	163.279	0.0412361
S04_12436763	4	170.246	0.122577
S04_12558661	4	171.785	0.124137
S04_12570741	4	173.324	0.0558892
S04_12424606	4	176.405	0.0227185
S04_12594851	4	177.174	0.0441154
S04_12616306	4	177.944	0.011669
S04_12616737	4	179.483	0.000355118
S04_12663696	4	180.252	0.0018368
S04_12702621	4	181.021	0.0110766
S04_12799808	4	181.791	0.00177839
S04_12928017	4	182.56	0.000439827
S04_13168841	4	183.329	6.30754e-06
S04_13245276	4	186.41	0.0282742
S04_13330202	4	187.179	0.052951
S04_13345066	4	188.718	0.0545385
S04_13377657	4	189.487	0.112776
S04_13427420	4	190.257	0.0988574
S04_13488540	4	191.026	0.142025
S04_13501803	4	191.795	0.161237
S04_13509528	4	192.565	0.255573
S04_13608681	4	194.104	0.377886
S04_13667244	4	194.873	0.378097
S04_13878451	4	195.642	0.513638
S04_13878513	4	199.496	0.561269
S04_13927193	4	207.25	0.54751
S04_13958293	4	208.019	0.414584
S04_13972729	4	210.328	0.848978
S04_14019435	4	211.867	0.77263
S04_14042335	4	212.637	0.969378
S04_14084454	4	214.946	1.20641
S04_14139774	4	217.255	1.07047
S04_14283456	4	218.794	0.823859
S04_14294946	4	219.564	0.639137
S04_14372944	4	221.103	0.737485
S04_14341291	4	221.872	0.740449
S04_14425935	4	222.641	0.852563
S04_14560739	4	223.41	0.972176
S04_14589129	4	224.949	1.07544
S04_14593266	4	225.719	1.20998
S04_14672556	4	226.488	1.46437
S04_14711431	4	228.797	1.20701
S04_14725514	4	229.567	1.13265
S04_14742836	4	230.336	1.38285
S04_14745126	4	231.105	1.47255
S04_14818568	4	231.874	1.62762
S04_14837081	4	232.644	1.54056
S04_15201361	4	234.953	1.44578
S04_15036516	4	235.722	1.48016
S04_14868110	4	236.492	1.57225
S04_14862409	4	237.261	1.47123
S04_15492600	4	238.03	1.32322
S04_15439469	4	238.8	1.31761
S04_15746648	4	241.109	0.852304
S04_15746224	4	241.878	0.79423
S04_15734563	4	242.647	0.907706
S04_15643922	4	244.186	0.976789
S04_15778559	4	244.956	0.974459
S04_15814668	4	245.725	1.04683
S04_15811388	4	246.494	0.924275
S04_15759263	4	248.033	0.740566
S04_15751655	4	248.803	0.696305
S05_49550	5	0	0.199927
S05_154399	5	4.62856	0.422788
S05_136367	5	5.39785	0.502751
S05_178535	5	6.16714	0.430809
S05_4509	5	6.93644	0.352004
S05_125667	5	8.47538	0.27811
S05_117016	5	10.0143	0.2158
S05_114416	5	10.7836	0.186279
S05_86278	5	11.5529	0.242938
S05_373464	5	13.0919	0.276156
S05_56904	5	14.6308	0.277239
S05_548794	5	16.1698	0.348881
S05_567516	5	16.939	0.279208
S05_562363	5	17.7083	0.234573
S05_560728	5	19.2473	0.228959
S05_686913	5	22.3281	0.403319
S05_964988	5	25.4089	0.642288
S05_978270	5	26.1782	0.49186
S05_978495	5	26.9475	0.579634
S05_1183830	5	29.2568	0.284801
S05_1307281	5	30.7958	0.484353
S05_1294351	5	31.5651	0.3522
S05_1290616	5	32.3344	0.352822
S05_1359445	5	35.4152	0.352787
S05_1405001	5	36.1845	0.351567
S05_1435112	5	36.9538	0.429772
S05_1437580	5	37.7231	0.388383
S05_1465084	5	38.4923	0.421614
S05_1468501	5	40.0313	0.621788
S05_1469138	5	40.8006	0.582398
S05_1469144	5	41.5699	0.588903
S05_1336468	5	46.1984	0.3774
S05_1336418	5	46.9677	0.382265
S05_1345213	5	47.737	0.487603
S05_1477231	5	48.5063	0.552115
S05_1492412	5	50.0453	0.39031
S05_32638	5	50.8145	0.337216
S05_1307843	5	51.5838	0.401104
S05_1208627	5	52.3531	0.327115
S05_1558254	5	53.1224	0.40056
S05_1604852	5	53.8917	0.282033
S05_1657079	5	56.201	0.100657
S05_2094454	5	56.9703	0.0653566
S05_2094675	5	57.7396	0.0873193
S05_2112810	5	58.5089	0.127242
S05_2119565	5	60.8183	0.118641
S05_2136695	5	61.5875	0.119583
S05_2160384	5	63.1265	0.160223
S05_2170779	5	64.6654	0.162385
S05_2202115	5	65.4347	0.254936
S05_2205750	5	66.204	0.162846
S05_2316734	5	68.5134	0.0543308
S05_2258216	5	69.2826	0.0531398
S05_2442633	5	70.8216	0.00415826
S05_2455112	5	71.5909	0.0157712
S05_2461812	5	72.3602	0.0229473
S05_2536686	5	73.1295	0.0457712
S05_2539694	5	73.8988	0.0362735
S05_2610019	5	77.7525	2.18657e-07
S05_2610084	5	79.2915	2.20025e-06
S05_2664668	5	83.92	0.0132273
S05_2686242	5	84.6893	0.000495389
S05_2686450	5	90.0949	0.0156272
S05_2687019	5	92.4042	0.0105718
S05_2757476	5	93.9432	3.88713e-06
S05_2798313	5	95.4821	0.00359964
S05_2804905	5	96.2514	0.00164734
S05_2867508	5	97.7904	5.68707e-08
S05_2914701	5	98.5597	0.00377864
S05_2934483	5	99.329	0.001421
S05_2956812	5	100.098	0.000617563
S05_2956851	5	100.868	3.93683e-06
S05_3020852	5	102.406	0.0018554
S05_3084977	5	103.945	0.0111153
S05_3104758	5	104.715	0.0112088
S05_3371610	5	105.484	0.00189949
S05_3387430	5	107.023	0.00391528
S05_3387353	5	107.792	0.00375868
S05_3388661	5	108.562	0.00169446
S05_3509155	5	109.331	0.000404543
S05_3462731	5	110.1	0.000379219
S05_3582449	5	112.409	0.000307806
S05_3591875	5	113.179	0.00683619
S05_3603693	5	113.948	0.000505367
S05_3817924	5	116.257	0.000508928
S05_3688478	5	117.027	0.000478045
S05_3855993	5	117.796	0.015762
S05_3896745	5	118.565	0.0352959
S05_3890794	5	119.335	0.0345711
S05_3984818	5	122.415	0.0150404
S05_3984969	5	123.185	0.003831
S05_4079172	5	123.954	0.00172553
S05_4139749	5	124.723	0.000319622
S05_4260904	5	125.493	0.00730072
S05_4292215	5	126.262	0.00399739
S05_4353626	5	127.031	0.0157657
S05_4382960	5	127.8	0.0227516
S05_4435673	5	128.57	0.0454993
S05_4458593	5	129.339	0.0357697
S05_4480720	5	130.108	0.0158662
S05_4494962	5	130.878	0.00402133
S05_4579191	5	131.647	0.0107793
S05_4576384	5	132.416	0.0221368
S05_4531295	5	133.185	0.0119148
S05_4691615	5	136.266	0.00177103
S05_4667607	5	137.805	0.00166045
S05_4818493	5	138.574	0.00368112
S05_4932541	5	139.344	3.00569e-06
S05_5032200	5	140.113	0.0112663
S05_5102835	5	140.882	0.0291694
S05_5150165	5	141.652	0.0750316
S05_5177648	5	142.421	0.0446653
S05_5178510	5	143.19	0.0119558
S05_5267722	5	144.729	0.0545696
S05_5510503	5	147.039	0.146241
S05_5569392	5	147.808	0.196917
S05_5576704	5	148.577	0.1464
S05_5707884	5	151.658	2.265e-05
S05_5756468	5	152.427	0.00412238
S05_5793190	5	153.966	0.0167716
S05_5769471	5	154.735	0.0169259
S05_5915949	5	155.505	0.0534912
S05_6054258	5	157.814	0.0378597
S05_5980415	5	158.583	0.0375574
S05_6197244	5	159.353	0.0613364
S05_6202491	5	161.662	0.142665
S05_6249126	5	162.431	0.182109
S05_6291290	5	163.201	0.104386
S05_6428875	5	163.97	0.0664512
S05_6474401	5	164.739	0.0377482
S05_6487812	5	166.278	0.0180965
S05_6579312	5	168.587	0.000267394
S05_6581066	5	170.126	0.00558357
S05_6669266	5	171.665	0.0165296
S05_6891309	5	174.746	0.0555675
S05_6841828	5	175.515	0.0548582
S05_7004260	5	177.054	0.0382381
S05_7144098	5	179.364	0.181832
S05_7144162	5	180.903	0.16055
S05_7164954	5	182.442	0.159713
S05_7175833	5	183.211	0.133051
S05_7245249	5	183.98	0.217501
S05_7291460	5	184.749	0.163682
S05_7369734	5	185.519	0.217712
S05_7369898	5	187.058	0.18407
S05_7446406	5	187.827	0.206814
S05_7475607	5	188.596	0.269606
S05_7511282	5	189.366	0.243346
S05_7721408	5	190.135	0.183781
S05_7852135	5	190.904	0.164649
S05_7851958	5	191.673	0.2595
S05_7841102	5	192.443	0.285458
S05_8039719	5	193.212	0.358989
S05_8227395	5	194.751	0.596329
S05_8483134	5	195.52	0.699571
S05_8532851	5	197.059	0.44223
S05_8567502	5	197.829	0.314276
S05_8585151	5	198.598	0.247535
S05_11641262	5	201.679	0.550305
S05_10628378	5	202.448	0.553307
S05_10183501	5	203.217	0.443338
S05_9511959	5	203.987	0.360837
S05_9259905	5	204.756	0.418896
S05_9240305	5	205.525	0.424041
S05_9540938	5	208.606	0.373145
S05_9548297	5	209.375	0.331391
S05_9576652	5	210.914	0.539128
S05_9738897	5	211.683	0.593678
S05_8770804	5	212.453	0.497083
S05_11739732	5	213.222	0.35965
S05_11994096	5	213.991	0.2456
S05_12020371	5	214.761	0.311809
S05_12112051	5	215.53	0.245595
S05_12252635	5	216.299	0.359016
S05_12312257	5	217.068	0.441315
S05_12434860	5	218.607	0.700581
S05_12440626	5	220.146	0.90836
S05_12480705	5	220.916	0.789561
S05_12482275	5	222.455	0.597931
S05_12490528	5	223.994	0.655196
S05_12738756	5	224.763	0.501079
S05_12777831	5	225.532	0.413421
S05_12845175	5	226.301	0.501076
S05_12846537	5	227.071	0.654821
S05_13007607	5	228.61	0.558565
S05_12893740	5	229.379	0.55762
S05_13031304	5	230.148	0.722867
S05_13102792	5	230.918	0.622117
S05_13206187	5	232.457	0.912841
S05_13278832	5	236.31	1.06738
S05_13279231	5	237.08	1.15612
S05_13607806	5	240.16	0.737992
S05_13633765	5	242.47	0.662212
S05_13821297	5	244.009	0.8432
S05_13982388	5	244.778	0.842299
S05_13849211	5	245.547	0.848829
S05_13911060	5	248.628	0.975151
S05_13911040	5	249.397	1.10482
S05_13882222	5	250.167	1.11668
S05_14283453	5	254.795	0.89495
S05_14423005	5	256.334	0.892047
S05_14459335	5	258.643	0.657639
S05_14472271	5	259.413	0.502426
S05_14485272	5	260.952	0.534286
S05_14591705	5	261.721	0.443068
S05_14607923	5	262.49	0.361046
S05_14648200	5	263.26	0.443079
S05_14654908	5	264.029	0.534353
S05_14673793	5	264.798	0.444829
S05_14668980	5	265.567	0.52883
S05_14668917	5	267.106	0.38266
S05_14668808	5	268.645	0.386604
S05_14668368	5	270.184	0.538559
S05_14668250	5	270.954	0.639712
S05_14703174	5	271.723	0.751549
S05_14894008	5	273.262	0.818533
S05_14968053	5	274.031	0.702801
S05_15012093	5	274.8	0.542976
S05_15031375	5	277.881	0.245548
S05_15092775	5	279.42	0.134233
S05_15131200	5	282.501	0.246335
S05_15151066	5	283.27	0.243792
S05_15236949	5	284.809	0.242519
S05_15261865	5	285.579	0.18343
S05_15287521	5	286.348	0.132464
S05_15357169	5	287.117	0.133175
S05_15460208	5	289.426	0.0560441
S05_15569297	5	290.196	0.0879179
S05_15627177	5	292.505	0.0379486
S05_15714331	5	295.586	0.0364367
S05_15797064	5	297.125	0.00507219
S05_15760908	5	304.093	0.000258599
S05_15820948	5	313.431	0.0318012
S05_15838346	5	314.2	0.0550044
S05_15849613	5	314.969	0.0880642
S05_15870553	5	316.508	0.0285551
S05_15932014	5	317.277	0.00437481
S05_15951676	5	318.816	0.0207075
S05_15962736	5	319.586	0.00685451
S05_16033315	5	321.125	0.00720374
S05_16125582	5	322.663	0.000346165
S05_16164562	5	323.433	0.000345507
S05_16103142	5	324.202	0.00178654
S05_16101653	5	324.971	0.00102599
S05_16097726	5	325.741	0.00320434
S05_16268655	5	328.821	0.0125646
S05_16188585	5	329.591	0.012356
S05_16411121	5	331.13	0.045349
S05_16414143	5	332.669	0.045317
S05_16431506	5	334.978	0.00198907
S05_16486082	5	335.747	0.000330135
S05_16535174	5	337.286	0.0538344
S05_16553021	5	338.056	0.0861631
S05_16637890	5	341.136	0.17357
S05_16779849	5	342.675	0.178225
S05_16821736	5	343.445	0.147589
S05_16886717	5	344.984	0.147579
S05_16887270	5	345.753	0.1777
S05_17430389	5	348.062	0.101438
S05_17481995	5	348.831	0.143863
S05_17580426	5	349.601	0.161662
S05_17669627	5	352.682	0.146889
S05_17669635	5	354.22	0.234735
S05_17671044	5	354.99	0.181206
S05_17694897	5	356.529	0.301305
S05_17727146	5	357.298	0.239065
S05_17734504	5	358.067	0.301387
S05_17798439	5	359.606	0.313423
S05_17831953	5	360.376	0.38762
S05_17853574	5	361.145	0.458175
S05_17905767	5	361.914	0.460752
S05_17832051	5	364.223	0.285618
S06_27870	6	0	0.0134694
S06_71722	6	2.30933	0.034867
S06_148196	6	3.07862	0.0161881
S06_846680	6	3.84792	0.0359267
S06_732977	6	4.61721	0.0632534
S06_806583	6	5.3865	0.0360865
S06_756794	6	6.15579	0.0360526
S06_816322	6	7.69474	0.0193273
S06_880029	6	11.5485	0.151217
S06_932244	6	14.6293	0.414372
S06_1028692	6	16.9387	0.154942
S06_1052030	6	17.7079	0.101481
S06_1058946	6	19.2469	0.101643
S06_1173551	6	20.0162	0.145066
S06_1233461	6	21.5551	0.260882
S06_1240905	6	22.3244	0.328011
S06_1244899	6	23.0937	0.224862
S06_1258918	6	26.1745	0.25782
S06_1309992	6	26.9438	0.199653
S06_1310009	6	27.7131	0.23769
S06_1312593	6	28.4824	0.179965
S06_1329770	6	29.2517	0.145363
S06_1338096	6	30.021	0.143306
S06_1396644	6	32.3303	0.0438029
S06_1412791	6	33.0996	0.011673
S06_1747710	6	33.8689	0.0227631
S06_1747754	6	34.6382	0.00262486
S06_1896880	6	37.719	0.0109834
S06_1956066	6	40.0283	4.61673e-06
S06_2014462	6	41.5673	4.35772e-08
S06_2106896	6	43.8766	0.0350335
S06_2211055	6	45.4156	0.0157501
S06_2166813	6	46.1849	0.0160213
S06_2273681	6	46.9542	0.0354488
S06_2366531	6	47.7234	0.0161853
S06_2405011	6	48.4927	0.0357201
S06_2412039	6	49.262	0.0851287
S06_2455750	6	50.801	0.0630944
S06_2455769	6	51.5703	0.0359245
S06_2470811	6	52.3396	0.016297
S06_2530901	6	53.1089	0.052515
S06_2531008	6	53.8781	0.0289976
S06_2586427	6	56.1875	0.0528778
S06_2635460	6	58.4968	0.00768026
S06_2666907	6	59.2661	0.0209761
S06_2741593	6	63.1199	0.00212671
S06_2776594	6	63.8892	0.0108794
S06_2908546	6	66.97	0.0283532
S06_2917284	6	68.5089	0.0280142
S06_2900046	6	69.2782	0.0448757
S06_2993592	6	70.0475	0.073727
S06_3090527	6	74.6761	0.0020696
S06_3090785	6	75.4454	0.00178022
S06_3090812	6	76.2146	0.000430621
S06_3123667	6	76.9839	0.00687008
S06_3226382	6	78.5229	0.00185907
S06_3162584	6	79.2922	0.00208985
S06_3332472	6	84.6978	0.0155297
S06_3379854	6	87.7786	0.0287022
S06_3424233	6	89.3175	0.0170466
S06_3462365	6	90.8565	0.054805
S06_3548255	6	92.3954	0.00471811
S06_3565999	6	95.4762	0.026599
S06_3567153	6	96.2455	0.00388103
S06_3585282	6	97.0148	0.00183517
S06_3608514	6	97.7841	0.021293
S06_3631037	6	98.5534	0.00198399
S06_3671688	6	99.3227	0.011037
S06_3737963	6	101.632	0.0455058
S06_3909019	6	102.401	0.0759699
S06_3909038	6	103.171	0.115693
S06_3954300	6	103.94	0.196346
S06_3984215	6	105.479	0.196986
S06_3987225	6	106.248	0.146461
S06_4033546	6	107.787	0.229999
S06_4091906	6	109.326	0.0975313
S06_4158087	6	110.095	0.0766975
S06_4301018	6	112.405	0.11493
S06_4324478	6	113.944	0.0347968
S06_6458603	6	126.509	0.00209189
S06_6462246	6	128.048	0.00685134
S06_6597029	6	133.454	0.0527584
S06_6615901	6	134.993	0.035525
S06_6647005	6	135.762	0.0160871
S06_6660441	6	136.531	0.0228898
S06_6698130	6	137.301	0.0649251
S06_6730385	6	138.07	0.0533309
S06_6807558	6	138.839	0.0285745
S06_7058271	6	139.609	0.0531952
S06_6981049	6	140.378	0.0525047
S06_7059153	6	145.006	0.0955276
S06_7257912	6	151.192	0.0535172
S06_7223316	6	151.961	0.0384854
S06_7180524	6	152.73	0.020606
S06_7257927	6	153.499	0.0352352
S06_7329232	6	155.809	0.00172685
S06_7469362	6	156.578	0.00030084
S06_7730708	6	160.432	0.0206477
S06_7648956	6	161.971	0.0221267
S06_7648857	6	162.74	0.0220913
S06_7815692	6	163.509	0.0448132
S06_7979265	6	164.279	0.0748001
S06_8100614	6	165.818	0.011721
S06_8347068	6	167.357	0.011624
S06_8390403	6	168.126	0.0285938
S06_8408184	6	168.895	0.0117342
S06_8432268	6	169.664	0.0287769
S06_8455860	6	170.434	0.0119224
S06_8490950	6	171.973	0.0762094
S06_8767385	6	172.742	0.114503
S06_8859823	6	173.511	0.0759477
S06_9316315	6	174.281	0.0450878
S06_9154980	6	175.05	0.0443369
S06_9258767	6	177.359	0.0451136
S06_12299766	6	180.44	0.0730881
S06_12245028	6	181.209	0.0564505
S06_12035663	6	181.979	0.0793057
S06_12543614	6	183.518	0.143769
S06_12543575	6	184.287	0.103012
S06_9919233	6	188.915	0.162709
S06_9926364	6	189.685	0.183368
S06_9952335	6	195.09	0.0778925
S06_9952370	6	195.86	0.0645802
S06_10249867	6	196.629	0.100467
S06_13354692	6	197.398	0.144748
S06_13673353	6	198.167	0.163956
S06_13675217	6	198.937	0.0908737
S06_13701579	6	199.706	0.0757238
S06_13821050	6	200.475	0.0446735
S06_13858317	6	201.245	0.0119678
S06_13967483	6	203.554	1.57369e-06
S06_13971223	6	204.323	0.00369542
S06_14011869	6	205.093	0.0160432
S06_14018954	6	206.631	0.00653288
S06_14086088	6	207.401	0.00327184
S06_14092049	6	208.17	0.00219191
S06_14119756	6	208.939	0.000614614
S06_14122977	6	209.709	0.0162219
S06_14282878	6	210.478	0.00440075
S06_14356452	6	212.017	0.00407435
S06_14407461	6	212.786	2.91768e-06
S06_14586951	6	214.325	0.0275871
S06_14712551	6	215.864	0.0277235
S06_15003727	6	216.633	0.0111071
S06_15008154	6	217.403	0.0275894
S06_15018621	6	218.172	0.00427602
S06_15480461	6	220.481	0.000759071
S06_15411700	6	221.251	0.000616932
S06_15022256	6	222.02	0.00175511
S06_15214470	6	222.789	0.000283421
S06_15214403	6	224.328	0.000356549
S06_15077578	6	225.097	1.19398e-05
S06_15658833	6	235.234	0.0808173
S06_15644707	6	242.988	0.0484802
S06_15560993	6	243.757	0.0287226
S06_15802987	6	244.526	0.0741152
S06_15843562	6	245.296	0.0627827
S06_15858294	6	246.065	0.0979608
S06_15871613	6	246.834	0.113336
S06_15873878	6	248.373	0.124551
S06_15900823	6	251.454	0.47759
S06_16214233	6	252.993	0.374828
S06_16173320	6	253.762	0.376017
S06_15952462	6	254.532	0.455712
S06_16261225	6	255.301	0.378292
S06_16261771	6	256.07	0.456829
S06_16270927	6	256.839	0.327977
S06_16392056	6	258.378	0.249094
S06_16412985	6	259.148	0.156326
S06_16445183	6	259.917	0.129684
S06_16445208	6	260.686	0.21536
S06_16454457	6	261.456	0.2796
S06_16531984	6	262.225	0.402878
S06_16541242	6	262.994	0.546832
S06_16543417	6	263.763	0.403348
S06_16552934	6	264.533	0.326283
S06_16751633	6	266.072	0.162752
S06_16765534	6	266.841	0.21661
S06_16768767	6	267.61	0.324122
S06_16812109	6	269.149	0.327245
S06_16822548	6	269.919	0.400256
S06_16918413	6	272.999	0.644211
S06_16996130	6	274.538	0.461803
S06_17083528	6	275.308	0.547829
S06_17085196	6	276.077	0.460314
S06_17124081	6	277.616	0.260227
S06_17274301	6	279.925	0.238816
S06_17281572	6	282.235	0.374752
S06_17274423	6	283.004	0.375821
S06_17447575	6	283.773	0.303736
S06_17453858	6	284.542	0.342419
S06_17474810	6	285.312	0.232517
S06_17485597	6	286.851	0.299902
S06_17553922	6	288.39	0.116375
S06_17669524	6	289.929	0.254909
S06_17929200	6	290.698	0.200142
S06_18030226	6	295.326	0.307008
S06_18045186	6	299.18	0.323344
S06_18037006	6	299.949	0.324749
S06_18095070	6	301.488	0.196011
S06_18146338	6	302.258	0.145128
S06_18217029	6	304.567	0.0222651
S06_18250245	6	306.876	0.0414734
S06_18234798	6	308.415	0.0442538
S06_18285281	6	309.185	0.0555392
S06_18329759	6	310.724	0.130911
S06_18331095	6	311.493	0.114266
S06_18380104	6	314.574	0.10975
S06_18347664	6	316.113	0.113998
S06_18448896	6	317.652	0.159657
S06_18380881	6	318.421	0.160178
S06_18422327	6	319.19	0.131064
S06_18382062	6	319.959	0.103739
S06_18381810	6	320.729	0.129155
S06_18587041	6	323.038	0.194678
S06_18628831	6	323.807	0.145183
S06_18632449	6	324.577	0.19698
S06_18778629	6	325.346	0.302262
S06_18860977	6	326.115	0.375116
S06_18935686	6	326.884	0.304086
S06_19844880	6	327.654	0.375151
S06_19853259	6	329.193	0.362273
S06_19846183	6	330.732	0.314173
S06_19844889	6	331.501	0.353379
S07_37705	7	0	2.57063
S07_73122	7	3.08082	2.40901
S07_73259	7	3.85011	2.21479
S07_73281	7	5.38905	2.21492
S07_79163	7	6.15835	2.414
S07_138160	7	6.92764	2.21369
S07_174636	7	7.69693	2.4142
S07_253022	7	9.23588	2.2955
S07_276319	7	10.0052	2.09765
S07_276715	7	10.7745	1.90783
S07_335192	7	12.3134	2.42641
S07_335239	7	13.0827	2.63613
S07_394561	7	13.852	2.43356
S07_505784	7	17.7058	2.54809
S07_498455	7	18.475	2.55369
S07_483026	7	20.014	2.41547
S07_549012	7	20.7833	2.21076
S07_523397	7	21.5526	2.20569
S07_593866	7	23.0915	2.20173
S07_647432	7	24.6305	2.01654
S07_664647	7	25.3998	2.20897
S07_675983	7	26.1691	2.41322
S07_675848	7	26.9383	2.19588
S07_673393	7	28.4773	2.22535
S07_694471	7	32.3311	2.40776
S07_860902	7	33.87	2.00757
S07_893888	7	34.6393	1.7135
S07_1013279	7	35.4086	1.54403
S07_1028799	7	36.1779	1.70788
S07_1068428	7	37.7168	1.60366
S07_1120692	7	38.4861	1.44463
S07_1203774	7	40.7955	1.27922
S07_1206756	7	41.5647	1.13612
S07_1238122	7	42.334	0.920287
S07_1359604	7	43.1033	0.79868
S07_1402609	7	44.6423	0.523631
S07_1418018	7	45.4116	0.614847
S07_1474429	7	46.9505	0.334841
S07_1506141	7	48.4895	0.553629
S07_1554724	7	50.0284	0.553948
S07_1623378	7	50.7977	0.46452
S07_1672908	7	52.3366	0.461896
S07_1716687	7	53.1059	0.429762
S07_1721546	7	53.8752	0.30446
S07_1741106	7	54.6445	0.328325
S07_1779336	7	56.9539	0.148118
S07_2015228	7	57.7231	0.233203
S07_2038307	7	59.2621	0.198124
S07_2212176	7	60.0314	0.255514
S07_2253464	7	60.8007	0.164486
S07_2285520	7	62.3396	0.196006
S07_2286003	7	63.1089	0.14607
S07_2318063	7	64.6479	0.146808
S07_2353460	7	65.4172	0.235008
S07_2353473	7	66.1864	0.179517
S07_2467831	7	66.9557	0.235343
S07_2513388	7	67.725	0.181082
S07_2524166	7	70.8058	0.379714
S07_2686075	7	72.3448	0.304051
S07_2751799	7	74.6541	0.276953
S07_2805529	7	75.4234	0.216072
S07_2839204	7	76.9624	0.0867727
S07_2854052	7	77.7317	0.0535229
S07_2921261	7	78.5009	0.0285754
S07_2944948	7	79.2702	0.0528597
S07_3266858	7	80.8092	0.0352821
S07_3405376	7	81.5785	0.0080241
S07_3429065	7	85.4322	0.0065848
S07_3633022	7	86.2015	0.00709255
S07_3694806	7	86.9708	0.00725981
S07_3428882	7	88.5098	0.000361395
S07_3731096	7	89.2791	0.00693862
S07_3861851	7	90.0484	0.00697928
S07_3696839	7	91.5873	0.00653522
S07_3989852	7	93.1263	0.000373355
S07_4236552	7	94.6652	0.000458842
S07_5466401	7	96.2041	0.0155467
S07_4379461	7	96.9734	0.0161322
S07_4521318	7	97.7427	0.0529652
S07_4614170	7	98.512	0.0855392
S07_4614202	7	99.2813	0.0363438
S07_4679437	7	100.82	0.000563431
S07_4679456	7	101.59	0.00682292
S07_4693388	7	103.899	0.0159471
S07_4689321	7	104.668	0.0154575
S07_4758274	7	105.437	0.00388686
S07_4758342	7	106.207	9.95997e-07
S07_4812629	7	106.976	0.00267332
S07_4772586	7	107.745	0.0125198
S07_6403412	7	112.374	0.0138833
S07_7026250	7	113.913	3.72672e-05
S07_7030193	7	115.452	0.0154041
S07_7643810	7	116.221	0.00410406
S07_7703375	7	116.99	0.0280171
S07_8100173	7	117.76	0.053514
S07_8109850	7	118.529	0.0862424
S07_8196377	7	119.298	0.0543275
S07_8283016	7	120.068	0.113374
S07_8310405	7	120.837	0.159514
S07_8375149	7	121.606	0.114526
S07_8376332	7	123.145	0.112335
S07_8376423	7	123.914	0.0753234
S07_8499886	7	125.453	0.0982851
S07_8561752	7	126.223	0.0464532
S07_8753402	7	130.076	0.0540702
S07_8670618	7	130.846	0.0552914
S07_8590847	7	132.385	0.143268
S07_8804513	7	133.154	0.126538
S07_8814263	7	133.923	0.0860228
S07_8814350	7	134.692	0.0991596
S07_8941776	7	135.462	0.0449859
S07_8953287	7	136.231	0.0991951
S07_9277180	7	137	0.141755
S07_9287139	7	140.081	0.143744
S07_9314575	7	141.62	0.143095
S07_9322396	7	142.389	0.0997994
S07_9487334	7	143.159	0.0640037
S07_9549928	7	144.698	0.00714522
S07_9603951	7	145.467	0.0211863
S07_9756619	7	146.236	0.0208942
S07_9638313	7	148.546	0.0439517
S07_9635188	7	149.315	0.0277202
S07_9633131	7	150.084	0.0422773
S07_9853172	7	153.165	0.0443253
S07_9852884	7	154.704	0.0711627
S07_9852268	7	159.332	0.000649534
S07_9814380	7	160.102	0.00661515
S07_9870121	7	163.183	0.00181383
S07_9876815	7	163.952	0.0104953
S07_9880092	7	164.721	6.92818e-07
S07_9885047	7	166.26	2.96895e-05
S07_9903963	7	168.569	0.0103244
S07_10144754	7	170.108	0.000439656
S07_10173344	7	171.647	0.0102929
S07_10322932	7	172.417	5.9531e-07
S07_10372198	7	173.956	6.38562e-06
S07_10491395	7	176.265	0.0363761
S07_10527741	7	177.034	0.0169526
S07_10659640	7	179.344	0.00685955
S07_10700685	7	180.113	0.00668112
S07_10911099	7	180.882	0.000385523
S07_10885493	7	182.421	0.000363874
S07_10976672	7	184.73	0.0152577
S07_11211839	7	186.269	0.0149106
S07_11211974	7	187.039	0.000315671
S07_11230006	7	187.808	0.00742156
S07_11370411	7	188.577	0.00212971
S07_11389532	7	189.347	0.000289867
S07_11389608	7	190.116	0.000420093
S07_11563230	7	194.744	0.118466
S07_11570662	7	197.825	0.133082
S07_11599355	7	198.594	0.131845
S07_11609643	7	200.133	0.112562
S07_11620510	7	200.903	0.157414
S07_11652695	7	201.672	0.114461
S07_11690775	7	202.441	0.160014
S07_11719613	7	203.211	0.161768
S07_11998242	7	205.52	0.0548343
S07_12141442	7	207.059	0.112758
S07_12047639	7	207.828	0.113417
S07_12148357	7	208.597	0.0984909
S07_12166211	7	209.367	0.141545
S07_12178735	7	210.136	0.159527
S07_12641008	7	213.99	0.130031
S07_12639717	7	214.759	0.128058
S07_12639451	7	215.528	0.0881253
S07_12624402	7	217.067	0.0545242
S07_12629466	7	217.837	0.0543016
S07_12257710	7	218.606	0.0866044
S07_12284027	7	219.375	0.0879347
S07_12418794	7	222.456	0.0949504
S07_12418704	7	223.995	0.172045
S07_12284122	7	227.076	0.126073
S07_12284200	7	227.845	0.0676346
S07_12284866	7	232.474	0.182026
S07_12284868	7	234.783	0.47727
S07_12373781	7	240.968	0.611202
S08_6299	8	0	0.499376
S08_7368	8	5.40558	1.01828
S08_55415	8	6.17487	1.13771
S08_186287	8	6.94416	1.09077
S08_256875	8	7.71345	0.877612
S08_310905	8	8.48274	0.916745
S08_438126	8	9.25204	0.915242
S08_532125	8	10.791	0.799365
S08_645973	8	11.5603	0.802264
S08_875737	8	13.8696	0.518704
S08_1033014	8	14.6389	0.43344
S08_954206	8	15.4082	0.431267
S08_1128657	8	17.7175	0.429936
S08_1128731	8	18.4868	0.305823
S08_1215224	8	20.0258	0.260325
S08_1217088	8	20.7951	0.377014
S08_1493905	8	21.5643	0.518886
S08_1626550	8	22.3336	0.522155
S08_1778463	8	24.643	0.517849
S08_1812014	8	25.4123	0.435612
S08_1898514	8	27.7216	0.517466
S08_1918618	8	28.4909	0.432158
S08_1971821	8	29.2602	0.303284
S08_1981320	8	30.0295	0.238079
S08_2059262	8	31.5684	0.235591
S08_2066968	8	32.3377	0.180333
S08_2163981	8	33.8767	0.237801
S08_2193167	8	34.6459	0.23574
S08_2229095	8	35.4152	0.144476
S08_2295159	8	36.1845	0.0909344
S08_2351159	8	36.9538	0.0895699
S08_2271495	8	40.8076	0.343787
S08_2272152	8	41.5769	0.341623
S08_2369772	8	43.8862	0.238459
S08_2412386	8	44.6555	0.283165
S08_2426585	8	45.4248	0.407868
S08_2433696	8	46.1941	0.354365
S08_2477295	8	46.9634	0.430571
S08_2530116	8	48.5023	0.352556
S08_2526296	8	49.2716	0.354472
S08_2568666	8	50.0409	0.491598
S08_2831094	8	50.8102	0.412536
S08_2867715	8	51.5795	0.559709
S08_2869256	8	52.3488	0.412541
S08_2901644	8	53.1181	0.492079
S08_2937313	8	53.8874	0.409949
S08_2958015	8	55.4263	0.319654
S08_2974679	8	56.1956	0.211432
S08_3093759	8	56.9649	0.178827
S08_3019881	8	57.7342	0.140098
S08_3019828	8	59.2731	0.142342
S08_3219011	8	63.9017	0.142624
S08_3221309	8	64.671	0.144603
S08_3265169	8	66.9803	0.25889
S08_3240038	8	67.7496	0.257162
S08_3368519	8	68.5189	0.2829
S08_3375121	8	69.2882	0.220339
S08_3440756	8	70.0575	0.197209
S08_4045436	8	73.1383	0.115669
S08_3621738	8	73.9076	0.113593
S08_3560813	8	74.6769	0.112573
S08_4049230	8	76.9862	0.0452032
S08_4059230	8	78.5252	0.109153
S08_4076596	8	80.8345	0.00885377
S08_4079251	8	82.3734	0.000689125
S08_4112135	8	83.1427	0.0016574
S08_4167574	8	83.912	0.0105916
S08_4185797	8	84.6813	0.0021812
S08_4185931	8	85.4506	0.000524907
S08_4220664	8	86.9896	0.0343421
S08_4220689	8	87.7588	0.0439451
S08_4241015	8	89.2978	0.0633209
S08_4262337	8	90.0671	0.0364945
S08_4290378	8	90.8364	0.0875477
S08_4308879	8	91.6057	0.128267
S08_4329535	8	92.375	0.0874427
S08_4332081	8	93.1443	0.0364095
S08_4391218	8	94.6832	0.0069633
S08_4451349	8	96.9925	0.0224826
S08_4399586	8	97.7618	0.0225302
S08_4383688	8	98.5311	0.0645354
S08_4452509	8	99.3004	0.0996965
S08_4470696	8	100.07	0.115727
S08_4620749	8	100.839	0.0771273
S08_4642608	8	101.608	0.0635582
S08_4781557	8	102.378	0.0356223
S08_4825816	8	103.147	0.0154723
S08_5051545	8	103.916	0.000386958
S08_4915540	8	104.685	0.00191794
S08_4915424	8	105.455	0.0141228
S08_4912802	8	106.224	0.00913892
S08_5131515	8	109.305	0.00681316
S08_5102282	8	110.844	0.00700397
S08_5131753	8	111.613	0.0213863
S08_5165283	8	112.382	0.0440616
S08_5180897	8	113.152	0.0748061
S08_5205086	8	113.921	0.113497
S08_5275237	8	114.69	0.147962
S08_5267808	8	117	0.154364
S08_5452371	8	120.853	0.200288
S08_5477562	8	122.392	0.376728
S08_5579674	8	123.162	0.456087
S08_5585615	8	123.931	0.329474
S08_5585711	8	126.24	0.324019
S08_5585754	8	127.779	0.186143
S08_5588030	8	128.548	0.151891
S08_5588081	8	129.318	0.179881
S08_5585678	8	130.087	0.277299
S08_5860951	8	130.856	0.217148
S08_5922952	8	132.395	0.277838
S08_5887066	8	133.165	0.278283
S08_6026099	8	133.934	0.217136
S08_6046041	8	135.473	0.256935
S08_6108286	8	137.782	0.320173
S08_6077139	8	139.321	0.323311
S08_6160772	8	140.09	0.21579
S08_6189110	8	140.86	0.129876
S08_6219663	8	142.399	0.0647781
S08_6218338	8	143.168	0.0639698
S08_6279853	8	143.937	0.0525788
S08_6279889	8	145.476	0.0256211
S08_6288136	8	146.245	0.0334374
S08_6304695	8	147.015	0.0221964
S08_6322855	8	147.784	0.0450195
S08_6357571	8	148.553	0.100202
S08_6419622	8	149.323	0.143226
S08_6463996	8	151.632	0.0442787
S08_6447308	8	152.401	0.0445291
S08_6483391	8	153.171	0.0218974
S08_6551392	8	153.94	0.00711921
S08_6616322	8	154.709	0.000486374
S08_6669630	8	156.248	0.000523234
S08_6733817	8	157.017	0.01568
S08_6738390	8	157.787	0.0350975
S08_6783553	8	160.096	0.0411724
S08_6831741	8	163.95	0.036146
S08_6883800	8	166.259	0.0436774
S08_6911020	8	168.568	0.00356538
S08_6913619	8	170.878	0.00718202
S08_6913741	8	173.187	0.0214439
S08_6915238	8	175.496	0.0019599
S08_6951468	8	177.035	0.00674004
S08_7068433	8	177.805	0.000364589
S08_7132072	8	178.574	0.00172942
S08_7141059	8	179.343	0.000367975
S08_7177202	8	180.882	0.00197065
S08_7339182	8	182.421	0.0113516
S08_7508290	8	183.96	0.0286462
S08_7435067	8	184.729	0.0287934
S08_7561884	8	185.499	0.0113533
S08_7567353	8	186.268	0.00203593
S08_7660123	8	187.037	0.0112136
S08_7679412	8	187.807	1.58988e-05
S08_7769213	8	188.576	0.00402235
S08_7786080	8	190.885	0.0138382
S08_7786198	8	191.654	0.00327434
S08_7806646	8	193.964	1.1331e-05
S08_7864735	8	194.733	0.00411187
S08_7987098	8	195.502	0.0158704
S08_8035287	8	197.812	0.00390986
S08_8148488	8	198.581	1.35563e-05
S08_8181456	8	200.89	0.0268853
S08_8194430	8	201.66	0.0105775
S08_8194488	8	203.199	1.05848e-06
S08_8225677	8	204.737	0.0160262
S08_8407313	8	205.507	0.0357831
S08_8441182	8	207.046	0.12711
S08_8445840	8	207.815	0.0871295
S08_8532139	8	209.354	0.00695366
S08_8640285	8	210.123	0.000363349
S08_8711900	8	210.893	0.00172052
S08_8727041	8	213.202	0.0346382
S08_8750866	8	213.971	0.00762172
S08_9173202	8	215.51	0.0631282
S08_9212802	8	217.049	0.0458561
S08_9216601	8	217.818	0.100536
S08_9289328	8	218.588	0.176744
S08_9379718	8	219.357	0.101866
S08_9438193	8	220.896	0.0992293
S08_9543924	8	221.665	0.0455544
S08_9544072	8	222.434	0.0755653
S08_9569903	8	223.204	0.0745556
S08_9611786	8	226.285	0.0538415
S08_9611711	8	227.054	0.0546262
S08_9649635	8	227.823	0.0305119
S08_9626546	8	229.362	0.0303812
S08_9614623	8	250.545	0.0592524
S09_57742	9	0	0.36151
S09_181062	9	3.08082	0.28569
S09_293507	9	3.85011	0.400123
S09_345583	9	4.6194	0.279559
S09_345651	9	5.38869	0.215683
S09_1677686	9	6.15798	0.162064
S09_2632289	9	7.69693	0.255251
S09_2892368	9	8.46622	0.257142
S09_1000727	9	9.23551	0.283812
S09_909041	9	10.0048	0.354464
S09_394540	9	10.7741	0.326346
S09_854775	9	11.5434	0.377344
S09_757947	9	12.3127	0.304302
S09_756596	9	13.082	0.257991
S09_739449	9	14.6209	0.248744
S09_3224162	9	19.2495	0.264125
S09_3330542	9	20.0188	0.374269
S09_3377010	9	20.7881	0.257473
S09_3452720	9	21.5574	0.196198
S09_3518012	9	22.3266	0.113725
S09_3536165	9	23.0959	0.0550128
S09_3559808	9	24.6349	0.0623375
S09_3560015	9	29.2634	0.0461672
S09_3564640	9	30.8024	0.128398
S09_3566399	9	35.431	0.160418
S09_3701250	9	37.7403	0.145796
S09_3722723	9	38.5096	0.195929
S09_3722898	9	39.2789	0.197448
S09_3761718	9	40.8178	0.145426
S09_3812622	9	41.5871	0.195595
S09_3850268	9	42.3564	0.165033
S09_3886316	9	43.1257	0.219886
S09_3897536	9	43.895	0.256435
S09_3904802	9	44.6643	0.253918
S09_4114108	9	50.8495	0.239334
S09_4234880	9	53.9303	0.347703
S09_4228454	9	54.6996	0.35068
S09_4400905	9	56.2385	0.349327
S09_4454684	9	57.0078	0.279424
S09_4463322	9	57.7771	0.255873
S09_4514783	9	58.5464	0.323327
S09_4540302	9	59.3157	0.349965
S09_4627521	9	60.085	0.30743
S09_4622928	9	61.6239	0.20788
S09_4622840	9	62.3932	0.242325
S09_4548651	9	64.7026	0.233823
S09_4701199	9	65.4719	0.145138
S09_4712141	9	66.2411	0.0762104
S09_4826957	9	67.0104	0.0450912
S09_4775187	9	67.7797	0.0441852
S09_4966036	9	70.8605	0.0404776
S09_4945989	9	71.6298	0.0415009
S09_5126583	9	73.9392	0.0616011
S09_5126586	9	74.7085	0.0614211
S09_5052445	9	75.4777	0.0993905
S09_5180418	9	76.247	0.0457458
S09_5189477	9	77.0163	0.10022
S09_5367830	9	77.7856	0.143585
S09_5379258	9	79.3246	0.0595633
S09_5395284	9	82.4054	0.168637
S09_5423012	9	83.1747	0.197448
S09_5427185	9	83.944	0.197614
S09_5445134	9	85.4829	0.301475
S09_6350812	9	87.0219	0.233568
S09_6443309	9	89.3312	0.174026
S09_6465902	9	90.1005	0.146203
S09_6581273	9	92.4098	0.234503
S09_6591833	9	93.1791	0.179418
S09_6600219	9	95.4884	0.034237
S09_6600250	9	96.2577	0.0154696
S09_6600983	9	97.027	0.0358316
S09_6601069	9	97.7963	0.0164471
S09_6594121	9	98.5656	0.0359343
S09_6711769	9	99.3349	0.0637579
S09_6717648	9	100.104	0.0632205
S09_6800188	9	101.643	0.021679
S09_6812460	9	102.412	0.00704746
S09_6818438	9	103.182	0.000363688
S09_6877087	9	103.951	0.00173156
S09_6896951	9	105.49	0.00233252
S09_6970894	9	108.571	0.00491989
S09_6989130	9	109.34	0.0289456
S09_6989136	9	110.109	0.0162511
S09_7102224	9	110.879	0.0535374
S09_7102404	9	111.648	0.111443
S09_7123208	9	113.957	0.0714109
S09_7161849	9	116.267	0.0547856
S09_7164821	9	117.036	0.0757946
S09_7171583	9	117.805	0.0994986
S09_7126381	9	118.574	0.0744724
S09_7222325	9	119.344	0.0285161
S09_7255977	9	120.113	0.0284058
S09_7278184	9	122.422	0.00171416
S09_7296640	9	124.732	0.000602841
S09_7296770	9	125.501	0.00734527
S09_7316415	9	126.27	0.000558479
S09_7316595	9	127.809	0.0206229
S09_7410795	9	129.348	0.00410271
S09_7412824	9	140.289	0.00632116
S09_7419272	9	150.425	0.00608585
S09_7428212	9	151.964	0.00165426
S09_7522174	9	153.503	0.000870032
S09_7372637	9	157.357	0.0281822
S09_7388040	9	158.126	0.0273547
S09_7522984	9	159.665	2.64465e-06
S09_7523045	9	160.435	0.0105829
S09_7539001	9	161.204	0.0069446
S09_7584801	9	163.513	0.0409135
S09_7568320	9	165.052	0.0488677
S09_7552132	9	167.361	0.0888253
S09_7552030	9	168.131	0.0580161
S09_7624563	9	171.212	0.126639
S09_7632694	9	171.981	0.086943
S09_7632712	9	172.75	0.050572
S09_7646264	9	175.06	0.0258957
S09_7671651	9	176.598	0.0685129
S09_7738556	9	177.368	0.0398076
S09_7767661	9	178.137	0.0162143
S09_7772006	9	178.906	0.0354646
S09_7814543	9	180.445	0.0364121
S09_7932856	9	181.215	0.0636622
S09_7875104	9	181.984	0.063061
S09_7910923	9	184.293	0.064502
S09_7999501	9	188.147	0.12631
S09_8061155	9	188.916	0.08779
S09_8076879	9	189.686	0.132401
S09_8083191	9	191.224	0.0573775
S09_8108094	9	193.534	0.0272187
S09_8168452	9	194.303	0.00402093
S09_8204071	9	195.072	0.00392534
S09_8225765	9	196.611	0.00153818
S09_8237350	9	200.465	0.0425491
S09_8290855	9	202.004	0.0752181
S09_8311588	9	203.543	0.0491319
S09_8313508	9	205.852	0.0249675
S09_8353435	9	208.162	0.0214227
S09_8368384	9	209.701	0.000520939
S09_8392116	9	211.24	0.00653881
S09_8449939	9	214.32	0.0682802
S09_8449867	9	215.09	0.0815887
S09_8428833	9	217.399	0.0120623
S09_8499278	9	218.168	0.00720028
S09_8556596	9	219.707	0.00690826
S09_8611317	9	220.477	0.000486128
S09_8648056	9	221.246	0.00718641
S09_8747466	9	222.015	0.0350872
S09_8778098	9	223.554	0.0215983
S09_8885010	9	224.323	0.00740636
S09_9072815	9	225.093	0.0353885
S09_9073727	9	225.862	0.0224326
S09_9105544	9	226.631	0.0021262
S09_9105673	9	227.401	0.0068797
S09_9223594	9	228.17	0.000318384
S09_9271472	9	229.709	0.0220381
S09_9315341	9	230.478	0.0448214
S09_9385087	9	231.247	0.0753689
S09_9582564	9	232.017	0.0559522
S09_9581455	9	232.786	0.0326173
S09_9571638	9	233.555	0.0476658
S09_9723833	9	235.094	0.0515031
S09_9723950	9	235.863	0.106907
S09_9750320	9	237.402	0.0887458
S10_11571	10	0	0.0134587
S10_201387	10	6.96784	0.0943195
S10_329900	10	7.73713	0.0455379
S10_504834	10	8.50642	0.0752533
S10_825859	10	9.27571	0.0453648
S10_826588	10	10.045	0.0759479
S10_876926	10	10.8143	0.114529
S10_886508	10	12.3532	0.115745
S10_890967	10	13.8922	0.145381
S10_901699	10	16.2015	0.247749
S10_949335	10	16.9708	0.157917
S10_950653	10	18.5098	0.145682
S10_977696	10	19.2791	0.173582
S10_990979	10	20.0483	0.154701
S10_994066	10	21.5873	0.0864328
S10_1000415	10	22.3566	0.100711
S10_1049918	10	23.1259	0.144107
S10_1054661	10	23.8952	0.101275
S10_1108913	10	24.6645	0.144092
S10_1168394	10	25.4337	0.10046
S10_1200722	10	26.203	0.0646669
S10_1205029	10	27.742	0.0443806
S10_1210388	10	28.5113	0.0219205
S10_1229237	10	29.2806	0.00843638
S10_1236275	10	31.5899	0.0223118
S10_1236669	10	33.1288	0.0210465
S10_1302586	10	33.8981	0.0441233
S10_1307874	10	34.6674	0.0218923
S10_1320516	10	35.4367	0.00705189
S10_1332686	10	36.206	0.000355452
S10_1343362	10	37.745	0.00391862
S10_1422000	10	40.8258	0.0771467
S10_1431092	10	41.5951	0.144126
S10_1431208	10	42.3644	0.196705
S10_1454155	10	43.1337	0.256156
S10_1501536	10	43.9029	0.253754
S10_1594799	10	46.9838	0.303302
S10_1598891	10	47.7531	0.300545
S10_1565835	10	48.5223	0.200542
S10_1718062	10	50.0613	0.056977
S10_1806126	10	52.3706	0.135263
S10_1816880	10	54.68	0.234429
S10_1882535	10	55.4492	0.179546
S10_1920265	10	56.2185	0.234699
S10_2031847	10	59.2994	0.438951
S10_2032732	10	60.8383	0.429474
S10_2064288	10	61.6076	0.352991
S10_2067946	10	62.3769	0.485393
S10_2257457	10	63.1462	0.354001
S10_2484656	10	64.6851	0.428282
S10_2527547	10	66.2241	0.517896
S10_2532456	10	66.9934	0.433337
S10_2580215	10	68.5323	0.51856
S10_2582496	10	69.3016	0.51875
S10_2730862	10	70.0709	0.384792
S10_2730913	10	73.1517	0.497532
S10_3004748	10	74.6907	0.495907
S10_3005443	10	75.4599	0.411393
S10_3012135	10	76.9989	0.462364
S10_3015961	10	78.5378	0.456269
S10_3016125	10	80.0768	0.716351
S10_3027472	10	81.6157	0.964369
S10_3055512	10	82.385	0.842757
S10_3147897	10	83.1543	0.747897
S10_3183303	10	85.4637	0.299496
S10_3187127	10	87.0026	0.360045
S10_3214508	10	87.7719	0.35888
S10_3204728	10	88.5412	0.319783
S10_3190524	10	90.0801	0.379976
S10_3187177	10	91.6191	0.515249
S10_3249323	10	92.3884	0.593073
S10_3370290	10	93.1577	0.497998
S10_3396889	10	94.6966	0.287541
S10_3445680	10	95.4659	0.359331
S10_3467111	10	97.0048	0.653869
S10_3493830	10	97.7741	0.507607
S10_3678097	10	102.403	0.376634
S10_3535324	10	103.942	0.45204
S10_3517274	10	104.711	0.483725
S10_3517254	10	105.48	0.397388
S10_3656009	10	106.25	0.358931
S10_3669573	10	107.019	0.287028
S10_3812574	10	107.788	0.408729
S10_3695352	10	108.557	0.497736
S10_3798190	10	109.327	0.61432
S10_3727135	10	110.096	0.612838
S10_4097631	10	113.177	0.462658
S10_4124628	10	114.716	0.411461
S10_4148200	10	117.025	0.357391
S10_4163235	10	117.794	0.287029
S10_4176250	10	119.333	0.328518
S10_4196362	10	120.103	0.262136
S10_4202288	10	121.642	0.461375
S10_4202375	10	123.951	0.759924
S10_4262254	10	124.72	0.86957
S10_4317414	10	130.905	0.760231
S10_4319698	10	132.444	0.579617
S10_4353136	10	133.214	0.499118
S10_4456353	10	135.523	0.262418
S10_4473224	10	136.292	0.329928
S10_4592247	10	137.062	0.407397
S10_4593597	10	137.831	0.331991
S10_4650166	10	138.6	0.4593
S10_4707116	10	140.139	0.327743
S10_4835597	10	143.993	0.50592
S10_4845511	10	144.762	0.657144
S10_5287981	10	146.301	0.96752
S10_5635367	10	147.84	1.04742
S10_5642315	10	148.609	0.919515
S10_5642360	10	149.379	0.847746
S10_5729677	10	151.688	0.597833
S10_5938536	10	152.457	0.618687
S10_6088497	10	153.227	0.465512
S10_6562273	10	153.996	0.408764
S10_7732984	10	154.765	0.330601
S10_7659025	10	155.534	0.328954
S10_7584273	10	157.073	0.333621
S10_7314326	10	159.383	0.459079
S10_7388022	10	160.152	0.460483
S10_7482405	10	160.921	0.331791
S10_7704947	10	161.691	0.223293
S10_7727209	10	162.46	0.287663
S10_7727360	10	163.229	0.406995
S10_7960546	10	163.998	0.331397
S10_8035803	10	164.768	0.407393
S10_8036076	10	165.537	0.3321
S10_8045953	10	167.076	0.458481
S10_8127849	10	168.615	0.38181
S10_8186770	10	169.384	0.516826
S10_8188637	10	170.153	0.431311
S10_8188734	10	170.923	0.463571
S10_8189833	10	172.462	0.222398
S10_8209947	10	173.231	0.198875
S10_7816492	10	174	0.25744
S10_7913201	10	177.081	0.406888
S10_7845219	10	178.62	0.411951
S10_7932144	10	179.389	0.551834
S10_8367533	10	180.928	0.380268
S10_8372191	10	182.467	0.380182
S10_8529161	10	183.237	0.460423
S10_8549271	10	184.006	0.337803
S10_8766097	10	184.775	0.466908
S10_8804505	10	186.314	0.569047
S10_8971330	10	189.395	0.428717
S10_8970982	10	190.164	0.399178
S10_8951547	10	192.474	0.520524
S10_9098123	10	193.243	0.553905
S10_9175954	10	194.012	0.413023
S10_9380565	10	196.321	0.218642
S10_9552166	10	197.091	0.218776
S10_9477180	10	197.86	0.134531
S10_9580877	10	200.169	0.148991
S10_9583355	10	200.939	0.104075
S10_9641020	10	201.708	0.0664433
S10_9796640	10	202.477	0.0376028
S10_9665516	10	203.247	0.0380673
[truncated: 1,504 more rows]

## Sheet: S. viminalis 07-MBG-5027
MARKER	CHR	POS	LOD		THRESHOLD	3.65
S01_49167	1	0	0.0270787
S01_89993	1	18.5895	0.0579615
S01_481118	1	21.9277	0.0247818
S01_711358	1	23.039	0.00946911
S01_805962	1	24.1503	0.0334066
S01_1035112	1	25.2616	0.0595367
S01_1213718	1	26.3729	0.0183671
S01_1320505	1	28.5966	0.0249358
S01_1554399	1	33.0528	8.07933e-05
S01_1617709	1	34.1641	0.00670903
S01_1606684	1	35.2754	0.0270239
S01_1599687	1	39.7316	0.00380595
S01_1576230	1	40.8429	0.0016111
S01_1559317	1	44.1812	0.00991621
S01_1694553	1	66.7008	0.0648856
S01_1745250	1	78.0005	0.0725147
S01_1763994	1	81.3388	0.0463232
S01_1764000	1	82.45	0.103454
S01_1781604	1	83.5613	0.0563299
S01_1781668	1	84.6726	0.0156185
S01_1803096	1	85.7839	0.000239604
S01_2023720	1	86.8952	0.0155334
S01_2026938	1	88.0065	0.0162321
S01_2061693	1	90.2302	0.000275929
S01_2104207	1	95.8088	0.0172805
S01_2104216	1	96.9201	0.0567086
S01_2104219	1	98.0314	0.122952
S01_2104387	1	100.255	0.335014
S01_2104524	1	101.366	0.219121
S01_2106125	1	102.478	0.220922
S01_2109156	1	105.816	0.122189
S01_2128097	1	106.927	0.123442
S01_2526718	1	108.039	0.0717266
S01_2137067	1	109.15	0.110156
S01_2137984	1	110.261	0.063592
S01_2158470	1	111.372	0.0348927
S01_2739015	1	113.596	0.033323
S01_2562289	1	114.707	0.0859854
S01_2562400	1	115.819	0.0892102
S01_2809506	1	119.157	0.0465435
S01_2810773	1	121.381	0.00934478
S01_3039673	1	122.492	0.0434547
S01_3103602	1	123.603	0.105208
S01_3164820	1	124.715	0.193394
S01_3199132	1	125.826	0.127145
S01_3240043	1	128.05	0.02345
S01_3254031	1	129.161	0.0479607
S01_3261105	1	130.272	0.0927482
S01_3303716	1	131.383	0.0571203
S01_3338998	1	132.495	0.103583
S01_3339644	1	134.718	0.0302274
S01_3339656	1	135.83	0.00702793
S01_3339673	1	136.941	0.020777
S01_3364704	1	140.279	0.0574984
S01_3730138	1	141.391	0.103217
S01_3649026	1	142.502	0.165333
S01_3430634	1	143.613	0.162976
S01_3904785	1	148.069	0.21817
S01_3912340	1	157.054	0.366271
S01_3912356	1	158.165	0.303407
S01_3948970	1	167.149	0.0562849
S01_3949029	1	169.373	0.142191
S01_3967055	1	172.711	0.0158375
S01_4013890	1	173.823	0.0554418
S01_4029266	1	174.934	0.0224263
S01_4102886	1	176.045	0.00129289
S01_4389526	1	177.156	0.0147294
S01_4679606	1	178.268	0.0390519
S01_4540052	1	180.491	0.0387104
S01_4905561	1	187.198	0.112204
S01_4789677	1	188.309	0.105882
S01_4720523	1	190.533	0.0171566
S01_4936795	1	191.644	0.0545091
S01_4975498	1	196.101	0.100159
S01_4975628	1	203.942	0.158299
S01_5016757	1	206.166	0.158247
S01_5084997	1	207.277	0.223709
S01_5141291	1	209.501	0.197944
S01_5241886	1	211.724	0.467641
S01_5272688	1	212.836	0.58864
S01_5347937	1	213.947	0.419937
S01_5411433	1	215.058	0.315944
S01_5409492	1	216.17	0.304896
S01_5631196	1	226.306	0.0964988
S01_5677098	1	228.53	0.224139
S01_5677529	1	235.236	0.976039
S01_5584885	1	237.46	0.650178
S01_5779308	1	238.571	0.466938
S01_6097828	1	239.683	0.317586
S01_6241614	1	240.794	0.419366
S01_6433878	1	241.905	0.535375
S01_6920171	1	243.017	0.422254
S01_6918203	1	244.128	0.585869
S01_6918321	1	247.466	0.345425
S01_5773431	1	251.922	0.26192
S01_5770291	1	253.034	0.313569
S01_5770116	1	260.875	0.00107675
S01_5770086	1	261.986	0.000284572
S01_5770074	1	263.098	0.00491838
S01_7097812	1	285.617	0.947996
S01_7180963	1	295.754	0.667877
S01_6445840	1	299.092	0.450989
S01_6469040	1	302.431	0.340192
S01_6437061	1	310.272	0.0303621
S01_6437066	1	315.851	0.249871
S01_6437072	1	316.962	0.329193
S01_7810986	1	330.625	0.474733
S01_7812219	1	336.204	0.573044
S01_7944590	1	339.542	0.764898
S01_8089925	1	340.654	0.965646
S01_7332816	1	348.495	0.358561
S01_7388181	1	351.833	0.435141
S01_7204558	1	354.057	0.666931
S01_7608242	1	355.168	0.492005
S01_7540055	1	356.28	0.486098
S01_7441484	1	358.503	0.41332
S01_8321056	1	359.615	0.52841
S01_7812404	1	360.726	0.615838
S01_8462197	1	361.837	0.450533
S01_8535302	1	362.949	0.569891
S01_8552523	1	365.172	0.91816
S01_8559285	1	366.283	0.839688
S01_8669011	1	367.395	1.00456
S01_8688943	1	368.506	1.09518
S01_8753093	1	369.617	0.927977
S01_8848360	1	372.956	0.911309
S01_9117024	1	377.412	1.09072
S01_10326480	1	378.523	0.921881
S01_10511354	1	379.634	0.739107
S01_10502806	1	380.746	0.75079
S01_10570643	1	387.452	0.682737
S01_10756802	1	389.676	0.436575
S01_10945936	1	390.787	0.534651
S01_10999909	1	391.899	0.384664
S01_11000813	1	396.355	0.913118
S01_11158466	1	397.466	0.76231
S01_11321584	1	398.577	0.61841
S01_11403367	1	399.689	0.450533
S01_11861954	1	400.8	0.569177
S01_11601558	1	401.911	0.575055
S01_12035297	1	404.135	0.704345
S01_12046588	1	407.473	0.305411
S01_12093453	1	411.929	0.100691
S01_12103290	1	414.153	0.237096
S01_12146577	1	416.377	0.224379
S01_12146709	1	417.488	0.339207
S01_12282802	1	419.712	0.37317
S01_12410079	1	426.418	0.280172
S01_12410357	1	428.642	0.3938
S01_12483923	1	429.753	0.524939
S01_12330088	1	430.865	0.468558
S01_12552774	1	434.203	0.208687
S01_12599596	1	435.314	0.168408
S01_12599744	1	436.426	0.106549
S01_12784458	1	437.537	0.168033
S01_12775629	1	438.648	0.170596
S01_12807670	1	440.872	0.159435
S01_13156657	1	445.328	0.00895926
S01_13132501	1	452.035	0.0323201
S01_13132303	1	454.258	0.000381303
S01_13074096	1	459.837	0.0352437
S01_12932701	1	462.061	0.0897415
S01_12887570	1	463.172	0.0893743
S01_13198914	1	464.283	0.166978
S01_13210388	1	465.395	0.0888617
S01_13313719	1	466.506	0.0448218
S01_13384602	1	467.617	0.0157493
S01_13384870	1	468.728	0.000177023
S01_13431454	1	469.84	0.00898924
S01_13404132	1	474.296	0.0245063
S01_13464737	1	479.874	0.0336137
S01_13481030	1	483.213	0.00581114
S01_13546293	1	488.791	0.1018
S01_13523768	1	489.903	0.106102
S01_13829020	1	492.126	0.303217
S01_14013927	1	495.465	0.437049
S01_14009254	1	496.576	0.53357
S01_13994057	1	497.687	0.633921
S01_13973558	1	498.798	0.526934
S01_14084147	1	499.91	0.408935
S01_14094490	1	501.021	0.313023
S01_14149579	1	508.863	0.107619
S01_14159688	1	514.441	0.136255
S01_14304796	1	515.552	0.217221
S01_14173664	1	516.664	0.237319
S01_14304832	1	518.887	0.358983
S01_14399430	1	523.344	0.373848
S01_14399478	1	524.455	0.300859
S01_14408989	1	527.793	0.36252
S01_14423489	1	531.131	0.450989
S01_14567784	1	533.355	0.705142
S01_14655546	1	534.466	0.572195
S01_14650765	1	536.69	0.338896
S01_14621239	1	537.801	0.251094
S01_14603128	1	543.38	0.0583578
S01_14603116	1	544.491	0.0538363
S01_14598471	1	552.333	0.340722
S01_14692490	1	555.671	0.404467
S01_14803710	1	556.782	0.2753
S01_14803716	1	557.894	0.170785
S01_15046284	1	559.005	0.273973
S01_14824367	1	560.116	0.277603
S01_14968439	1	562.34	0.282012
S01_14882860	1	564.564	0.283462
S01_15183491	1	566.787	0.403835
S01_15189423	1	571.243	0.0614336
S01_15206079	1	573.467	0.0432845
S01_15656140	1	583.604	0.519899
S01_15552757	1	586.942	0.44041
S01_15304239	1	590.28	0.107996
S01_15241343	1	594.737	0.0327178
S01_15206188	1	600.315	0.00184562
S02_156264	2	0	0.115986
S02_156276	2	6.7066	0.152815
S02_165354	2	14.548	0.0668426
S02_172246	2	16.7717	0.00889533
S02_212234	2	25.7561	0.101702
S02_212259	2	26.8674	0.138325
S02_243890	2	41.735	0.0151801
S02_243754	2	46.1913	0.022535
S02_243739	2	49.5295	0.0429772
S02_309972	2	58.5139	0.101039
S02_323324	2	59.6252	0.0569122
S02_348156	2	60.7365	0.0235482
S02_531396	2	62.9602	0.00222578
S02_624973	2	64.0715	0.0174823
S02_813391	2	66.2951	0.0933999
S02_1014587	2	67.4064	0.0494155
S02_957970	2	68.5177	0.11081
S02_857444	2	69.629	0.1974
S02_890583	2	70.7403	0.195336
S02_1046990	2	74.0786	0.11347
S02_1131336	2	75.1899	0.110315
S02_1358589	2	76.3012	0.0603258
S02_1586560	2	77.4125	0.0193367
S02_1590799	2	82.9911	0.0406231
S02_1590816	2	84.1024	0.0809659
S02_1623907	2	86.3261	0.0936153
S02_1701818	2	88.5497	0.0118972
S02_1702118	2	89.661	0.0242998
S02_1785760	2	91.8847	0.000303349
S02_2048612	2	92.996	0.00450835
S02_2303374	2	94.1073	0.0312538
S02_2379698	2	96.331	0.000171588
S02_2518613	2	97.4423	0.0145574
S02_2810706	2	101.899	0.00487791
S02_2820116	2	104.122	0.00088793
S02_2821831	2	105.233	0.00395605
S02_2822627	2	107.457	0.00497459
S02_2627306	2	108.568	0.00148784
S02_2810678	2	109.68	0.00127868
S02_2856690	2	113.018	0.0353506
S02_3038192	2	114.129	0.0885781
S02_3054047	2	115.241	0.147452
S02_2908273	2	116.352	0.203631
S02_2908275	2	117.463	0.288437
S02_3014924	2	118.575	0.223682
S02_3072295	2	119.686	0.328458
S02_3175944	2	132.161	0.148501
S02_3175924	2	134.384	0.149268
S02_3175771	2	143.369	0.478838
S02_3091075	2	151.21	0.299726
S02_3328146	2	152.321	0.223499
S02_3375555	2	154.545	0.220423
S02_3601476	2	155.656	0.149227
S02_3624536	2	156.768	0.245418
S02_4084077	2	157.879	0.170536
S02_4242388	2	158.99	0.274954
S02_4258382	2	160.102	0.369169
S02_4273367	2	164.558	0.25528
S02_4368944	2	170.136	0.523815
S02_4368945	2	171.248	0.656508
S02_4478579	2	174.586	0.380545
S02_4704987	2	175.697	0.372519
S02_4611815	2	176.808	0.28427
S02_4505666	2	179.032	0.214844
S02_4505244	2	181.256	0.285986
S02_4735645	2	184.594	0.337664
S02_4756614	2	185.705	0.223011
S02_4774652	2	186.817	0.224658
S02_4537527	2	190.155	0.0727647
S02_4537512	2	191.266	0.035054
S02_4537162	2	192.378	0.0809143
S02_4508484	2	204.852	0.116582
S02_4992450	2	237.808	0.0297898
S02_4923155	2	245.65	0.144062
S02_4922637	2	251.228	0.534935
S02_4797763	2	253.452	0.316183
S02_4865841	2	254.563	0.45045
S02_5195070	2	256.787	0.725306
S02_5194482	2	259.011	0.705023
S02_5194443	2	260.122	0.599759
S02_5194284	2	262.346	0.345379
S02_5387062	2	263.457	0.449428
S02_5208501	2	264.568	0.343971
S02_5195373	2	265.68	0.452021
S02_5195120	2	266.791	0.584809
S02_5574428	2	270.129	0.916353
S02_5528278	2	273.468	0.615337
S02_5631476	2	274.579	0.487782
S02_5669741	2	275.69	0.373379
S02_5783366	2	276.801	0.249479
S02_5821022	2	277.913	0.339446
S02_5844284	2	279.024	0.247143
S02_6049559	2	280.135	0.147894
S02_6161270	2	281.247	0.0901651
S02_6255719	2	282.358	0.148209
S02_6263791	2	283.469	0.222658
S02_6268437	2	284.58	0.310173
S02_6320786	2	286.804	0.283903
S02_6380409	2	289.028	0.133539
S02_6384053	2	290.139	0.0655675
S02_6432026	2	291.25	0.110276
S02_6619736	2	292.362	0.0499234
S02_6730185	2	293.473	0.106745
S02_6770998	2	300.18	0.0792965
S02_6771016	2	301.291	0.0546019
S02_6771215	2	312.591	0.0205072
S02_6897192	2	313.702	0.00935289
S02_7158392	2	322.686	0.00420735
S02_7167039	2	328.265	8.61974e-05
S02_7158067	2	329.376	0.00421177
S02_7157949	2	330.487	0.00022812
S02_7157914	2	331.599	0.00999602
S02_7090613	2	333.822	0.000309757
S02_7215408	2	334.934	0.000435578
S02_7224928	2	336.045	0.0115247
S02_7244112	2	337.156	0.0476315
S02_7456096	2	338.267	0.0177038
S02_7496778	2	339.379	0.00225039
S02_7573874	2	340.49	0.00293601
S02_7984172	2	346.069	0.00808836
S02_8084222	2	349.407	0.0179909
S02_8139847	2	351.631	0.0341425
S02_8140457	2	352.742	0.0621429
S02_8172057	2	353.853	0.0962743
S02_8222469	2	354.965	0.060269
S02_8253608	2	356.076	0.0248612
S02_8253731	2	357.187	0.00210097
S02_8257665	2	358.298	0.00558298
S02_8436994	2	361.637	0.0241653
S02_8698447	2	363.86	0.00925655
S02_8299271	2	364.972	0.00877215
S02_8488652	2	366.083	0.00817299
S02_8634352	2	369.421	0.0046181
S02_8634353	2	370.533	0.00549746
S02_9025073	2	377.239	0.00266945
S02_9030230	2	378.35	0.0242431
S02_9173616	2	380.574	0.018086
S02_8634508	2	389.558	0.0570383
S02_8634524	2	390.67	0.0610654
S02_8635873	2	397.376	0.057231
S02_9558518	2	399.6	0.000523342
S02_9931821	2	400.711	0.0107863
S02_9943781	2	405.168	0.0246736
S02_9985078	2	407.391	0.0174816
S02_9993197	2	412.97	0.00547847
S02_9998278	2	414.081	0.00639305
S02_10026122	2	415.192	4.50671e-05
S02_10029896	2	416.304	0.00845455
S02_10080021	2	417.415	9.26462e-05
S02_10152815	2	421.871	0.0469849
S02_10151428	2	424.095	0.0389472
S02_10591229	2	425.206	0.0937629
S02_11824166	2	426.317	0.0485026
S02_13458820	2	427.429	0.0177137
S02_12483617	2	428.54	0.00241444
S02_12483751	2	429.651	0.0251452
S02_12492857	2	431.875	0.127058
S02_12529021	2	432.986	0.194049
S02_12552339	2	434.098	0.130031
S02_12569972	2	436.321	0.211313
S02_13554887	2	440.778	0.0292741
S02_13539919	2	441.889	0.0679931
S02_13539824	2	444.113	0.0526523
S02_11436248	2	448.569	0.0106383
S02_11436146	2	449.68	0.011709
S02_10700834	2	450.791	0.0476404
S02_10669533	2	451.903	0.0182399
S02_10620055	2	453.014	0.0591129
S02_12810343	2	455.238	0.0245686
S02_12794901	2	456.349	0.0256562
S02_12794892	2	457.46	0.073608
S02_13561075	2	458.571	0.126982
S02_13650425	2	459.683	0.0604093
S02_13667813	2	460.794	0.017718
S02_13710300	2	461.905	0.000484745
S02_13903086	2	463.017	0.0110976
S02_13920413	2	464.128	0.000448173
S02_14012161	2	466.352	0.00827232
S02_14030487	2	467.463	0.00860593
S02_14071609	2	468.574	4.15865e-05
S02_14138387	2	469.686	0.0112284
S02_14189815	2	470.797	0.0127717
S02_14131839	2	475.253	0.0270158
S02_14245882	2	480.832	0.0269844
S02_14421894	2	483.055	0.0791025
S02_14437151	2	484.167	0.0381476
S02_14437166	2	485.278	0.0132341
S02_14437290	2	487.502	0.00948481
S02_14469005	2	489.725	0.0702546
S02_14536998	2	491.949	0.0805911
S02_14581628	2	494.173	0.0938895
S02_14690314	2	495.284	0.0498638
S02_14893183	2	498.622	0.10859
S02_15050559	2	499.734	0.0490979
S02_14975715	2	501.957	0.000901705
S02_14975701	2	503.068	0.0113065
S02_14973084	2	507.525	0.0462091
S02_15119819	2	518.824	0.187155
S02_15127556	2	519.936	0.198452
S02_15128945	2	522.159	0.198857
S02_15128980	2	524.383	0.221325
S02_15266444	2	526.607	0.196677
S02_15266482	2	527.718	0.112504
S02_15285761	2	528.829	0.196813
S02_15299500	2	529.941	0.112511
S02_15395517	2	531.052	0.19884
S02_15435072	2	532.163	0.310359
S02_15436612	2	533.274	0.262919
S02_15464179	2	534.386	0.359206
S02_15487183	2	535.497	0.416507
S02_15572491	2	536.608	0.312069
S02_15592607	2	537.72	0.247818
S02_15722142	2	538.831	0.169582
S02_15768526	2	539.942	0.220987
S02_15808922	2	542.166	0.245522
S02_15856863	2	544.39	0.101969
S02_15857068	2	545.501	0.135934
S02_15857192	2	547.725	0.329967
S02_15859413	2	548.836	0.276657
S02_15893457	2	551.06	0.369791
S02_15924803	2	552.171	0.372348
S02_16155955	2	553.282	0.277422
S02_16166819	2	554.393	0.404814
S02_16250525	2	556.617	0.191169
S02_16357892	2	557.728	0.105473
S02_16409836	2	558.84	0.0458234
S02_16395702	2	561.063	0.0437249
S02_16456826	2	565.52	0.000759328
S02_16466796	2	566.631	0.00283243
S02_16492275	2	568.855	0.0161655
S02_16591938	2	569.966	0.056137
S02_16644438	2	571.077	0.031419
S02_16652050	2	572.188	0.0572048
S02_16658408	2	573.3	0.0897736
S02_16746114	2	575.523	0.0245652
S02_16771580	2	576.635	0.00495286
S02_16884111	2	577.746	0.0220901
S02_16631502	2	579.97	0.0742569
S03_2198053	3	0	0.328603
S03_2198542	3	1.11129	0.276961
S03_2149307	3	2.22259	0.34708
S03_2135821	3	3.33388	0.455214
S03_2203242	3	5.55757	0.508243
S03_2203360	3	6.66886	0.387648
S03_2203409	3	10.0071	0.102204
S03_2205705	3	14.4634	0.23385
S03_2242717	3	15.5746	0.320856
S03_2250171	3	17.7983	0.150434
S03_2254763	3	18.9096	0.247519
S03_2021632	3	20.0209	0.371143
S03_4144345	3	21.1322	0.276008
S03_4121974	3	22.2435	0.272406
S03_4538046	3	24.4672	0.168877
S03_4781053	3	25.5785	0.106756
S03_2730041	3	26.6898	0.108553
S03_4575691	3	28.9135	0.191731
S03_4685860	3	30.0248	0.201255
S03_5235987	3	40.1614	0.0194439
S03_5125965	3	56.2502	0.000229041
S03_5113367	3	74.8396	0.000134431
S03_4994913	3	79.2958	0.0078534
S03_5063941	3	80.4071	0.0100445
S03_5296211	3	81.5184	0.0443212
S03_5240047	3	82.6297	0.0434864
S03_5351874	3	84.8534	0.016494
S03_5518202	3	85.9647	0.0558418
S03_5563642	3	87.076	0.0237203
S03_5563806	3	89.2997	0.0226513
S03_5633342	3	91.5233	0.00132587
S03_5646633	3	92.6346	0.00194523
S03_5672213	3	97.0908	0.0168671
S03_5748107	3	98.2021	0.0155334
S03_6027968	3	99.3134	0.000231077
S03_6186151	3	100.425	0.00949705
S03_6352519	3	101.536	0.000174799
S03_6399830	3	102.647	0.00509891
S03_6445748	3	103.759	0.000578291
S03_6444551	3	107.097	0.00680895
S03_6444524	3	108.208	0.00128298
S03_6478093	3	112.664	0.00276028
S03_6622884	3	113.776	0.0181616
S03_6685249	3	115.999	0.122185
S03_6913592	3	117.111	0.0710266
S03_7018226	3	118.222	0.0420002
S03_7028384	3	119.333	0.0200893
S03_7053055	3	121.557	0.0137304
S03_6914478	3	122.668	0.0316405
S03_7096172	3	126.007	0.00298977
S03_7096180	3	127.118	0.0260917
S03_7096225	3	130.456	0.0880208
S03_7096793	3	131.567	0.142297
S03_7173583	3	134.906	0.00833001
S03_7196001	3	136.017	0.000391186
S03_7727156	3	137.128	0.0112822
S03_7632059	3	138.24	0.0125628
S03_7953722	3	141.578	0.0968092
S03_7969653	3	142.689	0.175699
S03_8034415	3	143.8	0.110943
S03_8121907	3	144.912	0.061367
S03_8353655	3	148.25	0.000308155
S03_8227557	3	149.361	0.00043463
S03_8121997	3	150.473	0.0108987
S03_8122094	3	153.811	0.0611967
S03_8122633	3	156.035	0.195817
S03_8122638	3	157.146	0.133566
S03_8129098	3	166.13	0.0833202
S03_8130026	3	170.586	0.107561
S03_8130027	3	173.925	0.033165
S03_8223520	3	175.036	0.00936727
S03_8371699	3	176.147	0.00281606
S03_8402449	3	178.371	0.0149606
S03_8402570	3	179.482	0.00484239
S03_8411813	3	180.594	4.18607e-05
S03_8711100	3	181.705	0.00655509
S03_8948527	3	182.816	0.0284273
S03_8879084	3	183.927	0.0279896
S03_8837968	3	186.151	0.0276031
S03_9014715	3	188.375	0.0658258
S03_9355702	3	189.486	0.0207661
S03_9355663	3	190.597	0.000936321
S03_9309471	3	191.709	0.0137831
S03_9304474	3	192.82	0.000934882
S03_9304447	3	193.931	0.0198672
S03_9297646	3	196.155	0.00123212
S03_9261418	3	197.266	0.0200064
S03_9261217	3	203.973	0.000674306
S03_9388437	3	217.636	0.02907
S03_9523323	3	219.86	0.00104188
S03_9583880	3	222.084	0.0449616
S03_9816567	3	223.195	0.107057
S03_9889872	3	224.306	0.176172
S03_10045736	3	225.418	0.10839
S03_10073899	3	227.641	0.0940092
S03_10210797	3	228.753	0.158953
S03_10312405	3	229.864	0.0933291
S03_10353834	3	232.088	0.0137817
S03_10403264	3	233.199	0.000812151
S03_10398816	3	234.31	0.000538485
S03_10450423	3	238.766	0.00100702
S03_10451872	3	239.878	0.00123705
S03_10513514	3	240.989	0.00369182
S03_10665884	3	242.1	0.00411174
S03_10794221	3	244.324	0.00266394
S03_10845442	3	246.548	0.0141278
S03_10862823	3	247.659	0.00114811
S03_11022263	3	248.77	0.00278408
S03_11031452	3	249.882	0.000971846
S03_11058187	3	252.105	0.0272067
S03_11058310	3	253.217	0.0632997
S03_11058337	3	254.328	0.0294364
S03_11080853	3	255.439	0.0804921
S03_11080875	3	256.55	0.156116
S03_11410862	3	258.774	0.175513
S03_11397256	3	259.885	0.0957894
S03_11395830	3	262.109	0.0070379
S03_11508289	3	265.447	0.000648168
S03_11511535	3	271.026	0.0308495
S03_11515365	3	278.867	0.0520957
S03_11649331	3	281.091	0.0933506
S03_11597268	3	282.202	0.0942504
S03_11336968	3	283.314	0.0380088
S03_11263902	3	284.425	0.00685327
S03_11093552	3	285.536	0.0212809
S03_11187716	3	286.648	0.00351814
S03_11250171	3	287.759	1.13729e-05
S03_11868919	3	293.338	0.000168446
S03_11762475	3	294.449	0.00042402
S03_12016138	3	295.56	0.00686049
S03_12031449	3	296.671	6.87719e-06
S03_12040907	3	297.783	0.00443333
S03_12044531	3	298.894	0.0193202
S03_12052819	3	303.35	0.0145628
S03_12106140	3	308.929	0.0188754
S03_12106211	3	310.04	0.00234587
S03_12164186	3	312.264	0.00504495
S03_12164290	3	314.487	0.00664244
S03_12164434	3	315.599	0.0357798
S03_12210908	3	318.937	0.00189289
S03_12212852	3	320.048	0.00155194
S03_12691107	3	322.272	0.00186689
S03_12519802	3	323.383	0.00207365
S03_12777637	3	324.495	0.00158101
S03_12870007	3	325.606	0.0158126
S03_13073232	3	326.717	0.0447267
S03_13118946	3	327.828	0.0771264
S03_13150905	3	328.94	0.151772
S03_13162400	3	330.051	0.106603
S03_13163556	3	331.162	0.191877
S03_13601892	3	332.274	0.270558
S03_13424933	3	337.852	0.127878
S03_13424925	3	341.191	0.0498332
S03_13424917	3	342.302	0.090981
S03_13411073	3	351.286	0.144689
S03_13411051	3	352.397	0.11434
S04_310710	4	0	0.0519243
S04_294115	4	4.45621	0.00122247
S04_294068	4	5.5675	0.00483206
S04_55398	4	8.90578	0.0025783
S04_438599	4	10.0171	0.00209577
S04_327371	4	11.1284	0.000514462
S04_1045981	4	12.2397	0.0175671
S04_783594	4	15.578	0.0585796
S04_783566	4	16.6892	0.0267186
S04_783351	4	18.9129	0.000199562
S04_825935	4	21.1366	0.000443443
S04_825794	4	22.2479	0.00667699
S04_820967	4	23.3592	0.000357506
S04_803993	4	25.5829	0.0168762
S04_722581	4	26.6942	0.00466534
S04_1113192	4	27.8055	0.03183
S04_1361985	4	30.0292	0.0736688
S04_1263352	4	32.2529	0.0721031
S04_1308285	4	33.3642	0.0704512
S04_1577527	4	34.4754	0.0331973
S04_1479653	4	35.5867	0.0862201
S04_1475794	4	36.698	0.0892951
S04_1496701	4	40.0363	0.25621
S04_1514436	4	41.1476	0.345611
S04_1577248	4	43.3713	0.144269
S04_1772924	4	44.4826	0.0721902
S04_1806447	4	45.5939	0.14341
S04_1870317	4	46.7052	0.0726834
S04_1963721	4	48.9289	0.19784
S04_1963668	4	50.0402	0.262346
S04_1954854	4	51.1515	0.202043
S04_1949337	4	52.2628	0.146335
S04_2096490	4	53.374	0.225703
S04_1989831	4	54.4853	0.311818
S04_2494632	4	57.8236	0.300801
S04_2450508	4	58.9349	0.304002
S04_2355793	4	60.0462	0.218052
S04_3004543	4	61.1575	0.147451
S04_3066259	4	65.6137	0.0189958
S04_3050833	4	67.8374	0.0238205
S04_2724432	4	68.9487	0.0558975
S04_3102752	4	71.1724	0.0154148
S04_3102823	4	72.2837	0.015527
S04_3135088	4	73.395	0.000262076
S04_3135117	4	75.6187	0.0240738
S04_3157067	4	77.8423	9.6042e-05
S04_3157113	4	80.066	0.0233427
S04_3165519	4	81.1773	0.00532121
S04_3165531	4	82.2886	8.64972e-05
S04_3366703	4	83.3999	0.00571482
S04_3368218	4	84.5112	0.000216655
S04_3485884	4	85.6225	0.00988724
S04_3573628	4	86.7338	0.043944
S04_3700767	4	88.9575	0.055857
S04_3700646	4	91.1812	0.0688626
S04_3684253	4	92.2925	0.104296
S04_3604176	4	93.4038	0.146447
S04_3841579	4	94.5151	0.0885459
S04_4399752	4	95.6263	0.0344308
S04_4456056	4	96.7376	0.0103052
S04_4621827	4	100.076	5.32252e-05
S04_4556075	4	101.187	0.00558596
S04_4512044	4	102.299	0.000139626
S04_4512040	4	104.522	0.0013489
S04_4511341	4	106.746	0.00975994
S04_5149151	4	118.046	0.00508812
S04_5196182	4	122.502	0.0171615
S04_5016289	4	126.958	0.00470735
S04_5085571	4	128.069	0.00512324
S04_5240773	4	129.181	0.00157986
S04_5485326	4	130.292	0.0228588
S04_5697927	4	132.515	0.0915056
S04_5629308	4	135.854	0.0893427
S04_5631968	4	141.432	0.194193
S04_5631958	4	142.544	0.203479
S04_5401269	4	152.68	0.0382799
S04_5481489	4	158.259	0.0282797
S04_5407561	4	164.965	0.0272049
S04_5915376	4	201.397	0.00183057
S04_6053605	4	217.485	0.134353
S04_6053595	4	218.597	0.145712
S04_5970987	4	219.708	0.21705
S04_5954960	4	220.819	0.213892
S04_5867909	4	225.275	0.127387
S04_5986467	4	227.499	0.122883
S04_6034488	4	228.61	0.0707758
S04_6202366	4	229.722	0.0235168
S04_6110905	4	230.833	0.0106725
S04_6195820	4	233.057	0.0111798
S04_6195842	4	234.168	0.00354583
S04_6207435	4	239.747	0.00440713
S04_6254208	4	241.97	0.00474752
S04_6441173	4	243.082	0.0320178
S04_6529546	4	245.305	0.124783
S04_6790642	4	246.417	0.192419
S04_8241002	4	247.528	0.302173
S04_8701488	4	250.866	0.29899
S04_8719180	4	255.322	0.444111
S04_8719186	4	256.434	0.378267
S04_8872550	4	257.545	0.250867
S04_7915089	4	258.656	0.288409
S04_7650709	4	259.768	0.181333
S04_10739410	4	261.991	0.122324
S04_10785968	4	264.215	0.186172
S04_10828839	4	272.056	0.165524
S04_10888443	4	279.898	0.0785365
S04_10888737	4	281.009	0.124236
S04_11425522	4	282.12	0.190563
S04_11426583	4	284.344	0.167666
S04_11435961	4	285.455	0.105187
S04_11439754	4	288.794	0.0453523
S04_11462214	4	292.132	0.249198
S04_11462224	4	293.243	0.339751
S04_11506430	4	295.467	0.373495
S04_11513702	4	297.691	0.37662
S04_12535398	4	305.532	0.689688
S04_11871507	4	324.121	0.631939
S04_11871552	4	333.106	0.430916
S04_11880406	4	335.33	0.688141
S04_11880479	4	336.441	0.883344
S04_11883949	4	338.665	0.930759
S04_11625216	4	343.121	0.654001
S04_12146124	4	346.459	0.513721
S04_11932870	4	347.57	0.615452
S04_12306733	4	348.682	0.454818
S04_12379189	4	349.793	0.578988
S04_12410998	4	350.904	0.720426
S04_12411345	4	352.015	0.582037
S04_12432453	4	354.239	0.577489
S04_12499943	4	356.463	0.416256
S04_12491283	4	357.574	0.417534
S04_12652784	4	358.685	0.313253
S04_12544949	4	359.797	0.320093
S04_12702679	4	366.503	0.120522
S04_12702840	4	369.842	0.133178
S04_12847616	4	372.065	0.203616
S04_12848099	4	374.289	0.201483
S04_12785155	4	375.4	0.19772
S04_12927441	4	376.512	0.112304
S04_12949606	4	377.623	0.175714
S04_13101804	4	378.734	0.0953054
S04_13176078	4	379.845	0.0603331
S04_13177782	4	380.957	0.033725
S04_13211125	4	383.18	0.025137
S04_13241502	4	384.292	0.0478371
S04_13247587	4	385.403	0.0177118
S04_13336515	4	386.514	0.00240883
S04_13398845	4	388.738	0.0491462
S04_13437161	4	389.849	0.109135
S04_13791794	4	392.073	0.0497643
S04_13849750	4	393.184	0.0489045
S04_14006584	4	394.296	0.0951635
S04_13961419	4	395.407	0.175526
S04_13955635	4	396.518	0.095172
S04_13924160	4	397.629	0.0489485
S04_13934635	4	399.853	0.00108968
S04_13934652	4	400.964	0.00170506
S04_14019507	4	407.671	0.277832
S04_14014113	4	408.782	0.17757
S04_14028885	4	409.894	0.112111
S04_14178564	4	413.232	0.00034232
S04_14186979	4	414.343	0.00421948
S04_14317974	4	416.567	0.00875107
S04_14317819	4	418.791	0.00862286
S04_14317815	4	419.902	0.000948563
S04_14310438	4	423.24	0.0137246
S04_14394570	4	424.351	0.0322285
S04_14326180	4	425.463	0.0340971
S04_14407988	4	428.801	0.0393813
S04_14466247	4	429.912	0.0783551
S04_14506541	4	432.136	0.00940387
S04_14696888	4	433.247	0.043437
S04_14701837	4	434.359	0.10307
S04_14757646	4	436.582	0.0144604
S04_14868011	4	437.694	7.34074e-05
S04_14916151	4	439.917	0.00603889
S04_14948251	4	441.029	0.0066945
S04_15108511	4	442.14	0.0286543
S04_15219963	4	443.251	0.0533393
S04_15257973	4	444.362	0.0139207
S04_15287885	4	445.474	0.00692479
S04_15407544	4	446.585	0.0295769
S04_15452021	4	447.696	0.0554416
S04_15578778	4	448.808	0.121516
S04_15644120	4	451.031	0.194554
S04_15604526	4	453.255	0.119149
S04_15598057	4	454.366	0.0721289
S04_15212192	4	465.666	0.0419493
S05_2094605	5	0	0.812083
S05_2098038	5	4.45621	0.582077
S05_2106841	5	5.5675	0.751107
S05_1672820	5	8.90578	0.347213
S05_1672677	5	10.0171	0.483034
S05_1671120	5	13.3554	0.309937
S05_1667032	5	15.5791	0.116577
S05_1661191	5	23.4205	0.036486
S05_1661167	5	24.5318	0.0156906
S05_3133947	5	48.4196	0.110507
S05_3133965	5	50.6433	0.10531
S05_4087069	5	81.9623	0.00626161
S05_4087034	5	83.0736	0.0107789
S05_4087017	5	86.4119	0.0293072
S05_4086183	5	95.3963	0.0508536
S05_4058846	5	96.5076	0.0899481
S05_4123421	5	106.644	0.0602981
S05_4214777	5	115.629	0.171949
S05_4054751	5	116.74	0.259348
S05_4303251	5	117.851	0.263493
S05_4353098	5	120.075	0.385203
S05_4526040	5	124.531	0.20369
S05_4634898	5	125.642	0.312067
S05_4667469	5	126.754	0.417511
S05_4703155	5	127.865	0.415326
S05_4860834	5	130.089	0.285388
S05_5254328	5	132.312	0.179871
S05_5085450	5	133.424	0.176696
S05_4950888	5	134.535	0.120871
S05_4896570	5	135.646	0.0573598
S05_5272442	5	140.102	0.0312039
S05_5378935	5	141.214	0.00860864
S05_5380427	5	143.437	0.006734
S05_5385837	5	144.549	0.0175319
S05_5387054	5	145.66	0.0596935
S05_5434118	5	146.771	0.0379231
S05_5537129	5	148.995	0.000415362
S05_5576693	5	152.333	0.0793006
S05_5611173	5	153.444	0.13168
S05_5620019	5	156.783	0.00421452
S05_5636666	5	157.894	0.000386869
S05_5679083	5	159.005	0.0174659
S05_5688319	5	160.117	0.0474539
S05_5689839	5	161.228	0.017707
S05_5816381	5	162.339	0.0023254
S05_5851444	5	164.563	0.00229862
S05_5930712	5	167.901	0.00184044
S05_5955318	5	169.013	0.0233395
S05_6079274	5	170.124	0.0702793
S05_6009851	5	171.235	0.0694484
S05_6100251	5	173.459	0.0735068
S05_6133434	5	175.682	0.0228232
S05_6177306	5	176.794	0.00167737
S05_6181201	5	177.905	0.00198415
S05_6278969	5	182.361	0.0471773
S05_6219564	5	183.473	0.0487668
S05_6215860	5	184.584	0.0169904
S05_6474472	5	185.695	0.0456756
S05_6291305	5	186.806	0.0479678
S05_6850588	5	190.145	0.0670173
S05_6850568	5	191.256	0.104946
S05_6842282	5	192.367	0.152515
S05_6897425	5	193.479	0.106603
S05_7164872	5	194.59	0.191082
S05_7070264	5	195.701	0.189396
S05_7242103	5	197.925	0.125679
S05_7551681	5	199.036	0.192165
S05_8483121	5	200.147	0.274112
S05_8764946	5	201.259	0.271474
S05_10206338	5	204.597	0.414596
S05_10654035	5	205.708	0.409424
S05_7637150	5	206.82	0.502511
S05_7841106	5	209.043	0.50267
S05_7851949	5	210.155	0.408579
S05_13127546	5	211.266	0.312418
S05_13147108	5	212.377	0.298829
S05_7670897	5	226.041	0.985187
S05_8267724	5	238.516	0.358109
S05_8403108	5	239.627	0.374057
S05_8580900	5	241.851	0.341059
S05_8539229	5	246.307	0.271268
S05_12135315	5	262.396	0.23226
S05_12108932	5	271.38	0.146325
S05_12108768	5	274.718	0.099921
S05_11993470	5	275.829	0.157538
S05_12311669	5	278.053	0.0496634
S05_12403439	5	279.164	0.0518626
S05_12253262	5	282.503	0.0912894
S05_12253263	5	283.614	0.0900885
S05_12878444	5	284.725	0.167228
S05_12480882	5	285.837	0.11094
S05_12480089	5	288.06	0.178363
S05_12880180	5	290.284	0.244515
S05_12880188	5	291.395	0.147633
S05_12981392	5	292.507	0.0899196
S05_13010973	5	293.618	0.167195
S05_13094326	5	294.729	0.106757
S05_13244607	5	295.84	0.191946
S05_13278915	5	296.952	0.27332
S05_13283093	5	298.063	0.192164
S05_13378044	5	299.174	0.126138
S05_13417714	5	301.398	0.303619
S05_13477497	5	303.622	0.277312
S05_13592927	5	304.733	0.371146
S05_13743217	5	305.844	0.247685
S05_14180507	5	306.956	0.168611
S05_14324767	5	308.067	0.0889139
S05_14335606	5	309.178	0.0461628
S05_14335869	5	313.634	0.000217609
S05_14335882	5	316.973	0.000178424
S05_14446388	5	320.311	0.00063024
S05_14446419	5	322.535	0.00142805
S05_14453072	5	333.834	0.432327
S05_14453100	5	334.946	0.339239
S05_14459237	5	343.93	0.0023942
S05_14459327	5	346.154	0.00563291
S05_14567105	5	347.265	0.0342658
S05_14585583	5	348.376	0.0857494
S05_14648200	5	352.832	0.00644799
S05_14650567	5	360.674	0.0219914
S05_14668569	5	367.38	0.027341
S05_14668920	5	369.604	0.0349056
S05_14698130	5	370.715	0.0716378
S05_14791226	5	375.172	0.00944119
S05_14846592	5	376.283	0.00127066
S05_14884591	5	380.739	0.0186359
S05_14884670	5	381.85	0.00522564
S05_14932798	5	382.962	0.0014072
S05_14972932	5	384.073	0.00498036
S05_15013277	5	385.184	0.00140965
S05_15074291	5	387.408	0.001717
S05_15097572	5	388.519	0.0153781
S05_15170465	5	389.631	0.00155748
S05_15201333	5	390.742	0.00526053
S05_15455077	5	391.853	0.0250155
S05_15438789	5	392.964	0.0258432
S05_15576909	5	395.188	0.00257426
S05_15581767	5	401.895	0.0558576
S05_15581773	5	403.006	0.0181725
S05_15581806	5	407.462	0.0169085
S05_15581807	5	408.574	0.00237049
S05_15627189	5	410.797	0.00530941
S05_15768025	5	413.021	0.00558391
S05_15796756	5	414.132	0.0241144
S05_15796891	5	415.243	0.0496445
S05_15796926	5	417.467	0.00339515
S05_15797821	5	420.805	0.00470774
S05_15802472	5	421.917	0.00546227
S05_15847120	5	423.028	0.0343269
S05_16014328	5	424.139	0.0885442
S05_16101331	5	425.251	0.146449
S05_16125662	5	426.362	0.104205
S05_16341089	5	427.473	0.0564405
S05_16648959	5	428.585	0.0883036
S05_16341525	5	429.696	0.0907887
S05_16389484	5	431.92	0.159782
S05_16394095	5	433.031	0.101677
S05_16434327	5	437.487	0.0399027
S05_16625275	5	441.943	0.0466923
S05_16394281	5	443.055	0.0444749
S05_16636032	5	444.166	0.0175026
S05_16639108	5	446.389	0.0120237
S05_16639926	5	448.613	0.0752403
S05_16683662	5	451.951	0.168218
S05_16750969	5	454.175	0.167397
S05_16751050	5	455.286	0.105923
S05_16965805	5	456.398	0.103386
S05_17074951	5	458.621	0.0561266
S05_17379141	5	459.733	0.0160902
S05_17344684	5	460.844	0.0148017
S05_17304939	5	464.182	0.0167058
S05_17304928	5	466.406	0.124857
S05_17197297	5	467.517	0.207481
S05_17124600	5	474.224	0.214525
S05_17479606	5	487.887	0.181108
S05_17527582	5	488.999	0.105558
S05_17567554	5	490.11	0.0450358
S05_17616704	5	491.221	0.0105799
S05_17628175	5	493.445	0.0873488
S05_17710304	5	494.556	0.144105
S05_17842998	5	495.668	0.0897089
S05_17952466	5	496.779	0.147593
S05_18046743	5	497.89	0.216048
S05_18061175	5	499.002	0.207548
S05_18119921	5	503.458	0.208355
S05_18071056	5	514.757	0.0346613
S05_18071053	5	516.981	0.0347126
S05_18071042	5	518.092	0.0538612
S06_683147	6	0	0.772909
S06_683156	6	1.11129	0.886568
S06_698143	6	6.68988	1.34076
S06_726330	6	7.80118	1.52904
S06_902282	6	8.91247	1.23044
S06_27828	6	10.0238	1.21686
S06_586256	6	14.48	0.766572
S06_428362	6	15.5913	0.776431
S06_816273	6	16.7026	0.957138
S06_399763	6	17.8139	0.873729
S06_375489	6	18.9251	0.65989
S06_277467	6	20.0364	0.728823
S06_120857	6	21.1477	0.539514
S06_120979	6	22.259	0.474626
S06_120985	6	23.3703	0.632437
S06_155736	6	24.4816	0.704677
S06_1502242	6	30.0602	0.532875
S06_1552921	6	31.1715	0.420296
S06_1550503	6	32.2828	0.415851
S06_1596620	6	34.5065	0.277805
S06_1695388	6	35.6178	0.196772
S06_1780829	6	36.7291	0.278129
S06_1818439	6	38.9528	0.493164
S06_2067811	6	40.0641	0.671728
S06_2105957	6	41.1753	0.81848
S06_2352717	6	43.399	0.886436
S06_2729147	6	45.6227	0.903723
S06_2904998	6	50.0789	1.25197
S06_3041925	6	51.1902	1.44148
S06_3123448	6	52.3015	1.27773
S06_3133003	6	55.6398	1.6149
S06_3474396	6	62.3464	1.85414
S06_3462449	6	63.4577	1.86766
S06_3424224	6	64.569	1.64491
S06_3379957	6	65.6803	1.6485
S06_3327998	6	67.904	1.3378
S06_3232512	6	69.0153	1.53419
S06_3150211	6	70.1266	1.52837
S06_3324538	6	73.4648	1.34489
S06_3324901	6	74.5761	1.32639
S06_3515042	6	75.6874	1.14101
S06_3538687	6	76.7987	1.3234
S06_3538378	6	79.0224	1.24011
S06_3538123	6	80.1337	1.05737
S06_3538116	6	81.245	0.892669
S06_3526528	6	82.3563	1.12081
S06_3584451	6	90.1977	0.499639
S06_3585296	6	92.4214	0.430627
S06_3586101	6	94.6451	0.578521
S06_3586172	6	95.7564	0.672484
S06_3739087	6	96.8677	0.819208
S06_3921477	6	97.979	0.830378
S06_3739213	6	102.435	0.737327
S06_3742878	6	104.659	0.446284
S06_3885058	6	107.997	0.506879
S06_3937228	6	111.335	0.566182
S06_3937086	6	112.447	0.426142
S06_3937116	6	116.903	0.412882
S06_4070436	6	128.203	0.891717
S06_4070411	6	129.314	0.909208
S06_4471052	6	134.892	0.761231
S06_4471030	6	136.004	0.690429
S06_4442882	6	138.227	0.737698
S06_4070060	6	139.339	0.821281
S06_4477743	6	140.45	0.982461
S06_4543210	6	142.674	1.05372
S06_4588134	6	143.785	0.947298
S06_4866901	6	144.896	1.11959
S06_4834191	6	146.008	1.18823
S06_4925500	6	147.119	1.00965
S06_4932308	6	148.23	0.88568
S06_4980582	6	149.341	0.675977
S06_4993528	6	150.453	0.818165
S06_4993841	6	151.564	0.716206
S06_5026443	6	153.788	0.717324
S06_5056862	6	154.899	0.823695
S06_5091257	6	156.01	1.05912
S06_5198601	6	157.122	1.32556
S06_5194675	6	158.233	1.32125
S06_5235321	6	161.571	1.3294
S06_5489963	6	164.91	1.11848
S06_5526687	6	166.021	0.882295
S06_5691370	6	167.132	1.0547
S06_5725382	6	168.243	1.06411
S06_5844751	6	170.467	0.826084
S06_5898250	6	171.578	0.985927
S06_5957750	6	172.69	1.16337
S06_6329863	6	173.801	1.07162
S06_6329751	6	174.912	1.25711
S06_6189124	6	176.024	1.35401
S06_6038851	6	186.16	0.726879
S06_6038845	6	188.384	0.962039
S06_6732715	6	212.272	0.980409
S06_6732670	6	214.495	0.606015
S06_6732853	6	218.952	0.894819
S06_6734383	6	221.175	0.834541
S06_6466699	6	227.882	0.812786
S06_6705467	6	228.993	0.675844
S06_6708433	6	231.217	0.808958
S06_6708579	6	233.44	0.677953
S06_6715522	6	234.552	0.501495
S06_6731579	6	235.663	0.614119
S06_7058342	6	239.001	0.373108
S06_6801767	6	240.113	0.377036
S06_6893222	6	241.224	0.380102
S06_6744871	6	243.448	0.368101
S06_7204141	6	246.786	0.380737
S06_7278928	6	247.897	0.487596
S06_7329137	6	249.009	0.340149
S06_7348635	6	250.12	0.247974
S06_7348733	6	252.343	0.0988605
S06_7351882	6	253.455	0.0533195
S06_7580042	6	255.678	0.151213
S06_7624603	6	256.79	0.223443
S06_7729544	6	257.901	0.1691
S06_7712711	6	259.012	0.170177
S06_7894070	6	261.236	0.106532
S06_7853351	6	264.574	0.166038
S06_7835272	6	267.913	0.102926
S06_8028223	6	274.619	0.109638
S06_9310802	6	275.731	0.0499053
S06_9287532	6	276.842	0.10482
S06_9287524	6	277.953	0.193568
S06_9279722	6	279.064	0.275154
S06_9242827	6	280.176	0.168049
S06_8561397	6	281.287	0.0875641
S06_9070090	6	282.398	0.0843551
S06_9946924	6	285.737	0.0473781
S06_9919236	6	287.96	0.0422641
S06_12091488	6	289.072	0.0436676
S06_12273627	6	290.183	0.0761681
S06_9532550	6	291.294	0.130473
S06_9455190	6	292.405	0.0867827
S06_12349211	6	294.629	0.0467034
S06_12860818	6	296.853	0.0880827
S06_13692529	6	297.964	0.166834
S06_13949637	6	299.075	0.0918206
S06_13989376	6	300.187	0.0400851
S06_14196426	6	311.486	0.0385602
S06_13989549	6	326.354	0.291151
S06_14582073	6	341.222	0.769877
S06_14412640	6	345.678	0.54186
S06_14501852	6	346.789	0.547679
S06_14875184	6	349.013	0.596817
S06_14758042	6	350.124	0.798563
S06_15008205	6	351.235	0.956646
S06_15209077	6	352.347	0.801926
S06_15212834	6	354.57	0.714612
S06_15296616	6	357.909	1.202
S06_15409461	6	359.02	1.33223
S06_15626044	6	360.131	1.65557
S06_15791708	6	361.243	1.44682
S06_15858314	6	362.354	1.14758
S06_15901929	6	364.578	1.24771
S06_16064872	6	366.801	1.14411
S06_16263589	6	367.913	1.32571
S06_16413554	6	369.024	1.20372
S06_16429287	6	371.248	1.38411
S06_16464324	6	373.471	1.53985
S06_16676603	6	374.583	1.7505
S06_16730359	6	377.921	1.88732
S06_16782649	6	381.259	1.71266
S06_16845585	6	382.37	1.54239
S06_16880051	6	383.482	1.88453
S06_16894118	6	384.593	1.66387
S06_16902446	6	385.704	1.67388
S06_17011620	6	389.043	1.80812
S06_17360783	6	391.266	1.80655
S06_17384433	6	392.378	1.82104
S06_17474706	6	395.716	2.29826
S06_17599270	6	400.172	2.69467
S06_17721292	6	401.283	2.43657
S06_17616615	6	402.395	2.4244
S06_17984228	6	404.618	1.98899
S06_18072433	6	407.957	1.99014
S06_18028618	6	409.068	1.97183
S06_18119299	6	410.179	1.59171
S06_18150445	6	411.29	1.80698
S06_18433620	6	412.402	2.04102
S06_18439494	6	413.513	2.05117
S06_18528202	6	415.737	1.65788
S06_18619390	6	416.848	1.33617
S06_18653225	6	419.072	0.960807
S06_18663896	6	420.183	0.803391
S06_18725845	6	422.407	0.727257
S06_18772191	6	423.518	0.9579
S06_18857022	6	424.629	0.803348
S06_19085311	6	426.853	0.721882
S06_19384324	6	430.191	0.466485
S06_19913806	6	431.303	0.409774
S07_23235	7	0	1.02215
S07_70492	7	2.22369	1.04604
S07_92854	7	3.33498	1.2921
S07_110821	7	4.44628	1.4979
S07_111055	7	6.66996	1.13872
S07_111080	7	7.78126	0.969525
S07_310896	7	12.2375	1.02863
S07_111150	7	13.3488	1.04054
S07_371140	7	14.4601	1.22347
S07_397332	7	16.6837	1.17464
S07_478988	7	17.795	1.37216
S07_483029	7	20.0187	1.37417
S07_684334	7	22.2424	1.11364
S07_731158	7	23.3537	1.11421
S07_792894	7	24.465	0.890589
S07_932288	7	26.6887	0.549977
S07_1087283	7	28.9124	0.887662
S07_1108573	7	31.1361	1.27303
S07_1190666	7	33.3597	1.49417
S07_1405934	7	34.471	1.4987
S07_1507961	7	35.5823	1.24074
S07_1562433	7	38.9206	0.647414
S07_1575560	7	40.0319	0.51364
S07_1580081	7	43.3702	0.332908
S07_1580091	7	44.4815	0.240385
S07_1606605	7	46.7052	0.43223
S07_1606607	7	50.0435	0.994082
S07_1670254	7	51.1548	0.91686
S07_1712452	7	52.266	0.750476
S07_1766135	7	53.3773	0.847264
S07_1835250	7	54.4886	1.02057
S07_2194500	7	60.0672	1.22168
S07_2212228	7	61.1785	0.998147
S07_2258785	7	63.4022	1.00315
S07_2285681	7	64.5135	0.825409
S07_2318056	7	66.7372	1.22575
S07_2353761	7	67.8485	0.993624
S07_2351933	7	68.9598	0.984665
S07_2424749	7	72.2981	0.998416
S07_2507203	7	73.4094	1.19129
S07_2805457	7	74.5206	0.964998
S07_3002945	7	77.8589	0.423616
S07_3310048	7	78.9702	0.295391
S07_3333879	7	83.4264	0.606183
S07_3356211	7	85.6501	0.96652
S07_3410011	7	88.9884	0.468712
S07_3413701	7	91.2121	0.228105
S07_3429191	7	94.5504	0.430516
S07_3516831	7	95.6617	0.425019
S07_3688676	7	97.8854	0.286743
S07_3964468	7	98.9967	0.288117
S07_4216574	7	100.108	0.225055
S07_4236642	7	101.219	0.129158
S07_4644507	7	102.331	0.175129
S07_3840503	7	107.909	0.157788
S07_7172139	7	114.616	0.255708
S07_7200795	7	117.954	0.137601
S07_7232479	7	119.065	0.0822816
S07_7236488	7	120.177	0.0455681
S07_8377053	7	124.633	0.02011
S07_8734796	7	133.617	0.000206996
S07_8734786	7	135.841	0.0413913
S07_8734762	7	139.179	0.114623
S07_8600398	7	143.635	0.0230832
S07_8522957	7	146.974	1.04873e-05
S07_7700734	7	148.085	0.00818976
S07_7945378	7	149.196	0.00159413
S07_7933741	7	151.42	0.013327
S07_7932953	7	152.531	0.0042789
S07_9139635	7	153.642	3.4622e-06
S07_9230086	7	154.754	0.0141883
S07_9270176	7	156.977	0.131116
S07_9260487	7	158.089	0.0808594
S07_9260412	7	167.073	0.073268
S07_9446642	7	186.946	0.00295006
S07_9458567	7	189.17	0.00423911
S07_9600909	7	192.508	0.123081
S07_9603993	7	193.62	0.0576171
S07_9633111	7	195.843	0.0729602
S07_9639291	7	196.955	0.148516
S07_9748942	7	198.066	0.0912871
S07_9814488	7	200.29	0.222868
S07_9852458	7	201.401	0.151692
S07_9852783	7	202.512	0.248145
S07_9954128	7	203.623	0.150887
S07_9954348	7	212.608	0.00385996
S07_9998966	7	217.064	0.00249622
S07_10053155	7	218.175	0.00353097
S07_10089565	7	219.287	0.00272946
S07_10144709	7	220.398	0.00377557
S07_10222573	7	221.509	0.0218076
S07_10346592	7	223.733	0.000996907
S07_10299376	7	224.844	0.00106924
S07_10381533	7	225.955	0.00655594
S07_10461706	7	227.067	0.0371802
S07_10475583	7	229.29	0.0477144
S07_10542329	7	230.402	0.0182452
S07_10666366	7	231.513	0.0594264
S07_10808429	7	232.624	0.025299
S07_10885495	7	233.736	0.00555264
S07_11308050	7	234.847	0.0244938
S07_11215289	7	237.071	0.000189829
S07_11193589	7	238.182	0.0097429
S07_11163765	7	239.293	0.0331936
S07_11163662	7	241.517	0.000310347
S07_11529211	7	247.095	0.00356218
S07_11522731	7	250.434	0.000350686
S07_11517253	7	253.772	0.07121
S07_11513429	7	255.996	0.00949864
S07_11513426	7	257.107	0.000168806
S07_11497823	7	258.218	0.00927214
S07_11497780	7	260.442	0.00998446
S07_11497665	7	261.553	0.0338025
S07_11497629	7	262.665	0.0191919
S07_11466481	7	264.888	0.101646
S07_11466249	7	266	0.133167
S07_11466237	7	268.223	0.0250168
S07_11444147	7	269.335	0.00582434
S07_11409389	7	272.673	0.123111
S07_11409356	7	273.784	0.128379
S07_11408939	7	280.491	0.014599
S07_11408936	7	281.602	0.000491173
S07_11564699	7	289.443	0.0922529
S07_11623414	7	290.555	0.146101
S07_12178665	7	291.666	0.0747079
S07_12620700	7	293.89	0.0243412
S07_12282647	7	296.113	0.0239782
S07_12284025	7	298.337	0.02599
S07_12559354	7	299.448	0.0250357
S07_12536529	7	300.56	0.0060715
S07_12394796	7	301.671	0.000232293
S07_12338350	7	303.895	0.0050259
S07_12250611	7	308.351	0.000144981
S07_12225536	7	310.575	0.000592349
S07_12183352	7	321.874	0.00400703
S07_12183348	7	322.985	0.000696331
S08_1491933	8	0	0.241961
S08_1491962	8	2.22369	0.40052
S08_303272	8	23.4061	0.223983
S08_525759	8	24.5174	0.245421
S08_62400	8	25.6287	0.168644
S08_120385	8	26.74	0.104377
S08_122521	8	31.1962	0.129304
S08_276655	8	34.5345	0.204159
S08_11540	8	36.7582	0.3776
S08_44198	8	38.9819	0.144964
S08_56982	8	40.0932	0.0879463
S08_590832	8	42.3169	0.0879524
S08_825783	8	43.4282	0.144402
S08_802198	8	44.5395	0.147798
S08_907808	8	46.7631	0.21931
S08_1224058	8	47.8744	0.305828
S08_1341730	8	48.9857	0.406205
S08_1479393	8	50.097	0.280664
S08_1491755	8	54.5532	0.225463
S08_1491794	8	55.6645	0.233744
S08_1540478	8	63.506	0.744968
S08_1569240	8	64.6173	0.614628
S08_1571187	8	69.0735	0.404063
S08_1571275	8	70.1848	0.277709
S08_1718706	8	72.4084	0.249203
S08_1827536	8	73.5197	0.330857
S08_1839428	8	74.631	0.246212
S08_1898653	8	82.4725	0.0968896
S08_1900236	8	86.9287	0.0626746
S08_1957413	8	88.04	0.105701
S08_1968000	8	89.1513	0.190199
S08_1997007	8	90.2626	0.105852
S08_2052279	8	91.3738	0.0772766
S08_2085473	8	93.5975	0.0772733
S08_2087756	8	94.7088	0.105651
S08_2433929	8	95.8201	0.167981
S08_2356483	8	96.9314	0.166558
S08_2476808	8	99.1551	0.173338
S08_2771651	8	101.379	0.12376
S08_2738596	8	102.49	0.18862
S08_2723134	8	103.601	0.244632
S08_2814771	8	105.825	0.272832
S08_2887210	8	106.936	0.16886
S08_2949392	8	108.048	0.0897871
S08_3035261	8	109.159	0.13226
S08_3083723	8	110.27	0.224143
S08_3080531	8	112.494	0.110151
S08_3080522	8	113.605	0.0808429
S08_3065802	8	116.944	0.0189958
S08_3047468	8	118.055	0.0338482
S08_3047186	8	121.393	0.0554094
S08_3240391	8	126.972	0.227215
S08_3314720	8	128.083	0.223161
S08_3345908	8	129.194	0.34104
S08_3438262	8	130.306	0.426804
S08_3478319	8	131.417	0.547517
S08_3875504	8	132.528	0.453976
S08_4074737	8	133.639	0.576623
S08_4223486	8	134.751	0.508679
S08_4290484	8	136.974	0.238104
S08_4291272	8	138.086	0.284502
S08_4292064	8	140.309	0.345064
S08_4292194	8	141.421	0.455097
S08_4308894	8	142.532	0.540156
S08_4382685	8	143.643	0.392385
S08_4612578	8	146.982	0.12333
S08_4580723	8	148.093	0.0848013
S08_4577570	8	149.204	0.129271
S08_4538416	8	150.315	0.17772
S08_4699900	8	151.427	0.272173
S08_4775404	8	152.538	0.264694
S08_4815108	8	159.245	0.00622175
S08_4815139	8	160.356	7.16113e-06
S08_4816783	8	162.58	0.0269559
S08_4897976	8	164.803	0.109209
S08_5107049	8	165.915	0.0602643
S08_5299183	8	167.026	0.0177858
S08_5159481	8	168.137	0.00234779
S08_5174419	8	169.248	0.0196392
S08_5224946	8	184.116	0.0456001
S08_5224993	8	196.591	0.0788404
S08_5247792	8	199.929	0.0473771
S08_5324221	8	202.153	0.000478039
S08_5343175	8	204.377	5.0709e-06
S08_5372436	8	205.488	0.00638275
S08_5445534	8	211.066	0.0686239
S08_5464211	8	212.178	0.136007
S08_5477586	8	213.289	0.193129
S08_5689745	8	216.627	0.0656107
S08_5691975	8	231.495	0.325199
S08_5763771	8	238.202	0.189526
S08_5763843	8	239.313	0.112886
S08_5835259	8	242.651	0.0474206
S08_5838951	8	243.763	0.0120342
S08_5869695	8	244.874	0.0486606
S08_6024060	8	245.985	0.10918
S08_6189120	8	248.209	0.0592629
S08_6304749	8	249.32	0.0599332
S08_6329862	8	250.431	0.0257823
S08_6330081	8	251.543	0.0499104
S08_6357463	8	253.766	0.0622378
S08_6447281	8	254.878	0.0342216
S08_6511986	8	255.989	0.0101822
S08_6530605	8	257.1	0.0343027
S08_6624673	8	258.212	0.0726388
S08_6630970	8	260.435	0.0528367
S08_6659708	8	276.524	0.00843833
S08_6659757	8	277.635	0.0219573
S08_6659759	8	278.747	0.00208303
S08_6669654	8	290.046	0.0200695
S08_6682307	8	293.384	0.0261235
S08_6709593	8	294.496	0.0727417
S08_6795265	8	296.719	0.104942
S08_6795441	8	297.831	0.149631
S08_6821825	8	298.942	0.199615
S08_6782049	8	301.166	0.149613
S08_6738358	8	302.277	0.147543
S08_6753139	8	303.388	0.146464
S08_7055826	8	305.612	0.249263
S08_7183675	8	306.723	0.371139
S08_7339167	8	307.835	0.274968
S08_7415732	8	308.946	0.170521
S08_7435099	8	310.057	0.247376
S08_7469565	8	311.168	0.339448
S08_7481098	8	312.28	0.249516
S08_7533384	8	313.391	0.341968
S08_7536994	8	314.502	0.448337
S08_7537147	8	316.726	0.583182
S08_7545760	8	318.95	0.45462
S08_7567169	8	320.061	0.575666
S08_7679412	8	321.172	0.454041
S08_7827049	8	322.284	0.552814
S08_7758739	8	323.395	0.548542
S08_7851156	8	326.733	0.31126
S08_7864823	8	327.844	0.261483
S08_7865140	8	333.423	0.123725
S08_7865378	8	334.534	0.159358
S08_7868008	8	336.758	0.178194
S08_7904758	8	337.869	0.224822
S08_7904773	8	338.981	0.342568
S08_7904948	8	340.092	0.284766
S08_7912534	8	341.203	0.198557
S08_7957279	8	342.315	0.11114
S08_7980635	8	343.426	0.0614106
S08_7987086	8	344.537	0.128277
S08_8004543	8	345.648	0.198726
S08_8008060	8	346.76	0.284527
S08_8096148	8	348.983	0.538279
S08_8251345	8	350.095	0.390101
S08_8251404	8	351.206	0.392179
S08_8532111	8	353.43	0.288009
S08_8532023	8	355.653	0.473538
S08_8531864	8	357.877	0.752756
S08_8505702	8	360.101	0.509323
S08_8438831	8	361.212	0.41829
S08_8598505	8	362.323	0.285392
S08_8598513	8	363.435	0.178058
S08_8607026	8	364.546	0.111141
S08_8676376	8	365.657	0.0502858
S08_8750934	8	367.881	0.195203
S08_8803990	8	370.105	0.0617682
S08_8885235	8	371.216	0.109769
S08_8957794	8	372.327	0.0618386
S08_9018094	8	374.551	0.219351
S08_9047782	8	375.662	0.147436
S08_9211889	8	376.773	0.073902
S08_9293224	8	377.885	0.0342191
S08_9327376	8	378.996	0.00534108
S08_9876199	8	380.107	0.000131984
S08_9870227	8	381.219	0.0052563
S08_9853886	8	382.33	0.0209058
S08_9853887	8	383.441	0.0198806
S08_9884000	8	387.897	0.00612258
S08_9973312	8	389.009	2.3644e-05
S08_9973396	8	390.12	0.00950577
S08_10069991	8	391.231	0.000766698
S08_10046539	8	392.343	0.000524417
S08_10101789	8	396.799	0.00741029
S08_10120880	8	397.91	0.000409622
S08_10126510	8	399.021	0.00469724
S08_10212267	8	403.478	0.0274985
S08_10214865	8	404.589	0.0612236
S08_10218347	8	406.813	0.0564015
S08_10541758	8	407.924	0.0310103
S08_10553825	8	409.035	0.00429449
S08_10836528	8	411.259	0.00190007
S08_10836761	8	419.1	0.0310819
S08_10290700	8	428.085	0.0207629
S08_10280358	8	429.196	0.0569497
S08_10255039	8	430.307	0.103958
S08_10218591	8	431.419	0.164202
S08_10218415	8	433.642	0.0440407
S08_10446517	8	435.866	0.0164891
S08_10578125	8	436.977	0.0155614
S08_10372995	8	438.088	0.000328164
S08_10933741	8	442.545	0.00387601
S08_10933776	8	443.656	0.000293342
S08_11024949	8	448.112	0.00549122
S08_10958321	8	449.223	0.00490471
S08_10852108	8	451.447	0.00200602
S08_11025030	8	452.558	0.0158114
S08_11099387	8	453.67	0.0432219
S08_11524121	8	458.126	0.0021771
S08_12493695	8	462.582	0.00871435
S08_13131005	8	463.693	0.00970425
S08_12645947	8	465.917	0.00018376
S08_12744130	8	468.141	0.00442019
S08_12781962	8	469.252	0.000154643
S08_13361142	8	470.363	0.000237099
S08_12857620	8	472.587	0.000347575
S08_13061125	8	474.811	0.0162672
S08_13030243	8	475.922	0.0566469
S08_12944419	8	477.033	0.123406
S08_12909861	8	478.145	0.189733
S08_12891616	8	479.256	0.109699
S08_12881066	8	484.835	0.219705
S08_12568862	8	508.722	0.283148
S09_2471550	9	0	0.149319
S09_2471681	9	11.2996	0.428621
S09_2485806	9	13.5233	0.765319
S09_2564061	9	14.6346	0.980894
S09_736144	9	15.7459	0.820056
S09_301251	9	16.8572	0.619808
S09_367755	9	17.9685	0.528316
S09_345590	9	19.0798	0.625014
S09_337392	9	20.1911	0.7212
S09_105731	9	22.4148	0.489011
S09_102204	9	23.5261	0.361883
S09_102179	9	24.6374	0.371731
S09_2094746	9	30.2159	0.801781
S09_3051935	9	32.4396	0.966686
S09_3117235	9	33.5509	1.21015
S09_3154198	9	35.7746	1.05321
S09_3142484	9	36.8859	1.05459
S09_3422944	9	37.9972	0.886724
S09_3470754	9	39.1085	0.733263
S09_3456902	9	40.2198	0.737189
S09_3564914	9	43.5581	0.417064
S09_3698030	9	44.6694	0.314739
S09_3713530	9	45.7807	0.197484
S09_3761653	9	48.0043	0.193846
S09_3840236	9	51.3426	0.12449
S09_3890125	9	52.4539	0.0726331
S09_3948496	9	53.5652	0.124641
S09_3970250	9	54.6765	0.0564179
S09_4055982	9	55.7878	0.014835
S09_4087349	9	56.8991	0.00128248
S09_4228446	9	59.1228	0.00351387
S09_4275798	9	60.2341	0.00297804
S09_4663089	9	61.3454	0.02807
S09_4409301	9	62.4567	0.00680273
S09_4348878	9	63.568	0.00615945
S09_4468766	9	65.7917	0.000102646
S09_4478225	9	66.9029	0.00874392
S09_5008472	9	69.1266	0.00282633
S09_5157220	9	71.3503	0.0149627
S09_5256740	9	72.4616	0.0423285
S09_5257723	9	74.6853	0.000731538
S09_5303323	9	76.909	0.000746177
S09_5329715	9	79.1327	0.054851
S09_5402278	9	80.244	0.0152548
S09_5451547	9	81.3553	0.0435459
S09_5459636	9	82.4666	0.103685
S09_5732940	9	83.5779	0.0435407
S09_5820182	9	84.6891	0.0149613
S09_5833270	9	85.8004	0.0141774
S09_5904454	9	88.0241	0.0420103
S09_5909497	9	89.1354	0.0176883
S09_5923052	9	90.2467	0.00264936
S09_5827455	9	94.7029	0.0192791
S09_6034012	9	100.282	0.00744816
S09_6107105	9	101.393	0.0370802
S09_6109735	9	104.731	0.185301
S09_6122837	9	106.955	0.283276
S09_6215668	9	108.066	0.235497
S09_6226937	9	109.177	0.140266
S09_6240179	9	110.289	0.176012
S09_6350748	9	111.4	0.0951614
S09_6385643	9	112.511	0.0484889
S09_6406607	9	113.623	0.0122185
S09_6452987	9	115.846	0.0868208
S09_6454795	9	121.425	0.0620131
S09_6465898	9	125.881	0.00054508
S09_6598713	9	126.992	0.00731573
S09_6600164	9	129.216	0.0675172
S09_6600466	9	130.327	0.0387029
S09_6700265	9	131.439	0.0948667
S09_6798618	9	132.55	0.156911
S09_6747738	9	133.661	0.155595
S09_7043843	9	135.885	0.0957697
S09_6774634	9	139.223	0.090148
S09_7051843	9	144.802	0.0993369
S09_7075005	9	145.913	0.0540403
S09_7094605	9	147.024	0.0187044
S09_7143174	9	149.248	0.111934
S09_7211619	9	150.359	0.17571
S09_7274899	9	151.471	0.0980655
S09_7406930	9	155.927	0.119083
S09_7414941	9	160.383	0.343071
S09_7415089	9	161.494	0.243891
S09_7441600	9	164.833	0.128192
S09_7444523	9	169.289	0.000673788
S09_7444524	9	171.512	3.42691e-07
S09_7508584	9	175.969	0.123963
S09_7508333	9	177.08	0.188785
S09_7447318	9	179.304	0.109736
S09_7388040	9	180.415	0.111472
S09_7546805	9	181.526	0.175884
S09_7607879	9	182.638	0.112106
S09_7779629	9	183.749	0.176195
S09_7911082	9	184.86	0.140216
S09_7974149	9	185.971	0.213089
S09_8025638	9	187.083	0.258714
S09_8163434	9	188.194	0.159392
S09_8189522	9	189.305	0.234747
S09_8313478	9	191.529	0.0800506
S09_8370357	9	192.64	0.0378914
S09_8430297	9	193.752	0.00660179
S09_8706903	9	194.863	3.42963e-05
S09_8801097	9	195.974	9.97477e-05
S09_8963201	9	198.198	0.00828748
S09_9063518	9	199.309	0.000355858
S09_9079173	9	200.42	0.000337745
S09_9364623	9	202.644	0.0171073
S09_9595009	9	203.755	0.00232503
S09_9571773	9	204.867	0.0184527
S09_9573870	9	205.978	0.0176183
S09_9665027	9	209.316	0.0253936
S09_9820150	9	211.54	0.0341283
S09_9834633	9	212.651	0.0714532
S09_9926437	9	215.99	0.0648366
S09_10068444	9	218.213	0.0618793
S09_9940813	9	219.325	0.0603064
S09_10067298	9	220.436	0.0542063
S09_9457216	9	234.099	0.189393
S10_661316	10	0	0.710492
S10_681657	10	6.7066	1.27933
S10_681783	10	7.81789	1.11407
S10_54886	10	15.6593	1.07147
S10_283608	10	21.2379	0.719041
S10_273214	10	22.3492	0.861489
S10_246638	10	24.5729	0.933938
S10_192509	10	31.2795	1.20946
S10_201377	10	34.6178	1.01595
S10_161127	10	35.7291	0.868268
S10_381211	10	36.8404	1.03813
S10_418663	10	37.9517	1.28614
S10_632621	10	40.1754	1.09484
S10_518649	10	41.2867	1.09609
S10_761281	10	42.3979	0.925845
S10_864407	10	43.5092	1.09486
S10_826575	10	44.6205	1.09137
S10_891008	10	46.8442	0.861858
S10_918618	10	47.9555	0.71649
S10_949209	10	52.4117	0.736895
S10_990973	10	60.2532	0.463464
S10_994030	10	63.5914	0.522303
S10_987805	10	64.7027	0.527028
S10_1036709	10	66.9264	0.531172
S10_1193313	10	68.0377	0.703363
S10_1334424	10	71.376	0.458149
S10_1321473	10	72.4873	0.463696
S10_1210355	10	74.711	0.711472
S10_1209484	10	75.8223	0.861191
S10_1209403	10	76.9336	0.71861
S10_1207562	10	82.5122	0.915234
S10_1419034	10	91.4965	0.563678
S10_1418713	10	92.6078	0.4811
S10_1401867	10	94.8315	0.442405
S10_1360911	10	95.9428	0.524983
S10_1343190	10	97.0541	0.421105
S10_1343318	10	103.761	0.73075
S10_1595022	10	122.35	0.176253
S10_1595035	10	126.806	0.398222
S10_1595093	10	127.918	0.277807
S10_1573341	10	129.029	0.405922
S10_1737504	10	131.253	0.38268
S10_1753348	10	134.591	0.431697
S10_1754620	10	135.702	0.352922
S10_1754671	10	137.926	0.195314
S10_1762273	10	139.037	0.304472
S10_1631128	10	140.148	0.302829
S10_1906050	10	142.372	0.194554
S10_1981367	10	145.71	0.306727
S10_2109705	10	147.934	0.412544
S10_2031866	10	149.045	0.410331
S10_2257254	10	150.157	0.567283
S10_2279704	10	151.268	0.409303
S10_2293608	10	152.379	0.308915
S10_2340196	10	154.603	0.528802
S10_2397331	10	155.714	0.661278
S10_2525128	10	157.938	1.10064
S10_2559616	10	159.049	1.29165
S10_2581777	10	160.161	1.45355
S10_2732493	10	163.499	0.993878
S10_2622419	10	164.61	1.0951
S10_2788506	10	165.721	0.927178
S10_2797739	10	166.833	1.16446
S10_2895256	10	167.944	1.17968
S10_2991482	10	172.4	1.29184
S10_3004760	10	173.512	1.48467
S10_3201494	10	176.85	0.902765
S10_3210478	10	177.961	0.821196
S10_3212086	10	181.299	1.46815
S10_3005364	10	182.411	1.57876
S10_3095573	10	183.522	1.60297
S10_3147892	10	187.978	1.66513
S10_3313671	10	193.557	1.57015
S10_3363595	10	194.668	1.36475
S10_3471765	10	195.779	1.16692
S10_3669628	10	196.891	0.987444
S10_3582452	10	198.002	0.980551
S10_3709856	10	201.34	1.23325
S10_4183286	10	202.452	1.24002
S10_4255904	10	203.563	0.991827
S10_4480214	10	204.674	1.23931
S10_4589306	10	206.898	1.43812
S10_4574184	10	208.009	1.44361
S10_4738873	10	209.12	1.31277
S10_4742086	10	210.232	1.49683
S10_4831953	10	212.455	1.3392
S10_4834665	10	213.567	1.16828
S10_4845475	10	214.678	1.17486
S10_6141523	10	218.016	0.912619
S10_7198695	10	220.24	0.912023
S10_6497590	10	222.464	0.916678
S10_5729416	10	223.575	0.919572
S10_7427778	10	224.686	0.713511
S10_7806125	10	225.797	0.862702
S10_7751613	10	226.909	0.856012
S10_7832655	10	230.247	0.497419
S10_7845206	10	235.826	0.328054
S10_8292186	10	247.125	0.206986
S10_8292396	10	249.349	0.159576
S10_8315217	10	252.687	0.540148
S10_7939910	10	253.799	0.658772
S10_8517027	10	254.91	0.527258
S10_8529146	10	256.021	0.408795
S10_8676510	10	257.132	0.306677
S10_8743586	10	258.244	0.296354
S10_8804393	10	264.95	0.00962892
S10_8815687	10	266.062	0.00135541
S10_8815915	10	270.518	0.0306806
S10_8867930	10	271.629	0.0558513
S10_8890402	10	272.74	0.0169057
S10_9263104	10	277.197	0.054079
S10_9071591	10	278.308	0.0575033
S10_9326896	10	279.419	0.12413
S10_9362992	10	280.531	0.213263
S10_9770153	10	284.987	0.013978
S10_9649469	10	286.098	0.0148389
S10_9833713	10	287.209	0.00135454
S10_9819421	10	288.321	0.0016617
S10_9912040	10	290.544	0.00229925
S10_9869950	10	292.768	0.0161522
S10_10118196	10	293.879	0.0443993
S10_10145476	10	294.991	0.0419091
S10_10512914	10	300.569	0.0088182
S10_10513001	10	301.68	0.00766708
S10_10235467	10	302.792	0.000233347
S10_10556418	10	303.903	0.0157507
S10_10590323	10	305.014	0.0442444
S10_10630153	10	306.126	0.0273286
S10_10656967	10	307.237	0.0624687
S10_10716877	10	308.348	0.0877374
S10_10874225	10	309.46	0.0354695
S10_10900972	10	311.683	0.119375
S10_10939982	10	312.794	0.166901
S10_10961839	10	315.018	0.17765
S10_10964174	10	317.242	0.0729876
S10_10995713	10	318.353	0.0260357
S10_11263228	10	319.464	0.072353
S10_11384480	10	321.688	0.0352773
S10_11357562	10	322.799	0.0339883
S10_11460351	10	323.911	0.0102365
S10_11740805	10	325.022	0.0445548
S10_11768118	10	326.133	0.0676229
S10_11834712	10	327.245	0.0307846
S10_11893883	10	328.356	0.0163157
S10_12124255	10	330.58	0.103716
S10_12113559	10	331.691	0.0584091
S10_12095963	10	333.915	0.19431
S10_12086483	10	337.253	0.120035
S10_12074178	10	340.591	0.0523652
S10_12071041	10	342.815	0.00255948
S10_12213724	10	350.656	0.0492459
S10_12196744	10	351.768	0.0450915
S10_12160226	10	352.879	0.067388
S10_12145893	10	353.99	0.022181
S10_12301541	10	355.101	0.0097138
S10_12381971	10	356.213	0.000120235
S10_12482862	10	357.324	0.00978924
S10_12689990	10	358.435	0.0344039
S10_12950850	10	359.547	0.0877344
S10_13026098	10	361.77	0.166599
S10_13026317	10	362.882	0.169108
S10_12963947	10	363.993	0.213491
S10_12963992	10	365.104	0.32858
S10_12965478	10	366.215	0.275772
S10_13071410	10	367.327	0.370235
S10_13087638	10	368.438	0.249862
S10_13179658	10	370.662	0.249881
S10_13202898	10	371.773	0.371145
S10_13280161	10	372.884	0.282331
S10_13527936	10	380.726	0.39892
S10_13544040	10	386.304	0.275007
S10_13592797	10	388.528	0.245769
S10_13615305	10	389.639	0.170848
S10_13815605	10	390.751	0.274236
S10_13907537	10	392.974	0.457952
S10_13901256	10	394.086	0.529367
S10_13900473	10	395.197	0.440096
S10_14001663	10	396.308	0.375732
S10_13950569	10	397.42	0.524995
S10_14054573	10	399.643	0.724098
S10_13948455	10	404.099	0.760481
S10_14206039	10	414.236	0.68593
S10_14237068	10	416.46	0.615157
S10_14357747	10	417.571	0.452367
S10_14548949	10	418.682	0.345642
S10_15240608	10	422.021	0.533742
S10_15216090	10	425.359	0.251457
S10_15202601	10	428.697	0.562555
S10_15182363	10	432.035	0.973884
S10_15136544	10	433.147	0.769933
S10_15109297	10	435.37	0.613692
S10_14775595	10	437.594	0.622257
S10_14941031	10	438.705	0.616795
S10_15246180	10	439.817	0.487648
S10_15273200	10	440.928	0.347278
S10_15676692	10	445.384	0.192156
S10_15328229	10	448.722	0.225398
S10_15589459	10	449.834	0.340248
S10_15768715	10	452.057	0.582656
S10_15768746	10	454.281	0.668414
S10_15774819	10	455.392	0.568923
S10_15832505	10	456.504	0.658429
S10_15955761	10	458.727	0.485719
S10_15877499	10	459.839	0.486298
S10_15746089	10	460.95	0.362075
S10_15715258	10	475.818	0.578411
S10_15715245	10	476.929	0.514059
S11_33748	11	0	0.111108
S11_177865	11	6.7066	0.126489
S11_177934	11	7.81789	0.0765466
S11_186343	11	8.92919	0.122846
S11_391148	11	11.1529	0.0899119
S11_391059	11	12.2642	0.0360524
S11_367929	11	13.3755	0.0165477
S11_367805	11	14.4868	0.0455544
S11_221457	11	15.5981	0.105594
S11_807622	11	16.7093	0.16797
S11_807512	11	17.8206	0.16621
S11_976631	11	21.1589	0.166181
S11_1272390	11	22.2702	0.0893767
S11_1483999	11	23.3815	0.0907697
S11_1603128	11	25.6052	0.148543
S11_1726170	11	27.8289	0.331445
S11_2013372	11	28.9402	0.242545
S11_2029950	11	31.1639	0.0906449
S11_2190797	11	32.2752	0.147529
S11_2191172	11	34.4988	0.338743
S11_2298957	11	37.8371	0.377999
S11_2254979	11	38.9484	0.37467
S11_2422083	11	40.0597	0.48837
S11_2422596	11	41.171	0.661503
S11_2429503	11	42.2823	0.811327
S11_2490880	11	43.3936	0.686985
S11_2510377	11	45.6173	0.442129
S11_2513389	11	51.1959	0.820481
S11_2513979	11	52.3072	0.958157
S11_2522687	11	53.4185	0.812951
S11_2528573	11	54.5298	0.667838
S11_2530322	11	57.868	0.916546
S11_2530515	11	58.9793	0.763948
S11_2558007	11	60.0906	0.773512
S11_2588215	11	64.5468	1.52281
S11_2708736	11	71.2534	0.995925
S11_2744761	11	73.4771	0.982024
S11_2842658	11	75.7008	0.667395
S11_2870690	11	77.9245	0.676528
S11_2870818	11	81.2628	1.17525
S11_2610737	11	82.3741	0.989806
S11_3023548	11	83.4854	1.16198
S11_3144799	11	84.5967	0.98899
S11_3190516	11	85.708	1.16264
S11_3252923	11	86.8193	1.07265
S11_3252876	11	91.2755	1.0215
S11_3252704	11	92.3868	1.11242
S11_3249861	11	94.6104	1.17155
S11_3247994	11	95.7217	1.3541
S11_3361931	11	101.3	0.823658
S11_3426173	11	103.524	0.766456
S11_3507897	11	104.635	0.918979
S11_3519121	11	105.747	0.813736
S11_3524192	11	106.858	0.976634
S11_3524355	11	107.969	1.09569
S11_3742131	11	110.193	1.16251
S11_3767258	11	112.417	0.82846
S11_3930331	11	113.528	1.05629
S11_3806396	11	114.639	1.22557
S11_3824040	11	115.75	1.42248
S11_4024278	11	116.862	1.24256
S11_4099830	11	117.973	1.00267
S11_4137233	11	123.552	1.25506
S11_4137516	11	124.663	1.44011
S11_4196909	11	128.001	1.23972
S11_4203107	11	129.112	1.11012
S11_4385515	11	130.224	0.872889
S11_4643761	11	131.335	0.982568
S11_4808051	11	132.446	0.825476
S11_4826336	11	133.558	1.05214
S11_4862195	11	134.669	0.822096
S11_4864931	11	135.78	0.675159
S11_4997380	11	136.892	0.817357
S11_5517973	11	138.003	0.619441
S11_5372394	11	139.114	0.49158
S11_5152824	11	140.225	0.486892
S11_5899532	11	142.449	0.381181
S11_6018535	11	144.673	0.670256
S11_6088460	11	145.784	0.492607
S11_6545723	11	148.008	0.250459
S11_6614576	11	149.119	0.377047
S11_6844463	11	150.23	0.489056
S11_7626457	11	151.342	0.493785
S11_7454725	11	153.565	0.501815
S11_7725347	11	155.789	0.629397
S11_8046540	11	156.9	0.829345
S11_8064470	11	158.012	0.676053
S11_8066751	11	159.123	0.882721
S11_8202560	11	160.234	0.731813
S11_9282770	11	161.346	0.595427
S11_9269112	11	162.457	0.757622
S11_9268969	11	163.568	0.566218
S11_8297514	11	166.906	0.532523
S11_9260996	11	168.018	0.537839
S11_9322535	11	169.129	0.535284
S11_9680080	11	171.353	0.734046
S11_9743036	11	172.464	0.883164
S11_9931549	11	173.575	0.733214
S11_9837744	11	174.687	0.737438
S11_9963475	11	176.91	0.537536
S11_10159400	11	179.134	0.278279
S11_10159415	11	180.245	0.194949
S11_10692827	11	181.357	0.105387
S11_10820034	11	182.468	0.0562693
S11_10870120	11	183.579	0.0147621
S11_10909028	11	184.69	4.89979e-05
S11_11326997	11	185.802	0.00640426
S11_11030035	11	186.913	0.00611289
S11_11463049	11	189.137	0.00123033
S11_11473382	11	190.248	0.0143339
S11_11538200	11	191.359	0.00133366
S11_11685383	11	193.583	0.0415982
S11_11720364	11	196.921	0.00681482
S11_11902023	11	198.033	0.027402
S11_11798339	11	203.611	0.136683
S11_11937282	11	214.911	0.0194745
S11_11956502	11	219.367	0.0308143
S11_12108016	11	220.478	0.0287474
S11_12060084	11	221.59	0.0281592
S11_12116452	11	223.813	0.0679956
S11_12225095	11	226.037	0.234634
S11_12240231	11	227.148	0.158432
S11_12261645	11	228.259	0.161945
S11_12367800	11	231.598	0.333979
S11_12367895	11	233.821	0.338361
S11_12367962	11	234.933	0.243184
S11_12370024	11	237.156	0.235739
S11_12468389	11	238.268	0.157707
S11_12468540	11	239.379	0.0951594
S11_12488257	11	240.49	0.0615431
S11_12514807	11	241.602	0.129393
S11_12609442	11	242.713	0.176795
S11_12611254	11	243.824	0.180366
S11_12647636	11	246.048	0.262456
S11_12685789	11	247.159	0.385901
S11_12689472	11	248.27	0.263427
S11_12724322	11	250.494	0.287296
S11_12772729	11	251.605	0.38674
S11_12772800	11	254.944	0.504794
S11_12784954	11	257.167	0.263195
S11_12794387	11	258.279	0.358038
S11_12804480	11	259.39	0.239791
S11_13059410	11	260.501	0.356714
S11_13094819	11	263.84	0.234823
S11_13128848	11	264.951	0.141158
S11_13136340	11	266.062	0.216116
S11_13177057	11	267.173	0.309328
S11_13181304	11	269.397	0.349825
S11_13181512	11	270.508	0.251494
[truncated: 1,116 more rows]

## Sheet: S. integra P336
MARKER	CHR	POS	LOD		THRESHOLD	0
S01_141148	1	0	0
S01_141194	1	4.35883	0
S01_141338	1	5.08352	0
S01_299530	1	7.25881	0
S01_434423	1	10.8884	0
S01_440840	1	11.613	0
S01_486535	1	15.2426	0
S01_650390	1	17.4179	0
S01_687378	1	18.1426	0
S01_724325	1	19.5923	0
S01_882208	1	20.3169	0
S01_887287	1	21.0416	0
S01_894507	1	21.7663	0
S01_915216	1	23.216	0
S01_925805	1	24.6657	0
S01_926266	1	27.5675	0
S01_926367	1	28.2922	0
S01_1024885	1	29.0169	0
S01_1087047	1	33.3757	0
S01_1105199	1	34.8254	0
S01_1118162	1	35.5501	0
S01_1120905	1	36.2748	0
S01_1192341	1	37.7244	0
S01_1240101	1	39.8997	0
S01_1362025	1	40.6244	0
S01_1439649	1	41.3491	0
S01_1587911	1	49.3887	0
S01_1606683	1	50.8384	0
S01_1657377	1	52.288	0
S01_1692951	1	53.0127	0
S01_1725787	1	56.6423	0
S01_1746537	1	57.367	0
S01_1754673	1	58.8167	0
S01_1763805	1	60.2663	0
S01_1781668	1	60.991	0
S01_1834172	1	61.7157	0
S01_1859091	1	63.891	0
S01_1955015	1	65.3407	0
S01_1977069	1	66.0654	0
S01_1985106	1	67.5151	0
S01_1991314	1	69.6903	0
S01_1991332	1	71.14	0
S01_2026967	1	71.8647	0
S01_2163857	1	72.5894	0
S01_2174937	1	76.2189	0
S01_2183783	1	76.9436	0
S01_2527836	1	77.6683	0
S01_2580289	1	78.393	0
S01_2733018	1	79.8427	0
S01_2738930	1	83.4722	0
S01_2739220	1	84.9219	0
S01_2824706	1	85.6466	0
S01_2930591	1	90.7366	0
S01_2976742	1	92.1863	0
S01_3000401	1	92.911	0
S01_3102581	1	95.0862	0
S01_3103488	1	95.8109	0
S01_3103645	1	97.2606	0
S01_3103669	1	97.9853	0
S01_3129356	1	98.71	0
S01_3145196	1	100.16	0
S01_3360844	1	105.25	0
S01_3364713	1	105.974	0
S01_3428424	1	106.699	0
S01_3610609	1	108.874	0
S01_3676085	1	111.05	0
S01_3681387	1	111.774	0
S01_3734078	1	113.224	0
S01_3803342	1	115.399	0
S01_3758981	1	116.124	0
S01_3841708	1	116.849	0
S01_3993187	1	118.298	0
S01_4102878	1	121.928	0
S01_4108622	1	123.378	0
S01_4328583	1	124.827	0
S01_4361575	1	126.277	0
S01_4370145	1	127.002	0
S01_4389558	1	129.177	0
S01_4544663	1	129.902	0
S01_4544688	1	130.626	0
S01_4668038	1	133.528	0
S01_4864386	1	136.43	0
S01_4864497	1	138.605	0
S01_5019804	1	139.33	0
S01_5087870	1	140.78	0
S01_5141444	1	141.504	0
S01_5141457	1	142.229	0
S01_5704055	1	146.588	0
S01_5866977	1	149.49	0
S01_5888595	1	151.665	0
S01_6014253	1	153.84	0
S01_6016212	1	154.565	0
S01_6218120	1	157.467	0
S01_6294832	1	161.825	0
S01_6337796	1	162.55	0
S01_6444851	1	163.275	0
S01_6870828	1	169.834	0
S01_6940536	1	170.559	0
S01_7219338	1	174.917	0
S01_7225714	1	175.642	0
S01_7265690	1	180.732	0
S01_7507978	1	187.291	0
S01_7557237	1	188.016	0
S01_7602813	1	188.741	0
S01_7812151	1	189.465	0
S01_7825193	1	190.19	0
S01_7902194	1	192.365	0
S01_8341456	1	194.541	0
S01_9562559	1	196.716	0
S01_9115102	1	197.44	0
S01_9098320	1	199.616	0
S01_8900317	1	200.34	0
S01_8896251	1	203.242	0
S01_8894012	1	203.967	0
S01_9274662	1	207.597	0
S01_10582746	1	209.046	0
S01_10602982	1	214.136	0
S01_11005107	1	214.861	0
S01_11005156	1	220.684	0
S01_11540664	1	226.507	0
S01_11831574	1	228.683	0
S01_12141828	1	233.042	0
S01_12149317	1	233.766	0
S01_12189045	1	234.491	0
S01_12223338	1	235.941	0
S01_12419401	1	237.39	0
S01_12442539	1	238.115	0
S01_12483908	1	238.84	0
S01_12603327	1	239.564	0
S01_12511672	1	241.014	0
S01_12561950	1	241.739	0
S01_12599523	1	242.463	0
S01_12625551	1	243.913	0
S01_12784459	1	244.638	0
S01_12775182	1	245.362	0
S01_12812396	1	248.992	0
S01_13056197	1	249.717	0
S01_12921544	1	250.441	0
S01_13281926	1	252.617	0
S01_13309619	1	257.707	0
S01_13370974	1	258.431	0
S01_13539665	1	262.061	0
S01_13588555	1	264.236	0
S01_13599902	1	264.961	0
S01_13866317	1	267.136	0
S01_13950792	1	270.038	0
S01_14159664	1	272.213	0
S01_14230122	1	273.663	0
S01_14244039	1	274.388	0
S01_14294815	1	275.837	0
S01_14397337	1	278.013	0
S01_14447133	1	279.462	0
S01_14591144	1	283.092	0
S01_14692401	1	283.816	0
S01_14692421	1	284.541	0
S01_14787606	1	291.839	0
S01_14958800	1	294.014	0
S01_14970904	1	299.838	0
S01_14990066	1	300.562	0
S01_15001017	1	302.012	0
S01_15069754	1	303.462	0
S01_15112276	1	304.911	0
S01_15125157	1	307.087	0
S01_15200886	1	307.811	0
S01_15280946	1	308.536	0
S01_15517155	1	309.261	0
S01_15595887	1	309.985	0
S01_15601399	1	310.71	0
S01_15611370	1	311.435	0
S02_352221	2	0	0
S02_396402	2	1.44968	0
S02_406131	2	2.89936	0
S02_470135	2	5.07465	0
S02_466996	2	5.79934	0
S02_641474	2	6.52402	0
S02_641521	2	7.24871	0
S02_641529	2	8.69839	0
S02_752065	2	10.1481	0
S02_1071118	2	16.7072	0
S02_1337818	2	21.066	0
S02_1432247	2	21.7907	0
S02_1437698	2	22.5154	0
S02_1578190	2	23.2401	0
S02_1878282	2	23.9648	0
S02_1959498	2	24.6895	0
S02_1959571	2	25.4141	0
S02_1960697	2	26.1388	0
S02_2067856	2	28.3141	0
S02_2081595	2	30.4894	0
S02_2085496	2	33.3912	0
S02_2194012	2	34.8409	0
S02_2270106	2	36.2906	0
S02_2303627	2	37.0153	0
S02_2338832	2	38.4649	0
S02_2428899	2	40.6402	0
S02_2430696	2	41.3649	0
S02_2484432	2	42.8146	0
S02_2522938	2	44.9899	0
S02_2531323	2	45.7146	0
S02_2832155	2	47.1643	0
S02_2822494	2	47.8889	0
S02_2846535	2	48.6136	0
S02_2851550	2	49.3383	0
S02_2856017	2	50.063	0
S02_2871092	2	50.7877	0
S02_2908101	2	51.5124	0
S02_2908272	2	53.6877	0
S02_3054086	2	54.4124	0
S02_3127987	2	57.3142	0
S02_3131860	2	58.0388	0
S02_3159619	2	59.4885	0
S02_3164203	2	63.1181	0
S02_3185583	2	64.5678	0
S02_3185637	2	66.0174	0
S02_3185738	2	69.647	0
S02_3216925	2	70.3717	0
S02_3217004	2	71.8214	0
S02_3218217	2	72.546	0
S02_3259544	2	73.2707	0
S02_3291704	2	73.9954	0
S02_3291736	2	74.7201	0
S02_3348288	2	75.4448	0
S02_3362898	2	76.1695	0
S02_3532833	2	77.6192	0
S02_3589042	2	79.7945	0
S02_3601466	2	80.5191	0
S02_3630623	2	81.9688	0
S02_3631123	2	83.4185	0
S02_3631397	2	84.1432	0
S02_3719298	2	84.8679	0
S02_3872571	2	87.0432	0
S02_3918445	2	88.4929	0
S02_3947513	2	89.9425	0
S02_4147071	2	92.1178	0
S02_4307691	2	95.0196	0
S02_4269480	2	95.7443	0
S02_4258486	2	96.469	0
S02_4158715	2	97.1937	0
S02_4437535	2	99.369	0
S02_4474639	2	100.094	0
S02_4611902	2	100.818	0
S02_4674923	2	101.543	0
S02_4756473	2	102.993	0
S02_4797774	2	104.442	0
S02_4827084	2	105.167	0
S02_4965160	2	107.342	0
S02_5109962	2	108.792	0
S02_5319971	2	110.242	0
S02_5366418	2	110.966	0
S02_5574641	2	111.691	0
S02_5630402	2	113.866	0
S02_5687335	2	116.042	0
S02_5823883	2	118.217	0
S02_5972999	2	120.392	0
S02_6011463	2	121.117	0
S02_6011467	2	121.842	0
S02_6040884	2	123.291	0
S02_6105718	2	126.921	0
S02_6215542	2	128.371	0
S02_6387286	2	134.194	0
S02_6429971	2	136.369	0
S02_6592912	2	137.819	0
S02_6593713	2	141.448	0
S02_6593926	2	142.898	0
S02_6597416	2	146.528	0
S02_6658416	2	148.703	0
S02_6658441	2	149.428	0
S02_6668658	2	151.603	0
S02_6676903	2	152.328	0
S02_6700522	2	153.052	0
S02_6792426	2	155.227	0
S02_6917681	2	155.952	0
S02_6917783	2	157.402	0
S02_7106913	2	159.577	0
S02_7183804	2	160.302	0
S02_7231621	2	161.027	0
S02_7270292	2	161.751	0
S02_7364438	2	163.201	0
S02_7403665	2	163.926	0
S02_7541504	2	165.375	0
S02_7642466	2	166.825	0
S02_7797524	2	167.55	0
S02_7847329	2	168.274	0
S02_7922781	2	168.999	0
S02_8043682	2	169.724	0
S02_8115861	2	171.173	0
S02_8421617	2	173.349	0
S02_8634189	2	176.978	0
S02_8698427	2	179.154	0
S02_8785569	2	180.603	0
S02_8785574	2	181.328	0
S02_8852793	2	182.778	0
S02_8858447	2	184.227	0
S02_8859027	2	188.586	0
S02_8861525	2	190.761	0
S02_8914939	2	191.486	0
S02_8920056	2	193.661	0
S02_8932195	2	197.291	0
S02_9047928	2	198.741	0
S02_9097196	2	199.465	0
S02_9097231	2	200.19	0
S02_9561706	2	202.365	0
S02_9658412	2	203.09	0
S02_9843084	2	203.815	0
S02_10103308	2	204.539	0
S02_10800294	2	207.441	0
S02_10268928	2	208.166	0
S02_10203175	2	208.89	0
S02_11554987	2	209.615	0
S02_11819689	2	210.34	0
S02_12113644	2	211.065	0
S02_12552210	2	213.24	0
S02_12552939	2	214.689	0
S02_13043957	2	219.779	0
S02_13348133	2	221.229	0
S02_13375981	2	224.131	0
S02_13376072	2	224.856	0
S02_13410354	2	226.305	0
S02_13464615	2	228.481	0
S02_13464813	2	229.205	0
S02_13536251	2	230.655	0
S02_13539719	2	232.83	0
S02_13556489	2	234.28	0
S02_13691543	2	235.73	0
S02_13697572	2	236.454	0
S02_13697805	2	237.179	0
S02_13710183	2	238.629	0
S02_13847201	2	239.353	0
S02_13977493	2	241.529	0
S02_14012176	2	242.253	0
S02_14047271	2	242.978	0
S02_14138296	2	243.703	0
S02_14146671	2	244.427	0
S02_14148132	2	245.152	0
S02_14286402	2	245.877	0
S02_14587120	2	248.052	0
S02_14610780	2	250.954	0
S02_14793738	2	253.856	0
S02_14793759	2	256.031	0
S02_14793828	2	267.077	0
S02_14793845	2	267.801	0
S02_14793860	2	268.526	0
S02_14793948	2	278.06	0
S02_14893101	2	283.884	0
S02_14893139	2	284.608	0
S02_14893183	2	286.058	0
S02_14929066	2	289.688	0
S02_15502575	2	301.497	0
S02_15605750	2	308.056	0
S02_15672897	2	309.505	0
S02_15676735	2	310.23	0
S02_15679467	2	312.405	0
S02_15739089	2	313.13	0
S02_15752074	2	313.855	0
S02_15863715	2	314.579	0
S02_16065961	2	321.877	0
S02_16285010	2	324.779	0
S02_16305827	2	326.229	0
S02_16325261	2	327.678	0
S02_16408717	2	329.854	0
S02_16435787	2	330.578	0
S02_16441652	2	331.303	0
S02_16738946	2	332.028	0
S02_16743196	2	332.752	0
S02_16801977	2	333.477	0
S02_16698855	2	334.927	0
S02_16500652	2	335.651	0
S02_16501854	2	336.376	0
S02_16535826	2	337.101	0
S03_166228	3	0	0
S03_252696	3	2.17528	0
S03_256996	3	2.89997	0
S03_810575	3	5.80178	0
S03_829304	3	6.52647	0
S03_883647	3	7.25115	0
S03_1001023	3	9.42644	0
S03_1001501	3	10.1511	0
S03_1021844	3	11.6008	0
S03_1021947	3	13.0505	0
S03_1053719	3	13.7752	0
S03_1175609	3	15.2249	0
S03_1177827	3	15.9495	0
S03_1438646	3	20.3084	0
S03_1438664	3	21.0331	0
S03_1553981	3	24.6626	0
S03_1623703	3	26.1123	0
S03_1623721	3	26.837	0
S03_1806362	3	27.5617	0
S03_1806893	3	28.2864	0
S03_1862182	3	29.0111	0
S03_1914349	3	29.7357	0
S03_2096171	3	30.4604	0
S03_2187296	3	31.9101	0
S03_2187339	3	32.6348	0
S03_2346557	3	33.3595	0
S03_2625304	3	34.0842	0
S03_4437849	3	38.443	0
S03_4470086	3	40.6183	0
S03_5937112	3	42.7936	0
S03_4470999	3	43.5183	0
S03_4668247	3	44.243	0
S03_4763711	3	44.9676	0
S03_5246759	3	47.1429	0
S03_5497656	3	49.3182	0
S03_5503291	3	50.0429	0
S03_5672247	3	52.2182	0
S03_5708461	3	54.3935	0
S03_5710739	3	55.1182	0
S03_5848633	3	55.8429	0
S03_6020035	3	60.9328	0
S03_6207941	3	63.8346	0
S03_6434602	3	68.9246	0
S03_6569767	3	72.5542	0
S03_6597110	3	74.7294	0
S03_6837767	3	79.0883	0
S03_6869093	3	81.2636	0
S03_6913533	3	84.1654	0
S03_7195882	3	87.0672	0
S03_7196106	3	88.5168	0
S03_7225019	3	89.2415	0
S03_7227480	3	89.9662	0
S03_7235642	3	90.6909	0
S03_7235945	3	92.1406	0
S03_7239011	3	92.8653	0
S03_7248232	3	93.59	0
S03_7339825	3	95.7653	0
S03_7357796	3	96.4899	0
S03_7400038	3	97.2146	0
S03_7361810	3	98.6643	0
S03_7789209	3	104.488	0
S03_7842427	3	105.212	0
S03_7955489	3	107.388	0
S03_7979020	3	108.837	0
S03_8035107	3	109.562	0
S03_8177993	3	111.737	0
S03_8256340	3	112.462	0
S03_8634764	3	113.187	0
S03_8971341	3	115.362	0
S03_9158745	3	120.452	0
S03_9297691	3	124.811	0
S03_9349085	3	126.26	0
S03_9374591	3	126.985	0
S03_9445987	3	128.435	0
S03_9545611	3	129.159	0
S03_9567701	3	130.609	0
S03_9738833	3	131.334	0
S03_9899958	3	133.509	0
S03_9901021	3	134.234	0
S03_10045735	3	137.136	0
S03_10067991	3	137.86	0
S03_10168820	3	140.762	0
S03_10190475	3	142.212	0
S03_10218056	3	143.661	0
S03_10359723	3	147.291	0
S03_10484098	3	149.466	0
S03_10513156	3	150.191	0
S03_10513414	3	150.916	0
S03_10554667	3	153.817	0
S03_10587100	3	154.542	0
S03_10594653	3	155.267	0
S03_10638793	3	155.992	0
S03_10693499	3	159.621	0
S03_10850835	3	160.346	0
S03_11089323	3	163.975	0
S03_11351344	3	169.065	0
S03_11351719	3	169.79	0
S03_11351770	3	171.965	0
S03_11597214	3	177.789	0
S03_11597294	3	178.513	0
S03_11624750	3	181.415	0
S03_11751485	3	183.59	0
S03_11861038	3	185.04	0
S03_12164214	3	190.863	0
S03_12232602	3	194.493	0
S03_12236682	3	195.218	0
S03_12823077	3	203.257	0
S03_12854603	3	204.707	0
S03_13112278	3	206.882	0
S03_13127741	3	209.784	0
S03_13216431	3	212.686	0
S03_13263908	3	213.41	0
S03_13306939	3	214.135	0
S03_13379254	3	215.585	0
S03_13385461	3	216.309	0
S03_13439534	3	218.485	0
S03_13601915	3	222.844	0
S03_13734693	3	223.568	0
S03_13743807	3	224.293	0
S03_13793806	3	225.018	0
S03_14077974	3	225.742	0
S03_13798977	3	226.467	0
S03_14244740	3	227.917	0
S04_33586	4	0	0
S04_127403	4	3.62955	0
S04_244810	4	4.35424	0
S04_244850	4	5.80392	0
S04_388388	4	6.52861	0
S04_1020322	4	10.8874	0
S04_1218242	4	13.0627	0
S04_1708846	4	16.6923	0
S04_1708849	4	18.142	0
S04_1986727	4	24.7011	0
S04_2087073	4	26.1507	0
S04_2361196	4	29.0526	0
S04_2371420	4	29.7772	0
S04_3011996	4	34.8672	0
S04_3120891	4	37.0425	0
S04_3157160	4	38.4922	0
S04_3549054	4	45.7899	0
S04_3549508	4	46.5146	0
S04_3567493	4	47.2393	0
S04_3599497	4	49.4146	0
S04_3599598	4	50.1393	0
S04_3667286	4	51.589	0
S04_3874529	4	53.7643	0
S04_3874577	4	54.4889	0
S04_3880610	4	55.2136	0
S04_3990051	4	56.6633	0
S04_4074181	4	58.113	0
S04_4074383	4	58.8377	0
S04_4124541	4	59.5624	0
S04_4155982	4	61.0121	0
S04_4225434	4	63.1873	0
S04_4232426	4	66.0891	0
S04_4439725	4	67.5388	0
S04_4522832	4	68.2635	0
S04_4556717	4	71.1653	0
S04_4556722	4	74.7949	0
S04_4855490	4	79.8848	0
S04_4871769	4	82.7866	0
S04_5130930	4	83.5113	0
S04_5339631	4	87.8702	0
S04_5484801	4	90.772	0
S04_5551480	4	92.2217	0
S04_5589843	4	92.9463	0
S04_5589879	4	93.671	0
S04_5629359	4	94.3957	0
S04_5727983	4	97.2975	0
S04_5823531	4	98.0222	0
S04_5991956	4	99.4719	0
S04_6030681	4	100.922	0
S04_6129321	4	102.371	0
S04_6202376	4	103.096	0
S04_6207575	4	103.821	0
S04_6207650	4	104.545	0
S04_6441161	4	105.27	0
S04_6492872	4	106.72	0
S04_6505964	4	107.444	0
S04_6747638	4	109.62	0
S04_6747712	4	110.344	0
S04_7728401	4	116.168	0
S04_9639870	4	116.892	0
S04_8220389	4	117.617	0
S04_8288392	4	118.342	0
S04_8574851	4	119.066	0
S04_8701481	4	119.791	0
S04_8723458	4	120.516	0
S04_10276683	4	121.965	0
S04_11426504	4	122.69	0
S04_11661298	4	124.865	0
S04_11506566	4	125.59	0
S04_11545009	4	126.315	0
S04_11662856	4	127.764	0
S04_11706012	4	128.489	0
S04_11706148	4	129.214	0
S04_11789720	4	131.389	0
S04_11817988	4	132.114	0
S04_11818470	4	132.839	0
S04_12308459	4	134.288	0
S04_12379162	4	135.013	0
S04_12379220	4	136.463	0
S04_12432564	4	137.912	0
S04_12663750	4	140.814	0
S04_12733540	4	141.539	0
S04_12949126	4	145.898	0
S04_12961740	4	146.622	0
S04_13132227	4	153.92	0
S04_13144942	4	155.37	0
S04_13214761	4	156.819	0
S04_13281681	4	157.544	0
S04_13390369	4	159.719	0
S04_13405902	4	161.169	0
S04_13469898	4	161.894	0
S04_13471188	4	162.618	0
S04_13885566	4	163.343	0
S04_13954325	4	166.245	0
S04_14020176	4	168.42	0
S04_14057106	4	169.145	0
S04_14059476	4	169.87	0
S04_14321683	4	173.499	0
S04_14367923	4	174.224	0
S04_14367998	4	175.673	0
S04_14368001	4	177.849	0
S04_14470922	4	180.751	0
S04_14640635	4	183.652	0
S04_14818512	4	185.828	0
S04_14818527	4	188.003	0
S04_14818574	4	190.178	0
S04_14818575	4	190.903	0
S04_14846838	4	191.628	0
S04_14917195	4	194.529	0
S04_14948408	4	195.979	0
S04_14963125	4	197.429	0
S04_15094512	4	201.788	0
S04_15191509	4	203.963	0
S04_15212263	4	204.688	0
S04_15241077	4	207.589	0
S04_15287885	4	209.039	0
S04_15299640	4	211.214	0
S04_15346943	4	213.39	0
S04_15379483	4	216.291	0
S04_15418232	4	217.016	0
S04_15500030	4	217.741	0
S04_15452050	4	218.466	0
S04_15578797	4	219.915	0
S04_15604361	4	221.365	0
S04_15670675	4	222.09	0
S04_15682205	4	222.814	0
S04_15723813	4	224.264	0
S04_15734316	4	225.714	0
S04_15745587	4	226.438	0
S04_15746692	4	229.34	0
S04_15761731	4	230.065	0
S04_15766179	4	230.789	0
S04_15775807	4	232.239	0
S04_15775961	4	232.964	0
S04_15776027	4	233.689	0
S04_15780292	4	235.138	0
S04_15782622	4	236.588	0
S04_15745625	4	237.313	0
S04_15821179	4	238.037	0
S04_15848508	4	238.762	0
S04_15848630	4	240.212	0
S04_15865223	4	243.841	0
S04_15865250	4	244.566	0
S04_15865324	4	249.656	0
S05_239048	5	0	0
S05_239099	5	14.1328	0
S05_247550	5	14.8575	0
S05_235427	5	18.4871	0
S05_1221929	5	19.9368	0
S05_630792	5	20.6615	0
S05_562311	5	21.3861	0
S05_233870	5	22.1108	0
S05_475872	5	22.8355	0
S05_178547	5	25.0108	0
S05_178508	5	26.4605	0
S05_178401	5	27.9102	0
S05_148041	5	30.812	0
S05_114938	5	32.2617	0
S05_114417	5	32.9863	0
S05_86437	5	33.711	0
S05_27223	5	35.1607	0
S05_1316891	5	41.7198	0
S05_1373569	5	42.4445	0
S05_1448639	5	43.1692	0
S05_1461789	5	46.7987	0
S05_1461819	5	49.7005	0
S05_1462011	5	51.1502	0
S05_1469231	5	54.7798	0
S05_1473116	5	56.2295	0
S05_1525566	5	56.9541	0
S05_1603617	5	61.313	0
S05_1893396	5	62.0377	0
S05_2077970	5	62.7624	0
S05_2094706	5	63.487	0
S05_2112879	5	64.2117	0
S05_2184665	5	66.387	0
S05_2306919	5	67.8367	0
S05_2316696	5	69.2864	0
S05_2316731	5	70.0111	0
S05_2327534	5	70.7358	0
S05_2414358	5	72.1854	0
S05_2441713	5	72.9101	0
S05_2468686	5	73.6348	0
S05_2479597	5	75.0845	0
S05_2656416	5	75.8092	0
S05_2671590	5	76.5339	0
S05_2696405	5	77.9836	0
S05_2889210	5	80.8854	0
S05_2889747	5	81.6101	0
S05_3016873	5	84.5119	0
S05_3049613	5	85.9615	0
S05_3054794	5	89.5911	0
S05_3070903	5	90.3158	0
S05_3070927	5	91.7655	0
S05_3072291	5	92.4901	0
S05_3073392	5	95.392	0
S05_3110814	5	96.8416	0
S05_3111687	5	97.5663	0
S05_3388642	5	101.925	0
S05_3450343	5	103.375	0
S05_3536669	5	104.1	0
S05_3536769	5	104.824	0
S05_3704404	5	108.454	0
S05_3821600	5	109.178	0
S05_3720689	5	110.628	0
S05_3717890	5	112.078	0
S05_3717381	5	112.803	0
S05_4025902	5	120.842	0
S05_4296255	5	126.665	0
S05_4436061	5	128.115	0
S05_4555980	5	129.565	0
S05_4576031	5	131.014	0
S05_4579765	5	131.739	0
S05_4656320	5	134.641	0
S05_4691490	5	137.543	0
S05_4868581	5	138.992	0
S05_5104795	5	144.816	0
S05_5267784	5	148.445	0
S05_5317308	5	150.621	0
S05_5500984	5	154.979	0
S05_5571055	5	155.704	0
S05_5571080	5	156.429	0
S05_5961478	5	160.058	0
S05_6027337	5	162.234	0
S05_6094847	5	162.958	0
S05_6307057	5	165.86	0
S05_6559346	5	168.035	0
S05_6581099	5	169.485	0
S05_6738145	5	170.935	0
S05_6973715	5	172.384	0
S05_6994633	5	174.56	0
S05_7027266	5	176.009	0
S05_7480498	5	178.185	0
S05_7460717	5	178.909	0
S05_8662862	5	179.634	0
S05_8402530	5	181.084	0
S05_12019049	5	183.986	0
S05_12442260	5	184.71	0
S05_12490508	5	186.16	0
S05_12644984	5	188.335	0
S05_12767250	5	189.785	0
S05_12769096	5	191.235	0
S05_12849823	5	194.864	0
S05_13094483	5	197.039	0
S05_13278246	5	203.598	0
S05_13422246	5	205.774	0
S05_13657991	5	207.949	0
S05_13762708	5	212.308	0
S05_13815727	5	213.033	0
S05_13931412	5	214.482	0
S05_14125950	5	215.207	0
S05_14180505	5	217.382	0
S05_14324758	5	221.741	0
S05_14331632	5	223.191	0
S05_14453256	5	224.64	0
S05_14609842	5	228.27	0
S05_14752586	5	231.172	0
S05_14893807	5	231.896	0
S05_14943666	5	234.072	0
S05_14968184	5	235.521	0
S05_15111809	5	238.423	0
S05_15170504	5	239.148	0
S05_15255471	5	240.598	0
S05_15398929	5	243.499	0
S05_15548300	5	244.224	0
S05_15796877	5	246.399	0
S05_15838370	5	247.849	0
S05_15951879	5	250.751	0
S05_16097737	5	251.476	0
S05_16103074	5	252.925	0
S05_16110621	5	253.65	0
S05_16137603	5	255.825	0
S05_16154664	5	258	0
S05_16178150	5	259.45	0
S05_16252445	5	263.08	0
S05_16335205	5	263.804	0
S05_16377263	5	264.529	0
S05_16377336	5	265.254	0
S05_16620402	5	272.552	0
S05_16636133	5	274.001	0
S05_16637972	5	276.903	0
S05_16689349	5	277.628	0
S05_16778898	5	279.077	0
S05_16778942	5	279.802	0
S05_16995417	5	281.977	0
S05_17110007	5	282.702	0
S05_17115085	5	283.427	0
S05_17232463	5	287.786	0
S05_17233843	5	288.51	0
S05_17234167	5	290.686	0
S05_17280283	5	291.41	0
S05_17295063	5	292.135	0
S05_17375002	5	294.31	0
S05_17613402	5	296.486	0
S05_17661801	5	297.935	0
S05_17776736	5	299.385	0
S05_17993934	5	300.11	0
S05_18002155	5	300.834	0
S06_55053	6	0	0
S06_277308	6	4.35883	0
S06_407935	6	5.80852	0
S06_411184	6	7.2582	0
S06_543847	6	7.98289	0
S06_1059146	6	10.1582	0
S06_1173688	6	11.6079	0
S06_1173749	6	12.3325	0
S06_1201022	6	15.2343	0
S06_1261350	6	15.959	0
S06_1287349	6	16.6837	0
S06_1323508	6	17.4084	0
S06_1492185	6	21.7672	0
S06_1695328	6	23.9425	0
S06_1809869	6	27.5721	0
S06_1921916	6	29.0218	0
S06_1962911	6	30.4714	0
S06_2052205	6	31.1961	0
S06_2141342	6	31.9208	0
S06_2469631	6	38.4799	0
S06_2496180	6	40.6552	0
S06_2534800	6	42.1049	0
S06_2665614	6	45.0067	0
S06_2787519	6	46.4564	0
S06_2887010	6	48.6317	0
S06_2917679	6	49.3563	0
S06_2953763	6	50.081	0
S06_2954052	6	51.5307	0
S06_2954868	6	55.8896	0
S06_2954885	6	56.6142	0
S06_3272481	6	57.3389	0
S06_3604882	6	64.6367	0
S06_3909018	6	71.1958	0
S06_3955296	6	72.6455	0
S06_4024462	6	73.3702	0
S06_4024518	6	74.0949	0
S06_4076041	6	74.8195	0
S06_4109158	6	75.5442	0
S06_4168205	6	76.2689	0
S06_4519901	6	76.9936	0
S06_4519792	6	77.7183	0
S06_4519678	6	78.443	0
S06_4485770	6	79.1677	0
S06_4463739	6	79.8924	0
S06_4520390	6	87.1901	0
S06_4520454	6	91.549	0
S06_4520475	6	93.7242	0
S06_4520896	6	95.1739	0
S06_4521459	6	95.8986	0
S06_4588062	6	98.8004	0
S06_4816689	6	102.43	0
S06_5194428	6	108.253	0
S06_5194674	6	110.429	0
S06_5214424	6	116.988	0
S06_5246158	6	117.712	0
S06_5246207	6	119.162	0
S06_5525836	6	122.064	0
S06_5619354	6	123.514	0
S06_5634792	6	125.689	0
S06_5875119	6	127.864	0
S06_6097292	6	128.589	0
S06_6501077	6	131.491	0
S06_6596850	6	133.666	0
S06_6702397	6	137.295	0
S06_6788381	6	138.02	0
S06_6862191	6	138.745	0
S06_6892360	6	141.647	0
S06_6892476	6	142.371	0
S06_6995132	6	144.547	0
S06_7137428	6	145.271	0
S06_7180493	6	146.721	0
S06_7142603	6	147.446	0
S06_7369232	6	149.621	0
S06_7823526	6	157.66	0
S06_7826551	6	164.22	0
S06_7826597	6	170.779	0
S06_7903289	6	184.131	0
S06_7926380	6	184.855	0
S06_7979293	6	185.58	0
S06_8162068	6	187.755	0
S06_8162078	6	188.48	0
S06_8162122	6	189.205	0
S06_8200742	6	189.929	0
S06_8232775	6	190.654	0
S06_8243237	6	191.379	0
S06_8300458	6	193.554	0
S06_8310009	6	194.279	0
S06_8375896	6	195.004	0
S06_8490942	6	195.728	0
S06_8563689	6	196.453	0
S06_8574590	6	197.903	0
S06_8674652	6	199.352	0
S06_9007435	6	200.077	0
S06_9021310	6	200.802	0
S06_9069920	6	201.526	0
S06_9304506	6	202.251	0
S06_9304618	6	203.701	0
S06_13768259	6	205.876	0
S06_13361605	6	206.601	0
S06_13185737	6	207.325	0
S06_13938556	6	208.05	0
S06_12827338	6	208.775	0
S06_13988795	6	210.95	0
S06_14005489	6	211.675	0
S06_14045533	6	212.399	0
S06_14247536	6	213.849	0
S06_14300675	6	218.208	0
S06_14834400	6	226.993	0
S06_14848039	6	228.443	0
S06_14953200	6	231.344	0
S06_15044116	6	232.794	0
S06_15044144	6	233.519	0
S06_15044172	6	234.243	0
S06_15063405	6	236.419	0
S06_15109450	6	237.868	0
S06_15334749	6	240.044	0
S06_15353585	6	240.768	0
S06_15356590	6	241.493	0
S06_15411552	6	242.218	0
S06_15521253	6	243.667	0
S06_15524941	6	244.392	0
S06_15535601	6	246.567	0
S06_15557467	6	248.017	0
S06_15564272	6	248.742	0
S06_15604477	6	249.466	0
S06_15642007	6	250.191	0
S06_15659910	6	250.916	0
S06_15719795	6	251.641	0
S06_15816987	6	252.365	0
S06_15901392	6	255.995	0
S06_15938589	6	257.444	0
S06_15966557	6	258.169	0
S06_16036221	6	258.894	0
S06_16121884	6	259.618	0
S06_16137298	6	260.343	0
S06_16156412	6	261.068	0
S06_16160497	6	261.793	0
S06_16179503	6	262.517	0
S06_16318802	6	266.147	0
S06_16567582	6	267.596	0
S06_16715131	6	271.226	0
S06_16715180	6	271.951	0
S06_17124042	6	277.774	0
S06_17113155	6	278.499	0
S06_16859328	6	279.223	0
S06_16862190	6	279.948	0
S06_17071352	6	280.673	0
S06_17187438	6	281.397	0
S06_17203902	6	282.847	0
S06_17285932	6	283.572	0
S06_17535293	6	287.931	0
S06_17579904	6	289.38	0
S06_17599459	6	290.83	0
S06_17599208	6	292.28	0
S06_17900144	6	296.639	0
S06_17900189	6	297.363	0
S06_18022857	6	298.813	0
S06_18225629	6	300.263	0
S06_18313908	6	302.438	0
S06_18588097	6	308.997	0
S06_18663812	6	310.447	0
S06_18861082	6	312.622	0
S06_19051133	6	314.072	0
S06_19221070	6	318.43	0
S06_19232689	6	319.155	0
S06_19253752	6	319.88	0
S06_19248585	6	320.605	0
S06_19352755	6	322.054	0
S06_19370791	6	322.779	0
S06_19497016	6	323.504	0
S06_19674409	6	324.953	0
S06_19677489	6	325.678	0
S06_19710007	6	326.403	0
S06_19791728	6	327.127	0
S06_19898889	6	327.852	0
S06_19885983	6	328.577	0
S06_19885892	6	329.301	0
S06_19853081	6	332.203	0
S07_107176	7	0	0
S07_107191	7	2.17528	0
S07_159091	7	3.62497	0
S07_174649	7	4.34965	0
S07_518291	7	10.9088	0
S07_519674	7	12.3584	0
S07_593897	7	13.0831	0
S07_1025160	7	13.8078	0
S07_599629	7	14.5325	0
S07_1028777	7	19.6225	0
S07_1105247	7	21.0722	0
S07_1112898	7	23.2474	0
S07_1206798	7	25.4227	0
S07_1652680	7	33.4623	0
S07_1832840	7	38.5523	0
S07_1915386	7	39.277	0
S07_1969427	7	40.0017	0
S07_2199299	7	45.825	0
S07_2199364	7	48.0002	0
S07_2199382	7	48.7249	0
S07_2281108	7	52.3545	0
S07_2281139	7	53.8042	0
S07_2287599	7	54.5289	0
S07_2382445	7	56.7041	0
S07_2433639	7	58.1538	0
S07_2778013	7	59.6035	0
S07_3207150	7	61.7788	0
S07_3208423	7	63.2285	0
S07_3255969	7	63.9532	0
S07_3255973	7	64.6778	0
S07_3276839	7	66.8531	0
S07_3310050	7	68.3028	0
S07_3339105	7	69.0275	0
S07_3353852	7	69.7522	0
S07_3406114	7	70.4769	0
S07_3659101	7	71.9266	0
S07_3692496	7	74.1018	0
S07_3841304	7	74.8265	0
S07_4318905	7	79.1854	0
S07_4317952	7	79.9101	0
S07_4317584	7	80.6347	0
S07_4264251	7	81.3594	0
S07_5578975	7	82.0841	0
S07_4956085	7	82.8088	0
S07_4830865	7	84.9841	0
S07_4830835	7	86.4338	0
S07_4812769	7	87.1585	0
S07_4812744	7	90.788	0
S07_6076553	7	91.5127	0
S07_4690954	7	92.2374	0
S07_6228763	7	93.6871	0
S07_6378650	7	94.4118	0
S07_6385083	7	95.1364	0
S07_4235108	7	96.5861	0
S07_7247853	7	98.0358	0
S07_7648857	7	98.7605	0
S07_7704944	7	99.4852	0
S07_7933553	7	100.21	0
S07_7933932	7	100.935	0
S07_8140328	7	101.659	0
S07_8112421	7	102.384	0
S07_8124018	7	103.834	0
S07_8499728	7	106.009	0
S07_8813008	7	106.734	0
S07_8941798	7	108.909	0
S07_8953310	7	109.634	0
S07_9322402	7	110.358	0
S07_9401386	7	111.083	0
S07_9669237	7	115.442	0
S07_9766116	7	117.617	0
S07_9934017	7	124.915	0
S07_9934101	7	125.64	0
S07_9998969	7	126.364	0
S07_10064506	7	127.089	0
S07_10066945	7	128.539	0
S07_10069182	7	129.263	0
S07_10069211	7	131.439	0
S07_10222588	7	133.614	0
S07_10301210	7	134.339	0
S07_10310156	7	136.514	0
S07_10402562	7	138.689	0
S07_10461724	7	140.864	0
S07_10470816	7	143.04	0
S07_10470826	7	143.764	0
S07_10516746	7	146.666	0
S07_10579143	7	149.568	0
S07_10579273	7	150.293	0
S07_10585322	7	151.017	0
S07_10602199	7	154.647	0
S07_10643684	7	156.097	0
S07_10674500	7	156.821	0
S07_10666253	7	157.546	0
S07_10807575	7	160.448	0
S07_10885625	7	161.897	0
S07_10917621	7	162.622	0
S07_11196761	7	164.072	0
S07_11197025	7	166.247	0
S07_11211974	7	167.697	0
S07_11231211	7	169.872	0
S07_11357661	7	174.231	0
S07_11408939	7	174.956	0
S07_11431718	7	176.405	0
S07_11535622	7	178.581	0
S07_11535700	7	179.305	0
S07_11568922	7	180.03	0
S07_11570675	7	181.48	0
S07_11580208	7	182.204	0
S07_11661561	7	182.929	0
S07_11643492	7	183.654	0
S07_11667271	7	185.103	0
S07_12017766	7	187.279	0
S07_12042460	7	188.003	0
S07_12184535	7	190.905	0
S07_12533318	7	195.264	0
S07_12533398	7	196.714	0
S07_12536669	7	198.889	0
S07_12536707	7	199.614	0
S07_12546963	7	200.338	0
S07_12559411	7	201.063	0
S07_12570895	7	201.788	0
S07_12577759	7	202.512	0
S07_12663199	7	206.142	0
S07_12676460	7	206.867	0
S08_193998	8	0	0
S08_205812	8	11.0458	0
S08_356072	8	13.2211	0
S08_356222	8	13.9458	0
S08_356279	8	14.6705	0
S08_604020	8	17.5723	0
S08_617849	8	18.297	0
S08_617819	8	19.7467	0
S08_751003	8	24.1055	0
S08_948672	8	24.8302	0
S08_825825	8	25.5549	0
S08_953872	8	27.7302	0
S08_974099	8	28.4548	0
S08_1035429	8	29.1795	0
S08_1142384	8	29.9042	0
S08_1230805	8	30.6289	0
S08_1293024	8	31.3536	0
S08_1338969	8	32.0783	0
S08_1415742	8	33.528	0
S08_1668004	8	34.9776	0
S08_1671436	8	35.7023	0
S08_1692406	8	37.152	0
S08_1706240	8	38.6017	0
S08_1719821	8	40.0514	0
S08_1761390	8	41.5011	0
S08_1761414	8	42.2257	0
S08_1782476	8	42.9504	0
S08_1816776	8	43.6751	0
S08_1884161	8	44.3998	0
S08_1898514	8	45.1245	0
S08_1971831	8	45.8492	0
S08_1997866	8	47.2989	0
S08_2012151	8	48.0236	0
S08_2041294	8	49.4732	0
S08_2188646	8	55.2965	0
S08_2191379	8	56.0212	0
S08_2271420	8	56.7459	0
S08_2271474	8	57.4706	0
S08_2273762	8	60.3724	0
S08_2455494	8	63.2742	0
S08_2457609	8	66.9038	0
S08_2640918	8	71.2626	0
S08_2688442	8	71.9873	0
S08_2723058	8	73.437	0
S08_2752948	8	75.6122	0
S08_2856973	8	76.3369	0
S08_2861375	8	77.0616	0
S08_2887202	8	77.7863	0
S08_2974650	8	78.511	0
S08_3019811	8	79.9607	0
S08_3043392	8	80.6854	0
S08_3093722	8	82.135	0
S08_3334837	8	84.3103	0
S08_3334897	8	85.76	0
S08_3462778	8	88.6618	0
S08_3462955	8	90.1115	0
S08_3529669	8	93.0133	0
S08_3819828	8	95.1886	0
S08_3970141	8	98.8181	0
S08_3966902	8	99.5428	0
S08_3965768	8	101.718	0
S08_3995025	8	103.168	0
S08_4166379	8	104.617	0
S08_4295029	8	105.342	0
S08_4332089	8	106.067	0
S08_4488611	8	107.517	0
S08_4488717	8	108.241	0
S08_4489689	8	108.966	0
S08_4512026	8	110.416	0
S08_4535676	8	111.14	0
S08_4556145	8	111.865	0
S08_4612582	8	114.767	0
S08_4736972	8	116.216	0
S08_4747622	8	116.941	0
S08_4825778	8	117.666	0
S08_4934711	8	118.391	0
S08_5051549	8	121.292	0
S08_5051559	8	124.194	0
S08_5125701	8	124.919	0
S08_5313687	8	126.368	0
S08_5333695	8	127.093	0
S08_5454766	8	129.268	0
S08_5476274	8	129.993	0
S08_5658551	8	131.443	0
S08_5696833	8	132.168	0
S08_5723290	8	132.892	0
S08_5887045	8	136.522	0
S08_5923112	8	137.971	0
S08_5971813	8	138.696	0
S08_5975311	8	139.421	0
S08_6279880	8	141.596	0
S08_6324281	8	142.321	0
S08_6530407	8	146.68	0
S08_6534994	8	147.404	0
S08_6535030	8	148.129	0
S08_6624630	8	148.854	0
S08_6674208	8	149.578	0
S08_6709596	8	151.754	0
S08_6709629	8	153.929	0
S08_7049390	8	156.831	0
S08_7053773	8	157.555	0
S08_7198696	8	159.731	0
S08_7308365	8	161.18	0
S08_7425010	8	163.356	0
S08_7453484	8	164.08	0
S08_7497305	8	164.805	0
S08_7501524	8	166.255	0
S08_7526187	8	166.979	0
S08_7525128	8	169.155	0
S08_7529482	8	172.784	0
S08_7537145	8	174.96	0
S08_7537251	8	176.409	0
S08_7544462	8	178.585	0
S08_7635577	8	180.034	0
S08_7561928	8	180.759	0
S08_7711172	8	181.484	0
S08_7851489	8	182.208	0
S08_7864719	8	182.933	0
S08_7918204	8	184.383	0
S08_8258408	8	188.741	0
S08_8584574	8	189.466	0
S08_8720995	8	193.825	0
S08_8721011	8	195.275	0
S08_8721681	8	196.724	0
S08_8770519	8	197.449	0
S08_8812838	8	198.899	0
S08_8910141	8	200.348	0
S08_8985350	8	201.073	0
S08_9047707	8	201.798	0
S08_9379672	8	206.157	0
S08_9422411	8	206.881	0
S08_9422548	8	208.331	0
S08_9423729	8	209.056	0
S08_9543979	8	210.505	0
S08_9896045	8	215.595	0
S08_9746898	8	218.497	0
S08_9883979	8	219.222	0
S08_10099180	8	221.397	0
S08_10239916	8	223.572	0
S08_10300698	8	224.297	0
S08_10323193	8	225.022	0
S08_10332673	8	225.746	0
S08_10872084	8	227.922	0
S08_11434194	8	229.371	0
S08_10052106	8	237.411	0
S08_9993975	8	241.041	0
S08_9916862	8	243.942	0
S08_9914704	8	248.301	0
S08_9900987	8	249.026	0
S09_239114	9	0	0
S09_294120	9	4.35883	0
S09_327123	9	5.08352	0
S09_411011	9	5.80821	0
S09_3017771	9	9.43776	0
S09_2739107	9	10.1625	0
S09_3079327	9	10.8871	0
S09_3081572	9	11.6118	0
S09_3314802	9	13.0615	0
S09_3456960	9	15.2368	0
S09_3513413	9	15.9615	0
S09_3590425	9	18.8633	0
S09_3614599	9	19.588	0
S09_3614709	9	20.3127	0
S09_3713403	9	21.7623	0
S09_3779931	9	23.212	0
S09_4119646	9	31.2516	0
S09_4138352	9	31.9763	0
S09_4138455	9	32.701	0
S09_4142821	9	33.4257	0
S09_4164048	9	36.3275	0
S09_4276489	9	39.2293	0
S09_4421529	9	41.4046	0
S09_4514769	9	42.8543	0
S09_4525969	9	43.5789	0
S09_4526016	9	45.0286	0
S09_4539814	9	46.4783	0
S09_4548614	9	47.203	0
S09_4548638	9	47.9277	0
S09_4591977	9	49.3774	0
S09_5140662	9	53.7362	0
S09_5157222	9	54.4609	0
S09_5243178	9	56.6362	0
S09_5379344	9	57.3609	0
S09_5420082	9	58.0855	0
S09_5420099	9	58.8102	0
S09_5440274	9	59.5349	0
S09_5440394	9	60.9846	0
S09_5733254	9	62.4343	0
S09_5799088	9	63.159	0
S09_5891660	9	65.3343	0
S09_5905863	9	66.059	0
S09_6105916	9	68.2342	0
S09_6182215	9	69.6839	0
S09_6297787	9	74.0428	0
S09_6297788	9	75.4924	0
S09_6591839	9	82.7902	0
S09_6695479	9	83.5149	0
S09_6896474	9	84.2396	0
S09_6897126	9	85.6893	0
S09_6970867	9	87.1389	0
S09_6973382	9	87.8636	0
S09_6989132	9	89.3133	0
S09_7093487	9	92.9429	0
S09_7274176	9	93.6675	0
S09_7291104	9	95.8428	0
S09_7441576	9	96.5675	0
S09_7451409	9	97.2922	0
S09_7524001	9	98.7419	0
S09_7568329	9	99.4666	0
S09_7632562	9	100.191	0
S09_7799525	9	102.367	0
S09_7831979	9	103.816	0
S09_7859753	9	104.541	0
S09_7867127	9	106.716	0
S09_7861330	9	107.441	0
S09_7944500	9	108.166	0
S09_8048690	9	108.89	0
S09_8061285	9	109.615	0
S09_8220821	9	113.245	0
S09_8315368	9	113.969	0
S09_8316672	9	114.694	0
S09_8353480	9	116.144	0
S09_8358138	9	116.868	0
S09_8364291	9	118.318	0
S09_8425562	9	119.043	0
S09_8449846	9	120.492	0
S09_8479796	9	123.394	0
S09_8504886	9	127.753	0
S09_8505083	9	128.478	0
S09_8691558	9	132.836	0
S09_8732883	9	135.012	0
S09_8739211	9	136.461	0
S09_8838465	9	137.186	0
S09_9313978	9	139.361	0
S09_9314066	9	140.086	0
S09_9455020	9	140.811	0
S09_9313955	9	141.535	0
S09_9270829	9	142.26	0
S09_9156888	9	143.71	0
S09_9086593	9	144.435	0
S09_9070787	9	145.884	0
S09_9063455	9	146.609	0
S09_9536505	9	148.784	0
S09_9592556	9	149.509	0
S09_9618264	9	151.684	0
S09_9644626	9	153.134	0
S09_9682785	9	153.859	0
S09_9709288	9	154.583	0
S09_10097274	9	155.308	0
S10_48328	10	0	0
S10_48372	10	1.44968	0
S10_48207	10	10.9839	0
S10_46693	10	17.543	0
S10_48102	10	20.4448	0
S10_234666	10	23.3466	0
S10_280293	10	24.0713	0
S10_283500	10	24.796	0
S10_284740	10	25.5207	0
S10_401519	10	26.2453	0
S10_1000371	10	36.533	0
S10_1098310	10	37.9827	0
S10_1164075	10	41.6123	0
S10_1307991	10	43.7875	0
S10_1421942	10	45.9628	0
S10_1421979	10	46.6875	0
S10_1571097	10	48.1372	0
S10_1594782	10	48.8619	0
S10_1638730	10	50.3116	0
S10_2113422	10	59.0965	0
S10_2540746	10	67.8815	0
S10_2660397	10	71.511	0
S10_2797787	10	74.4128	0
S10_2966083	10	78.0424	0
S10_3022149	10	83.1323	0
S10_3025937	10	84.582	0
S10_3370211	10	90.4053	0
S10_3471776	10	91.855	0
S10_3655111	10	92.5797	0
S10_3655985	10	94.755	0
S10_3806584	10	96.2046	0
S10_3812555	10	97.6543	0
S10_4142436	10	101.284	0
S10_4148116	10	102.009	0
S10_4148220	10	106.367	0
S10_4276904	10	107.817	0
S10_4473182	10	109.267	0
S10_4400096	10	110.716	0
S10_4473281	10	111.441	0
S10_4884670	10	112.166	0
S10_5117839	10	114.341	0
S10_5146222	10	115.066	0
S10_5177357	10	115.79	0
S10_5699313	10	117.24	0
S10_6511242	10	118.69	0
S10_6784466	10	119.415	0
S10_7058878	10	121.59	0
S10_7459896	10	122.315	0
S10_7727180	10	125.944	0
S10_7727290	10	127.394	0
S10_7727376	10	128.843	0
S10_8153080	10	129.568	0
S10_8186760	10	130.293	0
S10_8350762	10	132.468	0
S10_8414245	10	133.193	0
S10_8564787	10	133.917	0
S10_8733352	10	137.547	0
S10_8751619	10	138.997	0
S10_8766086	10	140.446	0
S10_8893173	10	141.896	0
S10_8975426	10	144.798	0
S10_9202371	10	151.357	0
S10_9263257	10	153.532	0
S10_9269048	10	154.982	0
S10_9278271	10	157.157	0
S10_9309457	10	160.059	0
S10_9344814	10	161.509	0
S10_9355880	10	162.958	0
S10_9363123	10	164.408	0
S10_9396925	10	167.31	0
S10_9413828	10	168.76	0
S10_9417781	10	170.209	0
S10_9422152	10	171.659	0
S10_9461777	10	172.384	0
S10_9491442	10	173.108	0
S10_9492866	10	173.833	0
S10_9582965	10	174.558	0
S10_9709455	10	176.007	0
S10_9743498	10	178.183	0
S10_9770136	10	180.358	0
S10_10056918	10	183.26	0
S10_10056921	10	185.435	0
S10_10066145	10	191.994	0
S10_10097578	10	197.084	0
S10_10100330	10	202.907	0
S10_10145476	10	207.997	0
S10_10150401	10	210.173	0
S10_10193979	10	211.622	0
S10_10201448	10	212.347	0
S10_10411975	10	214.522	0
S10_10412094	10	217.424	0
S10_10874170	10	218.874	0
S10_10908509	10	220.323	0
S10_10942001	10	221.048	0
S10_10974845	10	222.498	0
S10_10974910	10	223.223	0
S10_11333223	10	228.312	0
S10_11473505	10	231.942	0
S10_11577112	10	234.844	0
S10_11577717	10	237.019	0
S10_11619891	10	237.744	0
S10_11663514	10	239.193	0
S10_11663631	10	241.369	0
S10_11808861	10	243.544	0
S10_11819178	10	244.994	0
S10_11986097	10	246.443	0
S10_12001980	10	248.619	0
S10_12114057	10	251.521	0
S10_12190735	10	254.422	0
S10_12193501	10	255.147	0
S10_12194623	10	256.597	0
S10_12302368	10	258.772	0
S10_12301635	10	259.497	0
S10_12303573	10	260.946	0
S10_12408410	10	261.671	0
S10_12417205	10	262.396	0
S10_12417426	10	263.12	0
S10_12479290	10	264.57	0
S10_12556363	10	265.295	0
S10_13556591	10	268.197	0
S10_13556709	10	268.921	0
S10_13665664	10	269.646	0
S10_13741283	10	270.371	0
S10_13875926	10	272.546	0
S10_13876035	10	274.721	0
S10_14236953	10	276.171	0
S10_14236966	10	277.621	0
S10_14364731	10	281.25	0
S10_14436349	10	282.7	0
S10_14509893	10	284.875	0
S10_14640714	10	287.777	0
S10_14650221	10	288.502	0
S10_14655512	10	289.951	0
S10_14723781	10	290.676	0
S10_14839717	10	293.578	0
S10_14839731	10	294.302	0
S10_14873634	10	295.027	0
S10_14949561	10	295.752	0
S10_14949860	10	296.477	0
S10_15108023	10	297.201	0
S10_15302757	10	300.831	0
S10_15294926	10	301.555	0
S10_15443003	10	304.457	0
S10_15586372	10	306.633	0
S10_15735585	10	310.262	0
S10_15735678	10	310.987	0
S10_15746025	10	312.436	0
S10_15953606	10	316.066	0
S10_16043977	10	316.791	0
S11_41243	11	0	0
S11_89390	11	4.35883	0
S11_146911	11	6.53412	0
S11_184792	11	7.9838	0
S11_391231	11	9.43348	0
S11_938086	11	13.063	0
S11_928748	11	13.7877	0
S11_940967	11	14.5124	0
S11_1013183	11	15.9621	0
S11_1144149	11	18.1374	0
S11_1242918	11	18.8621	0
S11_1333221	11	21.0373	0
S11_1333610	11	23.2126	0
S11_1516930	11	24.6623	0
S11_1557750	11	25.387	0
S11_1581898	11	26.1117	0
S11_1600567	11	26.8364	0
S11_1834478	11	27.5611	0
S11_2013200	11	28.2858	0
S11_2180600	11	29.7354	0
S11_2191401	11	30.4601	0
S11_2226527	11	32.6354	0
S11_2327085	11	34.8107	0
S11_2510332	11	43.5956	0
S11_2513390	11	44.3203	0
S11_2525048	11	45.77	0
S11_2585818	11	48.6718	0
S11_2588057	11	49.3965	0
S11_2607074	11	53.7553	0
S11_2610737	11	55.9306	0
S11_2868414	11	59.5602	0
S11_2868623	11	61.7355	0
S11_2946924	11	62.4601	0
S11_2993362	11	64.6354	0
S11_3062122	11	66.0851	0
S11_3062128	11	66.8098	0
S11_3062487	11	67.5345	0
S11_3169090	11	68.2592	0
S11_3208937	11	70.4345	0
S11_3251556	11	71.8841	0
S11_3247971	11	72.6088	0
S11_2999816	11	73.3335	0
S11_2999969	11	74.0582	0
S11_3301924	11	77.6878	0
S11_3412239	11	78.4124	0
S11_3486532	11	79.1371	0
S11_3511782	11	81.3124	0
S11_3531728	11	83.4877	0
S11_3533428	11	84.2124	0
S11_3556008	11	84.9371	0
S11_3556047	11	85.6618	0
S11_3708758	11	86.3865	0
S11_3744724	11	87.8361	0
S11_3767258	11	89.2858	0
S11_3768677	11	90.0105	0
S11_3776706	11	90.7352	0
S11_3849098	11	91.4599	0
S11_3930250	11	92.1846	0
S11_3930325	11	92.9093	0
S11_4042851	11	94.3589	0
S11_4092080	11	97.9885	0
S11_4092089	11	98.7132	0
S11_4131326	11	100.163	0
S11_4131339	11	100.888	0
S11_4131742	11	101.612	0
S11_4203240	11	106.702	0
S11_4204792	11	107.427	0
S11_4277465	11	112.517	0
S11_4372114	11	114.692	0
S11_4442183	11	115.417	0
S11_4442227	11	116.142	0
S11_4485527	11	116.866	0
S11_4487066	11	117.591	0
S11_4487082	11	118.316	0
S11_4643775	11	123.406	0
S11_4726646	11	126.307	0
S11_4741080	11	129.209	0
S11_4748243	11	130.659	0
S11_4826346	11	132.834	0
S11_4827240	11	133.559	0
S11_4827263	11	134.284	0
S11_4864933	11	137.185	0
S11_4942836	11	137.91	0
S11_4967041	11	141.54	0
S11_5151423	11	143.715	0
S11_5153440	11	144.44	0
S11_5391226	11	145.164	0
S11_5435057	11	145.889	0
S11_5613463	11	147.339	0
S11_5863244	11	148.063	0
S11_5864599	11	148.788	0
S11_5864603	11	150.238	0
S11_5899460	11	152.413	0
S11_6061834	11	154.588	0
S11_6120236	11	155.313	0
S11_6463806	11	156.038	0
S11_6855730	11	158.939	0
S11_6643488	11	159.664	0
S11_6862740	11	161.114	0
S11_6862754	11	161.838	0
S11_7132232	11	162.563	0
S11_7626094	11	163.288	0
S11_7953171	11	164.013	0
S11_8460363	11	167.642	0
S11_8791844	11	168.367	0
S11_9609779	11	169.091	0
S11_9744007	11	169.816	0
S11_9744019	11	174.175	0
S11_9744160	11	175.625	0
S11_9854549	11	177.8	0
S11_9882866	11	178.525	0
S11_10050909	11	180.7	0
S11_10050968	11	182.875	0
S11_10494443	11	186.505	0
S11_10921911	11	187.954	0
S11_11408483	11	188.679	0
S11_11586044	11	190.854	0
S11_11586276	11	191.579	0
S11_11679592	11	194.481	0
S11_11721057	11	195.931	0
S11_11734869	11	196.655	0
S11_11798378	11	198.105	0
S11_11798483	11	198.83	0
S11_11890309	11	201.005	0
S11_11931686	11	203.18	0
S11_11940351	11	203.905	0
S11_11941014	11	206.08	0
S11_11944177	11	207.53	0
S11_12006363	11	208.255	0
S11_12060070	11	210.43	0
S11_12108160	11	212.605	0
S11_12192289	11	216.235	0
S11_12398579	11	219.136	0
S11_12402796	11	222.766	0
S11_12458274	11	224.941	0
S11_12466517	11	227.843	0
S11_12557579	11	232.202	0
S11_12599611	11	235.104	0
S11_12779038	11	237.279	0
S11_12788115	11	238.004	0
S11_12852468	11	238.728	0
S11_12942625	11	240.178	0
S11_13082004	11	244.537	0
S11_13085506	11	245.987	0
S11_13085731	11	246.711	0
S11_13536229	11	253.27	0
S11_13598655	11	254.72	0
S12_36978	12	0	0
S12_43375	12	2.9018	0
S12_56323	12	3.62649	0
S12_56685	12	4.35118	0
S12_213855	12	9.44116	0
S12_236390	12	13.8	0
S12_236453	12	14.5247	0
S12_465506	12	15.9744	0
S12_256028	12	16.699	0
S12_265249	12	17.4237	0
S12_712310	12	21.7826	0
S12_791101	12	25.4121	0
S12_844778	12	26.8618	0
S12_889797	12	28.3115	0
S12_964548	12	29.7612	0
S12_1066163	12	30.4859	0
S12_1390268	12	41.5317	0
S12_1584557	12	43.707	0
S12_1802917	12	47.3365	0
S12_1802949	12	48.7862	0
S12_1802965	12	49.5109	0
S12_1874387	12	50.9606	0
S12_1920405	12	53.8624	0
S12_1987296	12	58.2212	0
S12_2283640	12	61.8507	0
S12_2285751	12	62.5754	0
S12_2541277	12	65.4772	0
S12_2602471	12	66.9269	0
S12_2708880	12	72.0169	0
S12_2712788	12	72.7416	0
S12_2728439	12	74.1913	0
S12_2778415	12	74.916	0
S12_3277448	12	77.0912	0
S12_3277896	12	77.8159	0
S12_3326499	12	79.2656	0
S12_3498308	12	79.9903	0
S12_3729158	12	82.8921	0
S12_3790400	12	83.6168	0
S12_3921816	12	84.3415	0
S12_4381670	12	87.2433	0
S12_4006211	12	89.4186	0
S12_6450924	12	90.1433	0
S12_6633874	12	91.5929	0
S12_6760566	12	92.3176	0
S12_7235844	12	93.0423	0
S12_7315844	12	93.767	0
S12_7352616	12	94.4917	0
S12_7388196	12	95.2164	0
S12_7445561	12	95.9411	0
S12_7460328	12	97.3907	0
S12_7490847	12	98.1154	0
S12_7541677	12	102.474	0
S12_7541791	12	103.199	0
S12_7582885	12	105.374	0
S12_7596965	12	106.099	0
S12_7613094	12	109.728	0
S12_7767662	12	115.552	0
S12_7770179	12	116.276	0
S12_7793581	12	117.001	0
S12_7867882	12	119.176	0
S12_7802344	12	119.901	0
S12_7893889	12	120.626	0
S12_7893798	12	121.35	0
S12_7893360	12	122.075	0
S12_8027836	12	124.977	0
S12_8035573	12	125.702	0
S12_8080570	12	127.877	0
S12_8115949	12	128.602	0
S12_8119393	12	129.326	0
S12_8119419	12	130.776	0
S12_8280241	12	133.678	0
S12_8360520	12	135.128	0
S12_8445217	12	139.486	0
S12_8718446	12	144.576	0
S12_8805545	12	146.026	0
S12_8909818	12	146.751	0
S12_8999464	12	147.475	0
S12_9004322	12	148.925	0
S12_9064457	12	149.65	0
S12_9122108	12	151.099	0
S12_9126187	12	151.824	0
S12_9307790	12	153.999	0
S12_9306271	12	154.724	0
S12_9213400	12	162.764	0
S12_9329484	12	173.809	0
S12_9332227	12	175.259	0
S12_9385994	12	175.984	0
S12_9405333	12	178.159	0
S12_9425175	12	178.884	0
S12_9507805	12	179.609	0
S12_9533893	12	180.333	0
S12_9750176	12	183.235	0
S12_9629248	12	185.41	0
S12_9629177	12	186.86	0
S12_9969723	12	189.762	0
S12_10006368	12	191.211	0
S12_10021203	12	191.936	0
S12_10157591	12	194.111	0
S12_10203854	12	196.287	0
S12_10243538	12	197.736	0
S12_10243586	12	198.461	0
S12_10418089	12	202.091	0
S12_10499529	12	202.815	0
S12_10499711	12	203.54	0
S12_10682918	12	207.899	0
S12_10684808	12	208.624	0
S12_10833473	12	213.714	0
S12_10936155	12	214.438	0
S13_131987	13	0	0
S13_212448	13	2.17528	0
S13_229345	13	3.62497	0
S13_258184	13	4.34965	0
S13_345597	13	6.52494	0
S13_300607	13	7.24963	0
S13_437476	13	7.97432	0
S13_454875	13	8.699	0
S13_509292	13	10.1487	0
S13_638745	13	13.7782	0
S13_689650	13	19.6015	0
S13_834585	13	23.9604	0
S13_839050	13	26.8622	0
S13_883460	13	28.3118	0
S13_1114836	13	29.0365	0
S13_1114985	13	29.7612	0
S13_1115346	13	30.4859	0
S13_1137748	13	31.2106	0
S13_1167276	13	31.9353	0
S13_1225810	13	32.66	0
S13_1226062	13	33.3847	0
S13_1288691	13	34.1094	0
S13_1348569	13	34.834	0
S13_1392688	13	35.5587	0
S13_1448554	13	37.734	0
S13_1497234	13	39.1837	0
S13_1529795	13	39.9084	0
S13_1618207	13	41.3581	0
S13_1618285	13	42.0828	0
S13_1925828	13	48.6419	0
S13_2089189	13	50.0915	0
S13_2089267	13	51.5412	0
S13_2176059	13	52.2659	0
S13_2285108	13	53.7156	0
S13_2332022	13	55.8909	0
S13_2439621	13	56.6156	0
S13_2450881	13	58.7909	0
S13_2474936	13	60.9661	0
S13_2519751	13	64.5957	0
S13_2517405	13	65.3204	0
S13_2516396	13	66.0451	0
S13_2475290	13	67.4947	0
S13_2644136	13	71.1243	0
S13_2802259	13	74.7538	0
S13_2965032	13	79.1127	0
S13_3176184	13	83.4715	0
S13_3470497	13	84.1962	0
S13_3476933	13	85.6459	0
S13_3511457	13	87.0956	0
S13_3830653	13	89.2708	0
S13_4300019	13	89.9955	0
S13_4532389	13	92.1708	0
S13_4556040	13	94.3461	0
S13_7916172	13	97.9757	0
S13_8539091	13	98.7003	0
S13_9764191	13	100.15	0
S13_9851026	13	100.875	0
S13_9851068	13	101.599	0
S13_9903150	13	102.324	0
S13_10223960	13	103.774	0
S13_11049084	13	106.676	0
S13_11245141	13	109.577	0
S13_11468515	13	111.753	0
S13_11622795	13	115.382	0
S13_11675544	13	120.472	0
S13_11772330	13	124.831	0
S13_11861434	13	127.006	0
S13_12033651	13	127.731	0
S13_12055769	13	132.09	0
S13_12319917	13	137.913	0
S13_12365081	13	140.088	0
S13_12569060	13	141.538	0
S13_12569076	13	142.988	0
S13_13029763	13	150.286	0
S13_13030430	13	151.01	0
S13_13030623	13	151.735	0
S13_13071987	13	154.637	0
S13_13072021	13	155.361	0
S13_13086713	13	157.537	0
S13_13109419	13	158.986	0
S13_13111563	13	159.711	0
S13_13111910	13	160.436	0
S13_13111932	13	161.16	0
S13_13473075	13	164.062	0
S13_13468064	13	164.787	0
S13_13395752	13	165.512	0
S13_13467995	13	166.236	0
S13_13492599	13	168.412	0
S13_13677479	13	169.861	0
S13_13679580	13	170.586	0
S13_13864556	13	171.311	0
S13_13894243	13	172.035	0
S13_13946913	13	174.211	0
S13_14045118	13	174.935	0
S13_14321254	13	177.111	0
S13_14502882	13	177.835	0
S13_14562451	13	179.285	0
S13_14613849	13	181.46	0
S13_14613914	13	182.185	0
S13_14628620	13	182.91	0
S13_14634123	13	184.359	0
S14_26058	14	0	0
S14_227681	14	4.35883	0
S14_239484	14	5.08352	0
S14_260292	14	5.80821	0
S14_331699	14	6.5329	0
S14_355555	14	7.25759	0
S14_402414	14	7.98228	0
S14_458970	14	8.70697	0
S14_547370	14	13.0658	0
S14_710717	14	20.3636	0
S14_722309	14	21.8132	0
S14_740023	14	26.9032	0
S14_741917	14	31.2621	0
S14_795014	14	34.1639	0
S14_786217	14	34.8885	0
S14_771778	14	35.6132	0
S14_879873	14	36.3379	0
S14_1079616	14	37.0626	0
S14_1323609	14	38.5123	0
S14_1448848	14	39.237	0
S14_1771218	14	43.5958	0
S14_1783836	14	45.0455	0
S14_1856935	14	45.7702	0
S14_1939224	14	47.2199	0
S14_2119577	14	50.1217	0
S14_2138318	14	53.0235	0
S14_2346727	14	53.7482	0
S14_2475689	14	55.9234	0
S14_2662261	14	58.8252	0
S14_2943891	14	61.7271	0
S14_2955551	14	64.6289	0
S14_3067128	14	66.8041	0
S14_3075917	14	67.5288	0
S14_3128238	14	68.2535	0
S14_3226119	14	70.4288	0
S14_3305487	14	71.8785	0
S14_3505789	14	73.3282	0
S14_3638840	14	74.0529	0
S14_3750322	14	76.9547	0
S14_3705644	14	77.6793	0
S14_3689929	14	78.404	0
S14_3894247	14	80.5793	0
S14_3940671	14	82.029	0
S14_3977978	14	85.6586	0
S14_4175467	14	87.1082	0
S14_4175530	14	87.8329	0
S14_4304103	14	90.0082	0
S14_4342909	14	90.7329	0
S14_4358497	14	91.4576	0
S14_4602187	14	93.6329	0
S14_4778360	14	95.0825	0
S14_4815029	14	96.5322	0
S14_4836097	14	97.9819	0
S14_4876365	14	100.157	0
S14_5021234	14	103.059	0
S14_5021357	14	104.509	0
S14_5037330	14	105.233	0
S14_5038049	14	106.683	0
S14_5066766	14	108.133	0
S14_5192520	14	110.308	0
S14_5194363	14	111.033	0
S14_5206152	14	111.757	0
S14_5220756	14	113.207	0
S14_5247332	14	114.657	0
S14_5361600	14	116.106	0
S14_5382036	14	116.831	0
S14_5511263	14	117.556	0
S14_5729057	14	119.731	0
S14_5729107	14	120.456	0
S14_6024284	14	121.18	0
S14_6379315	14	121.905	0
S14_6383509	14	122.63	0
S14_6386342	14	124.08	0
S14_6386478	14	124.804	0
S14_6387904	14	127.706	0
S14_6393418	14	128.431	0
S14_6410436	14	131.333	0
S14_6412050	14	132.057	0
S14_6412249	14	132.782	0
S14_6437112	14	134.232	0
S14_6521318	14	134.956	0
S14_6654779	14	135.681	0
S14_6725940	14	136.406	0
S14_6873039	14	137.855	0
S14_6895167	14	140.031	0
S14_7058907	14	140.755	0
S14_6906754	14	141.48	0
S14_7058921	14	142.93	0
S14_7328752	14	143.654	0
S14_7351141	14	145.104	0
S14_7474469	14	146.554	0
S14_7522936	14	149.456	0
S14_7558794	14	150.18	0
S14_7744019	14	153.81	0
S14_7843330	14	156.712	0
S14_8045330	14	162.535	0
S14_8046284	14	163.985	0
S14_8053683	14	167.614	0
S14_8165166	14	170.516	0
S14_8209306	14	171.241	0
S14_8195785	14	172.69	0
S14_8328981	14	176.32	0
S14_8575953	14	177.045	0
S14_8577368	14	179.22	0
S14_8577497	14	179.944	0
S14_8605993	14	180.669	0
S14_8735901	14	182.119	0
S14_9013421	14	186.478	0
S14_9110921	14	187.202	0
S14_9110970	14	187.927	0
S14_9253862	14	188.652	0
S14_9268596	14	189.376	0
S14_9283698	14	190.101	0
S14_9304090	14	191.551	0
S14_9304170	14	192.275	0
S14_9307148	14	195.177	0
S14_9318190	14	196.627	0
S14_9318205	14	198.077	0
S14_9336285	14	200.978	0
S14_9339134	14	202.428	0
S14_9340446	14	203.878	0
S14_9631758	14	204.603	0
S14_9816530	14	206.778	0
S14_10138784	14	207.502	0
S14_10224375	14	208.952	0
S14_10364612	14	209.677	0
S14_10559213	14	211.127	0
S14_10644651	14	212.576	0
S14_10644855	14	213.301	0
S15_14185868	15	0	0
S15_14576359	15	5.08997	0
S15_14669490	15	6.53966	0
S15_14686104	15	7.26434	0
S15_14713282	15	8.71403	0
S15_14826230	15	10.8893	0
S15_15030082	15	15.9793	0
S15_15084364	15	17.429	0
S15_15131155	15	20.3308	0
S15_15265532	15	22.5061	0
S15_15275750	15	23.9557	0
S15_15363323	15	26.8575	0
S15_15382383	15	27.5822	0
S15_15395951	15	28.3069	0
S15_15397031	15	29.0316	0
S15_15401850	15	29.7563	0
S15_15515617	15	34.1151	0
S16_58399	16	0	0
S16_62684	16	2.17528	0
S16_62750	16	2.89997	0
S16_95231	16	5.07526	0
S16_95453	16	6.52494	0
S16_150631	16	7.24963	0
S16_234296	16	10.1514	0
S16_168868	16	11.6011	0
[truncated: 553 more rows]

## Sheet: S. suchowensis P295
MARKER	CHR	POS	LOD		THRESHOLD	3.73
S01_375873	1	0	1.37333
S01_344229	1	8.78495	0.276377
S01_379925	1	9.87207	0.286374
S01_483807	1	10.9592	0.201227
S01_589891	1	12.0463	0.131982
S01_99519	1	13.1335	0.135482
S01_675641	1	18.5898	0.227097
S01_673688	1	19.6769	0.221266
S01_673533	1	20.7641	0.15763
S01_675741	1	21.8512	0.112498
S01_866104	1	22.9383	0.20534
S01_1057895	1	24.0254	0.264581
S01_1057892	1	26.2007	0.209615
S01_1057867	1	28.376	0.241814
S01_1057846	1	29.4631	0.299137
S01_1123146	1	33.822	0.189935
S01_1213272	1	35.9973	0.347771
S01_1213944	1	37.0844	0.259983
S01_1326400	1	40.3499	0.36632
S01_1362074	1	41.437	0.516479
S01_1437373	1	42.5241	0.403231
S01_1502580	1	43.6113	0.303051
S01_1502593	1	44.6984	0.212084
S01_1520403	1	45.7855	0.214815
S01_1585153	1	49.051	0.407777
S01_1618629	1	50.1382	0.565873
S01_1827772	1	51.2253	0.451241
S01_1891249	1	52.3124	0.619038
S01_1946171	1	54.4877	0.566742
S01_1970357	1	55.5748	0.448245
S01_2023721	1	56.662	0.344097
S01_2068740	1	57.7491	0.339483
S01_2077604	1	59.9244	0.219197
S01_2129800	1	62.0996	0.199692
S01_2153781	1	64.2749	0.372772
S01_2183899	1	65.3621	0.30315
S01_2204074	1	66.4492	0.255948
S01_2232914	1	67.5363	0.387683
S01_2562412	1	68.6234	0.44102
S01_2616391	1	80.816	0.16875
S01_2616315	1	90.7264	0.235246
S01_2580365	1	91.8135	0.307749
S01_2751267	1	93.9888	0.340518
S01_2773468	1	96.1641	0.123784
S01_2773477	1	97.2512	0.186833
S01_2807246	1	98.3384	0.302574
S01_2807328	1	99.4255	0.383601
S01_2816893	1	101.601	0.206018
S01_2817526	1	102.688	0.149781
S01_2853722	1	103.775	0.251739
S01_2887207	1	105.95	0.294891
S01_2924205	1	107.037	0.434562
S01_2932961	1	108.125	0.543252
S01_3036330	1	113.581	0.0468469
S01_3086881	1	114.668	0.0106576
S01_3386594	1	115.755	0.000481257
S01_3339673	1	116.842	0.0031021
S01_3730135	1	121.201	0.000498552
S01_3720092	1	124.467	0.000616211
S01_3730210	1	125.554	0.000462373
S01_3452014	1	127.729	0.00366741
S01_3793114	1	128.816	0.00335177
S01_3793992	1	129.903	0.00298993
S01_3856081	1	134.262	0.0302054
S01_3877545	1	135.349	0.0093281
S01_3883143	1	136.436	0.000383927
S01_3949179	1	137.524	0.000590493
S01_3949190	1	138.611	0.0106547
S01_4016170	1	139.698	0.00367495
S01_4380441	1	142.963	0.0188449
S01_4383480	1	145.139	0.0201196
S01_4515456	1	146.226	0.0540652
S01_4547407	1	147.313	0.0142579
S01_4555404	1	150.578	0.011217
S01_4684146	1	151.665	0.0104595
S01_4675878	1	152.753	0.00142555
S01_4667951	1	154.928	0.000735914
S01_4665371	1	156.015	0.00803433
S01_4996770	1	160.374	0.000359198
S01_5039195	1	161.461	0.000201938
S01_5166465	1	162.548	0.0101115
S01_5176691	1	163.635	0.000225688
S01_5256848	1	164.722	0.00912195
S01_5257020	1	165.809	0.00905643
S01_5298224	1	166.897	0.000426892
S01_5298384	1	167.984	0.000437419
S01_5316574	1	171.249	0.0660113
S01_5411092	1	174.515	0.178297
S01_5415027	1	175.602	0.238485
S01_5415077	1	176.689	0.141746
S01_5423538	1	181.048	0.0473883
S01_5448427	1	182.135	0.0492076
S01_5457367	1	183.222	0.0903231
S01_5463086	1	184.309	0.0345643
S01_5631916	1	186.484	0.000849188
S01_5633877	1	187.572	0.000222501
S01_5667580	1	191.93	0.00801669
S01_5704066	1	193.018	0.0177197
S01_5711239	1	194.105	0.00428388
S01_5719314	1	195.192	0.00238627
S01_5729097	1	197.367	0.0334663
S01_5752658	1	199.542	0.0491622
S01_5842644	1	201.718	0.0679105
S01_5891496	1	202.805	0.142202
S01_5965344	1	203.892	0.24658
S01_6034698	1	204.979	0.379051
S01_6014253	1	206.066	0.377532
S01_6077250	1	208.241	0.248767
S01_6082448	1	209.329	0.333791
S01_6210269	1	210.416	0.431619
S01_6276305	1	213.681	0.330511
S01_6326808	1	214.768	0.211977
S01_6337829	1	215.855	0.290741
S01_6483638	1	216.943	0.315473
S01_6566715	1	227.988	0.584435
S01_6599406	1	233.445	0.608431
S01_6565951	1	235.62	0.553867
S01_6548319	1	236.707	0.681897
S01_6688736	1	237.794	0.893141
S01_6654659	1	238.881	0.888646
S01_6927857	1	243.24	0.905199
S01_6989111	1	244.327	0.895696
S01_7072015	1	246.503	0.891779
S01_7085254	1	247.59	0.684838
S01_7119232	1	248.677	0.826967
S01_7119359	1	249.764	1.06109
S01_7128303	1	250.851	1.24119
S01_7208053	1	251.938	1.06456
S01_7207928	1	253.025	1.0724
S01_7223437	1	256.291	1.53841
S01_7373302	1	258.466	1.756
S01_7397511	1	259.553	1.54087
S01_7459942	1	261.729	1.15247
S01_7499025	1	267.185	0.572444
S01_7461709	1	268.272	0.582417
S01_7461640	1	269.359	0.745962
S01_7461514	1	270.446	0.966554
S01_7557309	1	271.534	0.748822
S01_7572428	1	272.621	0.890791
S01_7647690	1	274.796	0.557712
S01_7964365	1	276.971	0.89784
S01_7747742	1	279.146	1.39431
S01_7699154	1	283.505	1.42214
S01_8029648	1	292.29	0.842421
S01_8050015	1	293.377	0.984189
S01_8095608	1	294.465	0.765694
S01_8114563	1	295.552	0.570689
S01_8141419	1	296.639	0.452864
S01_8220309	1	297.726	0.622218
S01_8307624	1	298.813	0.76039
S01_8549047	1	299.9	0.573305
S01_8571878	1	302.075	0.573542
S01_8753099	1	304.251	0.98467
S01_8802860	1	305.338	0.877051
S01_8946743	1	310.794	1.59941
S01_9226143	1	311.881	1.74238
S01_9227273	1	315.147	0.934685
S01_10613948	1	316.234	1.16501
S01_11110648	1	317.321	0.993498
S01_11134787	1	318.408	1.18422
S01_11158259	1	319.495	1.45946
S01_11158397	1	321.671	1.06136
S01_11239369	1	322.758	0.828825
S01_11470215	1	323.845	0.684638
S01_11473321	1	324.932	0.823296
S01_11566863	1	326.019	0.624568
S01_11475916	1	327.106	0.617822
S01_12025072	1	329.282	0.500302
S01_12030583	1	330.369	0.619404
S01_12033139	1	331.456	0.463342
S01_12141651	1	340.241	0.237602
S01_12132934	1	347.909	0.191261
S01_12304940	1	353.365	0.352421
S01_12304890	1	354.452	0.342732
S01_12287380	1	357.718	0.30863
S01_12306820	1	358.805	0.302102
S01_12380603	1	359.892	0.220152
S01_12442521	1	360.979	0.339207
S01_12613161	1	363.155	0.255803
S01_12613229	1	364.242	0.251008
S01_12644370	1	365.329	0.147917
S01_12771774	1	366.416	0.072134
S01_12818294	1	367.503	0.146907
S01_12819644	1	368.59	0.147699
S01_12819294	1	369.677	0.146012
S01_12886153	1	371.853	0.0927619
S01_12924485	1	372.94	0.14626
S01_13142531	1	375.115	0.0916739
S01_13112316	1	376.202	0.088509
S01_13255020	1	381.659	0.0259968
S01_13255058	1	386.017	0.0218223
S01_13480908	1	388.193	0.0213076
S01_13505920	1	389.28	0.00445236
S01_13539665	1	390.367	0.00450441
S01_13549651	1	391.454	0.0336485
S01_13549669	1	392.541	0.0899259
S01_13586827	1	393.628	0.05946
S01_13588608	1	394.715	0.01665
S01_13613659	1	396.891	0.0102989
S01_13613688	1	397.978	0.000584824
S01_13654456	1	399.065	0.0188879
S01_13664908	1	401.24	0.00062261
S01_13680628	1	403.416	0.0321621
S01_13934852	1	407.774	0.00482744
S01_13942634	1	409.95	0.00389164
S01_13942524	1	411.037	0.00370005
S01_13806374	1	412.124	0.0196204
S01_13994399	1	414.299	0.082301
S01_14149553	1	415.386	0.0431336
S01_14149626	1	417.562	0.0654303
S01_14163043	1	419.737	0.0679664
S01_14163228	1	420.824	0.140612
S01_14200042	1	421.911	0.0887883
S01_14247221	1	422.998	0.170625
S01_14294199	1	424.085	0.0882758
S01_14249396	1	425.173	0.0851659
S01_14294835	1	428.438	0.0683053
S01_14421040	1	430.613	0.197024
S01_14493948	1	432.789	0.196978
S01_14591155	1	436.054	0.0209204
S01_14596917	1	437.141	0.0660889
S01_14596981	1	438.228	0.114883
S01_14701736	1	439.316	0.207075
S01_14703972	1	440.403	0.115258
S01_14706357	1	441.49	0.0496377
S01_14706402	1	442.577	0.0494558
S01_14720985	1	443.664	0.091526
S01_14721012	1	445.839	0.290306
S01_14748066	1	448.015	0.434129
S01_14800955	1	452.373	0.882649
S01_14801241	1	453.461	0.673781
S01_14805151	1	454.548	0.495409
S01_14949642	1	457.813	0.938299
S01_14956740	1	458.9	0.93862
S01_14970709	1	459.987	0.815661
S01_14978468	1	461.075	0.812848
S01_15018384	1	462.162	0.672752
S01_15295295	1	463.249	0.489639
S01_15611370	1	464.336	0.48718
S01_15602598	1	466.511	0.41535
S02_797318	2	0	0.301047
S02_772813	2	4.35883	0.326591
S02_1111128	2	5.44596	0.208862
S02_1071118	2	6.53309	0.28441
S02_1045435	2	7.62022	0.173993
S02_864643	2	8.70735	0.244481
S02_827759	2	9.79447	0.175765
S02_80199	2	14.1533	0.246435
S02_348441	2	15.2404	0.246134
S02_300591	2	16.3276	0.207322
S02_51567	2	17.4147	0.328969
S02_406130	2	18.5018	0.378954
S02_764325	2	19.5889	0.287404
S02_702376	2	20.6761	0.231652
S02_1283128	2	26.1324	0.0537038
S02_1286620	2	28.3077	0.0888914
S02_1427488	2	29.3948	0.170878
S02_1485524	2	30.482	0.111647
S02_1524115	2	31.5691	0.0481545
S02_1632599	2	34.8346	0.167965
S02_1636580	2	35.9217	0.171163
S02_1751051	2	38.097	0.282606
S02_1768691	2	39.1841	0.208827
S02_1823253	2	41.3594	0.298371
S02_1856826	2	42.4465	0.390206
S02_1858662	2	43.5337	0.289565
S02_1878256	2	44.6208	0.429825
S02_1905617	2	46.7961	0.445498
S02_1950982	2	47.8832	0.345531
S02_2049064	2	48.9703	0.24786
S02_2083730	2	51.1456	0.209033
S02_2167422	2	56.602	0.339862
S02_2090899	2	57.6891	0.334613
S02_2353604	2	58.7762	0.420664
S02_2347894	2	59.8633	0.420664
S02_2513623	2	60.9505	0.334584
S02_2518979	2	62.0376	0.338877
S02_2575483	2	65.3031	0.145563
S02_2832090	2	66.3902	0.245194
S02_2806411	2	67.4774	0.243562
S02_2871407	2	70.7429	0.244768
S02_3014417	2	76.1992	0.0299815
S02_3003936	2	77.2863	0.0313852
S02_3038673	2	78.3735	0.0311299
S02_3206585	2	79.4606	0.00973972
S02_3116805	2	80.5477	0.000367609
S02_3074853	2	81.6348	0.000446271
S02_3128170	2	84.9003	1.74491e-06
S02_3160335	2	85.9875	0.00608308
S02_3224145	2	87.0746	0.000219166
S02_3239328	2	88.1617	0.0101896
S02_3312367	2	89.2489	0.000555297
S02_3375679	2	91.4241	0.00154427
S02_3405002	2	93.5994	0.0142658
S02_3414946	2	94.6866	0.00542682
S02_3428489	2	95.7737	0.022556
S02_3494620	2	99.0392	0.0202508
S02_3623055	2	100.126	0.0191875
S02_3696620	2	101.213	0.0034437
S02_3719298	2	102.301	0.00327137
S02_3719373	2	104.476	0.0641148
S02_3719377	2	108.835	0.0176649
S02_3740884	2	111.01	0.00227823
S02_3792547	2	115.369	0.0153328
S02_3793284	2	117.544	0.000337808
S02_3841000	2	119.719	0.0319192
S02_3873348	2	120.807	0.0873632
S02_3920778	2	121.894	0.168186
S02_3950564	2	126.252	0.0605967
S02_3980054	2	129.518	0.0488449
S02_4007636	2	130.605	0.0889629
S02_4020638	2	131.692	0.0500345
S02_4034930	2	133.868	0.175265
S02_4034941	2	136.043	0.146168
S02_4082772	2	137.13	0.0721476
S02_4224604	2	139.305	0.0900722
S02_4224745	2	140.392	0.0340937
S02_4235976	2	141.479	0.0105991
S02_4269553	2	142.567	0.000570159
S02_4474639	2	143.654	0.0192502
S02_4411338	2	144.741	0.0187867
S02_4469117	2	148.006	0.0217822
S02_4686862	2	151.272	0.00381295
S02_4756575	2	152.359	0.019144
S02_4827084	2	153.446	0.00372574
S02_4964750	2	154.533	0.0313124
S02_4987768	2	155.62	0.0680524
S02_5159002	2	156.707	0.116336
S02_4964706	2	157.795	0.0879887
S02_4920797	2	158.882	0.0474164
S02_5202744	2	159.969	0.0870393
S02_5208481	2	161.056	0.0472253
S02_5218654	2	162.143	0.0866276
S02_5230305	2	163.23	0.0470937
S02_5262123	2	164.317	0.0868478
S02_5277353	2	165.405	0.0469303
S02_5300536	2	166.492	0.0673508
S02_5489136	2	167.579	0.0323792
S02_5669831	2	168.666	0.0180809
S02_5630390	2	169.753	0.0173441
S02_5864640	2	171.928	0.0471163
S02_5873004	2	173.015	0.1109
S02_5946975	2	175.191	0.243422
S02_6193659	2	176.278	0.14337
S02_6268437	2	177.365	0.179614
S02_6396885	2	179.54	0.343561
S02_6429963	2	180.627	0.292285
S02_6597424	2	182.803	0.251704
S02_6668596	2	183.89	0.178979
S02_6758419	2	184.977	0.289017
S02_6833917	2	186.064	0.179249
S02_6917764	2	188.239	0.146776
S02_6917783	2	189.326	0.0925156
S02_7039563	2	190.414	0.146318
S02_7090618	2	191.501	0.0719076
S02_7155933	2	192.588	0.121478
S02_7246106	2	193.675	0.184705
S02_7470686	2	194.762	0.0981812
S02_7519080	2	195.849	0.0529313
S02_7558832	2	196.936	0.0271482
S02_7573239	2	198.023	0.00219127
S02_7573287	2	199.111	0.0121869
S02_7615478	2	201.286	0.0754297
S02_7663506	2	202.373	0.037265
S02_7834297	2	203.46	0.00563689
S02_7847344	2	205.635	0.00833891
S02_7871910	2	207.811	0.0862199
S02_7878888	2	208.898	0.140224
S02_7913172	2	209.985	0.244063
S02_7947359	2	211.072	0.188377
S02_7968742	2	212.159	0.308373
S02_8006564	2	213.246	0.381849
S02_8089279	2	214.333	0.291767
S02_8043676	2	215.421	0.379506
S02_8172080	2	216.508	0.245702
S02_8092081	2	217.595	0.24326
S02_8179769	2	219.77	0.382021
S02_8380945	2	221.945	0.336248
S02_8504898	2	223.033	0.488049
S02_8518812	2	225.208	0.599291
S02_8573052	2	226.295	0.808971
S02_8603438	2	227.382	0.907792
S02_8785523	2	228.469	0.767263
S02_8929506	2	229.556	1.00557
S02_9094740	2	230.644	0.888511
S02_9341382	2	231.731	1.04536
S02_9432645	2	232.818	1.17485
S02_9451648	2	233.905	1.01304
S02_9719520	2	236.08	0.915124
S02_9850149	2	237.167	1.06836
S02_9984957	2	238.254	0.911027
S02_9990185	2	239.342	0.794414
S02_10080985	2	240.429	0.658423
S02_11702286	2	241.516	0.761503
S02_11679606	2	242.603	0.768749
S02_12193635	2	245.868	0.710155
S02_12216997	2	246.956	0.585855
S02_12261483	2	249.131	0.55305
S02_12744336	2	250.218	0.443556
S02_12778422	2	251.305	0.552777
S02_12860628	2	252.392	0.443518
S02_12999232	2	255.658	0.113285
S02_13204620	2	258.923	0.0648784
S02_13297204	2	260.01	0.110186
S02_13307394	2	261.098	0.0642666
S02_13398540	2	262.185	0.110102
S02_13552001	2	264.36	0.0846065
S02_13648835	2	265.447	0.0304224
S02_13651354	2	266.534	0.0623095
S02_13829389	2	270.893	0.00502078
S02_13847201	2	271.98	0.00422673
S02_13857001	2	273.067	0.00066315
S02_13875889	2	274.154	0.00777582
S02_13888804	2	277.42	0.022836
S02_13947079	2	278.507	0.0706484
S02_13989762	2	279.594	0.120098
S02_14099246	2	280.681	0.0537986
S02_14160702	2	281.768	0.0957362
S02_14170306	2	285.034	0.00223842
S02_14316683	2	287.209	0.04401
S02_14338192	2	288.296	0.0275149
S02_14356475	2	289.383	0.00222194
S02_14511867	2	290.471	0.00806776
S02_14629231	2	292.646	0.00264483
S02_14654726	2	293.733	0.000804988
S02_14666744	2	294.82	0.00562584
S02_14681384	2	295.907	0.0368788
S02_14681453	2	296.994	0.0216761
S02_14793948	2	298.081	0.0045621
S02_14864405	2	299.169	0.0213087
S02_15044768	2	300.256	0.00445008
S02_14970670	2	301.343	0.0041713
S02_15063753	2	303.518	0.0342812
S02_15092418	2	305.693	0.145832
S02_15173583	2	306.781	0.0925395
S02_15185359	2	308.956	0.0951981
S02_15363512	2	315.515	0.00968426
S02_15502444	2	316.602	0.000476197
S02_15536547	2	317.689	0.00318568
S02_15539848	2	319.865	0.0186863
S02_15582824	2	320.952	0.000532139
S02_15836618	2	322.039	0.000597174
S02_15856917	2	324.214	0.00143576
S02_15863709	2	325.301	0.023299
S02_15621960	2	326.388	0.00926365
S02_15634020	2	327.475	0.000904682
S02_15701524	2	328.563	0.00456386
S02_15722540	2	329.65	2.17034e-05
S02_16203522	2	334.009	0.0100147
S02_16203606	2	335.096	0.00953099
S02_16249747	2	336.183	0.046093
S02_16250636	2	337.27	0.0878315
S02_16328235	2	338.357	0.17225
S02_16347512	2	339.444	0.246255
S02_16395732	2	340.531	0.319864
S02_16408746	2	342.707	0.133193
S02_16409811	2	343.794	0.0879537
S02_16409904	2	344.881	0.0875428
S02_16415397	2	345.968	0.0890084
S02_16435887	2	348.143	0.143026
S02_16592043	2	349.23	0.208946
S02_16795790	2	350.317	0.251957
S03_20474	3	0	0.342448
S03_71290	3	5.45634	0.261143
S03_89668	3	6.54347	0.384201
S03_163328	3	7.63059	0.253516
S03_635348	3	8.71772	0.178057
S03_696989	3	10.893	0.078956
S03_810714	3	11.9801	0.0274373
S03_815350	3	13.0673	0.0484536
S03_934989	3	15.2425	0.0481793
S03_1008101	3	16.3297	0.0200519
S03_1048673	3	17.4168	0.049055
S03_1177753	3	18.5039	0.113638
S03_1194873	3	19.5911	0.0490568
S03_1210507	3	20.6782	0.0201618
S03_1256160	3	21.7653	0.0656743
S03_1353637	3	22.8524	0.0322073
S03_1379786	3	25.0277	0.0859062
S03_1507865	3	26.1149	0.0318408
S03_1527018	3	27.202	0.031619
S03_1623757	3	28.2891	0.0552214
S03_1648955	3	30.4644	0.0551798
S03_1649105	3	32.6397	0.0113053
S03_1799125	3	33.7268	0.000828829
S03_1804348	3	36.9923	0.00836624
S03_1806362	3	42.4486	0.00337906
S03_1832063	3	43.5358	0.0180277
S03_1912075	3	45.7111	0.0862738
S03_2030439	3	47.8863	0.0664417
S03_2073451	3	51.1519	0.0155422
S03_2074398	3	53.3271	0.0211507
S03_2086972	3	54.4143	0.00702359
S03_2203264	3	55.5014	0.0193443
S03_2242411	3	58.7669	0.0501054
S03_2242510	3	59.854	0.0909913
S03_2249382	3	60.9412	0.0914108
S03_2266879	3	65.3	0.0774379
S03_2557328	3	69.6588	0.0479051
S03_2482840	3	70.7459	0.0265894
S03_2482897	3	71.8331	0.00706044
S03_3785215	3	74.0084	0.0194993
S03_2886233	3	75.0955	0.0194065
S03_3449390	3	76.1826	0.00610648
S03_2922850	3	77.2697	0.0369001
S03_2625851	3	80.5352	0.143941
S03_2675670	3	81.6224	0.142023
S03_3929889	3	82.7095	0.142988
S03_4136047	3	83.7966	0.244153
S03_4136177	3	84.8838	0.142406
S03_4144344	3	85.9709	0.0873944
S03_4165022	3	87.058	0.0321523
S03_4232096	3	88.1451	0.0659908
S03_4232150	3	90.3204	0.0886474
S03_4258121	3	91.4076	0.153697
S03_4425221	3	92.4947	0.221654
S03_4470999	3	95.7602	0.113284
S03_4681689	3	96.8473	0.0497764
S03_4696488	3	97.9344	0.090351
S03_4739393	3	99.0216	0.0355884
S03_4911031	3	102.287	0.15419
S03_4996437	3	104.462	0.228724
S03_5029826	3	105.549	0.149221
S03_5044709	3	106.637	0.21513
S03_5249056	3	110.995	0.155211
S03_5311575	3	112.083	0.099255
S03_5350891	3	113.17	0.184717
S03_5410755	3	114.257	0.122103
S03_5465923	3	116.432	0.0349092
S03_5601519	3	120.791	3.40775e-06
S03_5633362	3	121.878	0.00696869
S03_5672405	3	122.965	0.0224022
S03_5710739	3	125.14	0.000259912
S03_5832390	3	126.228	0.00890496
S03_5893872	3	127.315	0.000426141
S03_5920763	3	128.402	0.000334039
S03_5938150	3	131.667	0.0324907
S03_6009238	3	132.755	0.0861754
S03_6289618	3	134.93	0.0676321
S03_6311073	3	136.017	0.113867
S03_6468591	3	137.104	0.0496722
S03_6420985	3	138.191	0.0782953
S03_6434633	3	139.278	0.129896
S03_6457371	3	140.365	0.110591
S03_6695592	3	143.631	0.111306
S03_6835405	3	144.718	0.0916774
S03_6957860	3	145.805	0.0930076
S03_7019026	3	147.98	0.0335876
S03_7053046	3	149.068	0.0105907
S03_7082325	3	150.155	0.000485472
S03_7082430	3	151.242	0.00192317
S03_7096829	3	152.329	0.0153187
S03_7103555	3	153.416	0.00350752
S03_7119972	3	154.503	0.000197904
S03_7119980	3	155.59	0.00429895
S03_7133706	3	156.677	0.000462987
S03_7225175	3	157.765	0.00328325
S03_7235402	3	159.94	0.00117779
S03_7243046	3	161.027	0.00200581
S03_7248267	3	162.114	0.0105655
S03_7308534	3	163.201	0.0333523
S03_7338083	3	164.288	0.0192603
S03_7537251	3	165.376	0.000501506
S03_7554168	3	166.463	0.00413348
S03_7582705	3	167.55	0.000247127
S03_7582735	3	168.637	0.00922655
S03_7582755	3	169.724	0.0302809
S03_7592914	3	170.811	0.00337727
S03_7668050	3	171.898	0.000506407
S03_7728085	3	172.985	0.0101262
S03_7732138	3	174.073	0.000209545
S03_7742417	3	175.16	0.000199627
S03_7842467	3	177.335	0.00967605
S03_7953722	3	178.422	0.0462492
S03_8035140	3	179.509	0.109534
S03_8127447	3	183.868	0.541876
S03_8128894	3	184.955	0.483856
S03_8223788	3	186.042	0.379421
S03_8256080	3	187.129	0.431779
S03_8232772	3	188.217	0.430312
S03_8500597	3	190.392	0.546737
S03_8504623	3	191.479	0.634937
S03_8542455	3	194.745	0.333087
S03_8614511	3	196.92	0.408698
S03_8626021	3	198.007	0.48943
S03_8655632	3	199.094	0.495036
S03_8842728	3	201.269	0.41441
S03_8840753	3	202.356	0.32028
S03_8840569	3	203.444	0.383137
S03_8776024	3	204.531	0.320182
S03_8761659	3	205.618	0.414226
S03_8754364	3	207.793	0.481425
S03_9004500	3	209.968	0.381451
S03_9019088	3	211.056	0.249896
S03_9039784	3	214.321	0.206257
S03_9066448	3	215.408	0.112688
S03_9130336	3	216.495	0.170473
S03_9192611	3	217.582	0.0872998
S03_9208172	3	218.67	0.170238
S03_9388437	3	220.845	0.171925
S03_9443139	3	223.02	0.142001
S03_9523512	3	224.107	0.242709
S03_9632780	3	226.283	0.0879261
S03_9740703	3	227.37	0.170127
S03_9834644	3	229.545	0.14129
S03_10007454	3	230.632	0.205468
S03_10068134	3	232.807	0.213222
S03_10209443	3	238.264	0.0906453
S03_10244696	3	239.351	0.140728
S03_10260326	3	242.616	0.0904997
S03_10263697	3	243.703	0.142923
S03_10299627	3	245.879	0.140458
S03_10353829	3	246.966	0.067742
S03_10359727	3	248.053	0.114571
S03_10478875	3	249.14	0.11295
S03_10850871	3	253.499	0.279263
S03_10940841	3	254.586	0.271865
S03_10675507	3	255.673	0.179071
S03_10675537	3	257.848	0.0668977
S03_10675725	3	258.936	0.0325572
S03_10692987	3	260.023	0.0874997
S03_10698576	3	261.11	0.134053
S03_10845441	3	262.197	0.140099
S03_10941163	3	267.653	0.0333936
S03_10985795	3	269.829	0.00183334
S03_10985848	3	274.187	0.0906238
S03_10987832	3	276.363	0.092466
S03_11048751	3	277.45	0.147393
S03_11053950	3	278.537	0.185559
S03_11059035	3	280.712	0.166986
S03_11076627	3	281.799	0.130925
S03_11087730	3	282.887	0.0928726
S03_11250138	3	285.062	0.250443
S03_11306121	3	286.149	0.17719
S03_11404133	3	287.236	0.11661
S03_11561046	3	288.323	0.207816
S03_11868907	3	290.499	0.178817
S03_11871216	3	291.586	0.251296
S03_11902081	3	293.761	0.2191
S03_12016143	3	298.12	0.183933
S03_12043517	3	300.295	0.0716997
S03_12205187	3	303.561	0.0129029
S03_12236641	3	310.12	0.00193067
S03_12315996	3	313.385	0.00543212
S03_12517484	3	315.56	0.0122055
S03_12537427	3	319.919	0.0227031
S03_12777649	3	321.006	0.0520132
S03_12823077	3	322.094	0.0217439
S03_12854465	3	323.181	0.00454108
S03_12858660	3	325.356	0.00088821
S03_12858773	3	326.443	0.00535526
S03_12923127	3	327.53	5.37607e-05
S03_12923331	3	328.617	0.00266156
S03_12927688	3	329.704	0.000726337
S03_12977164	3	331.88	2.16509e-07
S03_13031118	3	334.055	0.00688913
S03_13031190	3	335.142	0.0238702
S03_13037265	3	336.229	0.0734417
S03_13045200	3	339.495	0.0247072
S03_13101502	3	342.76	0.0307656
S03_13127072	3	344.936	0.139103
S03_13142948	3	346.023	0.14044
S03_13216417	3	347.11	0.206847
S03_13218996	3	348.197	0.332195
S03_13300413	3	349.284	0.486846
S03_13306861	3	350.371	0.384933
S03_13379132	3	351.458	0.381156
S03_13475527	3	353.634	0.29323
S03_13604885	3	356.899	0.548325
S03_13604545	3	357.986	0.554252
S03_13937600	3	359.073	0.497424
S04_103530	4	0	0.00258462
S04_109369	4	6.55911	0.00338345
S04_121056	4	8.73439	0.0448874
S04_121570	4	9.82152	0.00928681
S04_127876	4	10.9086	0.000380573
S04_189794	4	11.9958	0.00905369
S04_336397	4	13.0829	0.0092925
S04_266988	4	17.4417	0.0209311
S04_568115	4	21.8006	0.00033773
S04_571050	4	22.8877	0.00686506
S04_680084	4	23.9748	0.0265018
S04_686723	4	25.062	0.00960546
S04_709970	4	27.2372	0.0262754
S04_745116	4	28.3244	0.00709625
S04_766955	4	30.4997	0.000295049
S04_798161	4	32.6749	0.0163615
S04_937337	4	35.9404	0.0966613
S04_1020225	4	39.2059	0.152113
S04_1113123	4	40.2931	0.0889619
S04_1113154	4	43.5586	0.0107945
S04_1113218	4	46.8241	0.0233955
S04_1113275	4	47.9112	0.046294
S04_1275647	4	48.9983	0.0865108
S04_1289939	4	51.1736	0.0656172
S04_1300091	4	52.2607	0.0197025
S04_1308217	4	53.3479	0.00366183
S04_1332761	4	55.5232	0.000595583
S04_1335261	4	56.6103	0.0188455
S04_1483916	4	58.7856	0.0191523
S04_1577421	4	59.8727	0.00687352
S04_1708792	4	62.048	0.00699805
S04_1738018	4	64.2233	0.049195
S04_1771436	4	65.3104	0.0843591
S04_1779739	4	66.3975	0.0460046
S04_1874766	4	71.8539	0.0194076
S04_1875683	4	72.941	0.0179279
S04_1837877	4	75.1163	0.00372463
S04_1925462	4	76.2034	0.019359
S04_1925275	4	77.2905	0.0194172
S04_1986727	4	79.4658	0.000514558
S04_1999848	4	81.6411	0.000272326
S04_2171654	4	82.7282	0.0068106
S04_2171573	4	85.9937	0.0141273
S04_2087108	4	87.0809	0.00300339
S04_2189807	4	93.64	0.0207773
S04_2199108	4	94.7271	0.00492859
S04_2259178	4	95.8142	0.0193467
S04_2259196	4	96.9014	0.00375353
S04_2275201	4	97.9885	0.0191472
S04_2282986	4	99.0756	0.00372571
S04_2301606	4	100.163	0.0313048
S04_2320937	4	101.25	0.0666672
S04_2418761	4	102.337	0.113861
S04_2500639	4	103.424	0.0496077
S04_2584329	4	104.511	0.0708356
S04_2718623	4	105.598	0.0288943
S04_2858580	4	106.686	0.0156954
S04_2902990	4	111.044	0.0637193
S04_3007367	4	112.131	0.0663541
S04_3101796	4	115.397	0.0193766
S04_3157098	4	118.662	0.0664365
S04_3181824	4	119.75	0.066233
S04_3197371	4	120.837	0.0320712
S04_3223446	4	124.102	0.000438181
S04_3257586	4	126.278	0.003256
S04_3273951	4	127.365	0.000477405
S04_3287820	4	128.452	0.00679199
S04_3362591	4	129.539	0.038957
S04_3399449	4	131.714	0.00550316
S04_3508024	4	132.801	0.00146908
S04_3549200	4	136.067	0.0341793
S04_3567393	4	137.154	0.0524386
S04_3599639	4	138.241	0.0128822
S04_3599812	4	139.328	0.00442952
S04_3603275	4	140.415	0.000153824
S04_3541862	4	141.502	0.0103577
S04_3966175	4	142.59	0.010759
S04_4044540	4	143.677	0.034109
S04_4073630	4	144.764	0.0913309
S04_4121775	4	145.851	0.148139
S04_4248264	4	146.938	0.251797
S04_4267946	4	148.025	0.251018
S04_4307214	4	150.201	0.384273
S04_4341252	4	151.288	0.293286
S04_4405989	4	152.375	0.387621
S04_4556763	4	153.462	0.54717
S04_4618638	4	155.637	0.556847
S04_4679734	4	158.903	0.3909
S04_4759319	4	159.99	0.493758
S04_4886261	4	163.255	0.438844
S04_5001733	4	164.342	0.546887
S04_5083724	4	166.518	0.332954
S04_5086804	4	167.605	0.248073
S04_5124826	4	168.692	0.331522
S04_5229327	4	169.779	0.210399
S04_5241404	4	170.866	0.144252
S04_5339651	4	174.132	0.206763
S04_5442874	4	175.219	0.116912
S04_5451314	4	176.306	0.205628
S04_5484801	4	177.393	0.273585
S04_6195805	4	195.542	0.104186
S04_6202334	4	205.452	0.0953528
S04_6207404	4	208.717	0.0534549
S04_6207598	4	210.893	0.0721285
S04_6262506	4	211.98	0.0374152
S04_5623674	4	218.539	0.0613699
S04_5607116	4	220.714	0.0350103
S04_5737083	4	221.801	0.0912173
S04_5756574	4	222.888	0.134049
S04_5789436	4	223.976	0.0640076
S04_5970936	4	227.241	0.0474301
S04_6002375	4	228.328	0.0106676
S04_6034987	4	229.415	0.000553113
S04_6129242	4	230.503	0.0106771
S04_6497002	4	231.59	0.0486481
S04_6531716	4	232.677	0.0831617
S04_6664340	4	235.942	0.136919
S04_6664913	4	237.029	0.0924005
S04_6711218	4	239.205	0.0930349
S04_6747573	4	242.47	0.382838
S04_6747636	4	243.557	0.29317
S04_6750273	4	244.644	0.30469
S04_7700546	4	252.313	0.224789
S04_10455509	4	253.4	0.301594
S04_10579599	4	254.487	0.255943
S04_10887488	4	255.574	0.180023
S04_7728404	4	256.661	0.218337
S04_9733136	4	257.748	0.286842
S04_9667204	4	258.835	0.206097
S04_9628281	4	259.923	0.150055
S04_9538669	4	262.098	0.385376
S04_9151735	4	264.273	0.437585
S04_8876812	4	266.448	0.689344
S04_8870501	4	267.536	0.507626
S04_8870465	4	268.623	0.388103
S04_8421475	4	270.798	0.150143
S04_8220469	4	271.885	0.218196
S04_8220375	4	272.972	0.302071
S04_8206840	4	274.059	0.308109
S04_10113907	4	277.325	0.210688
S04_11311486	4	279.5	0.149173
S04_11346354	4	280.587	0.20467
S04_11425497	4	282.763	0.0836857
S04_11463318	4	283.85	0.0490501
S04_11544988	4	286.025	0.00059208
S04_11545011	4	287.112	0.00808135
S04_11593632	4	289.287	0.103507
S04_11593863	4	293.646	0.0578546
S04_11625043	4	296.912	0.0517309
S04_11635885	4	300.177	0.0107912
S04_11635990	4	302.353	0.0105927
S04_11827984	4	304.528	0.00920046
S04_11880486	4	305.615	0.0302116
S04_12083961	4	308.88	0.10633
S04_12113954	4	311.056	0.0727988
S04_12114802	4	314.321	0.0164072
S04_12141758	4	315.408	0.0331719
S04_12199861	4	317.584	0.00025496
S04_12244068	4	318.671	0.00910218
S04_12306592	4	320.846	0.0531301
S04_12282613	4	325.205	0.0769836
S04_12304122	4	326.292	0.0927078
S04_12411052	4	329.558	0.0479498
S04_12411342	4	330.645	0.0195783
S04_12411486	4	331.732	0.00320963
S04_12412470	4	333.907	0.00444909
S04_12480993	4	336.082	0.000348914
S04_12768517	4	340.441	0.1279
S04_12751232	4	341.528	0.0611017
S04_12486640	4	344.794	0.000381691
S04_12581644	4	345.881	0.000455665
S04_12663715	4	346.968	0.000769875
S04_12622900	4	348.055	0.0077828
S04_12588004	4	349.142	0.0154503
S04_12784334	4	350.229	0.0011059
S04_12826016	4	352.405	0.0107062
S04_12880210	4	355.67	0.000645761
S04_12927363	4	358.936	0.0324138
S04_12903836	4	360.023	0.0312521
S04_12928007	4	361.11	0.0175201
S04_12949129	4	362.197	0.000283025
S04_12949280	4	363.284	0.00345892
S04_12961939	4	364.371	1.2966e-05
S04_12962077	4	365.459	0.00941741
S04_13175890	4	367.634	0.0740031
S04_13218292	4	370.899	0.0505491
S04_13218339	4	371.986	0.0217214
S04_13224196	4	374.162	0.0179329
S04_13275801	4	376.337	0.00937881
S04_13278965	4	378.512	0.010624
S04_13390343	4	379.599	0.0477899
S04_13396473	4	380.687	0.0185157
S04_13398888	4	381.774	0.0455606
S04_13425114	4	385.039	0.11212
S04_13516384	4	387.214	0.139076
S04_13511124	4	389.39	0.0894038
S04_13594702	4	391.565	0.162385
S04_13608668	4	394.831	0.109721
S04_13849736	4	399.189	0.019017
S04_13868994	4	402.455	0.0195544
S04_14019549	4	404.63	0.0436095
S04_14107955	4	405.717	0.00848749
S04_14142482	4	406.804	0.00888116
S04_14019715	4	408.98	0.028397
S04_14288656	4	410.067	0.00279463
S04_14326148	4	411.154	0.00235097
S04_14425937	4	414.419	0.00392438
S04_14548474	4	415.507	0.00434322
S04_14435692	4	416.594	0.00480979
S04_14556151	4	419.859	0.045048
S04_14575960	4	422.034	0.0448656
S04_14587623	4	423.122	0.0216265
S04_14593303	4	424.209	0.000824937
S04_14659908	4	425.296	0.00826407
S04_14696786	4	426.383	0.0439699
S04_14710188	4	427.47	0.0216578
S04_14745102	4	428.557	0.0518048
S04_14745219	4	429.644	0.0843547
S04_14750429	4	431.82	0.0027787
S04_14818598	4	432.907	0.000720075
S04_14861914	4	435.082	0.000788895
S04_14957313	4	437.257	0.000106817
S04_15007145	4	438.345	0.00789372
S04_15007218	4	441.61	0.0387746
S04_15038559	4	442.697	0.0755726
S04_15042800	4	443.784	0.0446697
S04_15100225	4	444.871	0.0170441
S04_15049282	4	445.959	0.0176453
S04_15101114	4	449.224	0.0159754
S04_15393452	4	451.399	0.0106641
[truncated: 2,545 more rows]

## Sheet: S. alberti P294
MARKER	CHR	POS	LOD		THRESHOLD	3.41
[truncated: 2,831 more rows]
